# Supplementary material for: Sequencing and Characterisation of an Extensive Atlantic Salmon (Salmo salar L.) MicroRNA Repertoire
Source: PLoS One. 2013 Jul 29;8(7):e70136. doi: 10.1371/journal.pone.0070136 (PMC3726450; doi:10.1371/journal.pone.0070136)
Supplement: Table S1 — Names, mature and pri-miRNA sequences, predicted secondary structure (using ViennaRNA dot-bracket notation [48]), genomic location and type of repeat or small RNA. (CSV) [file pone.0070136.s001.csv]

Mature sequence	pre-miRNA sequcence	Secondary structure	Folding energy Kcal/mol	Contig	Start	Stop	Strand	Read count	Matching repeat	Repeat class/family
CTGGGCCTCTCTGAGCTGGGCC	AGCTCATGAGCTGGGCCTCTCTGAGCTGGGCCTGTCTGAGCTGGGCCTCTCTGAGCTGGGCCTCTCTGAGCTGGATCTGTCTGAGCTGGGCCTCTCTGAGCTGGGCCTGTCTGAGCTGGGCCTCTCTGAGCACATTGATTTTTCATTCGAGCTTGGCCTCTGCTGCAGCTGGGGTTCTCTGAGCTGGGCCTGTCTGAGCTGGGCCTCTCTGAGCTGGATCTGTCTGAGCTGGGCCTCTCTGAGCTGGGCCTCTCTGAGCTGGATCTGTCTGATCT	((((((.(((..(((((((((.(((..(((((((.((.((.((((((((((.(((..((((((.....(((((((....))).))))))))))))).)))..))))))).)).)).)))))))....((((...((((........))))))))(((((..(((.(((...((((((.((.((..((((((((....)).))))))..)).))..))))))..)))))).))))).))).)))..)))))))))))))))(((((.....)))))	-114.2	AGKD01068317	5049	5323	-	16371	(GGCTG)n	Simple_repeat
CCCGGTCGGGCTCGGCC	GCGCAGTCCGCCCGGAGGACTCAACTCGGCGGGTCAGGGTCGGCCATTCTGGTGTGGTCAGATCCCCTCATGGGACTGACCCCCGGTCGGGCTCGGCCCCTGCTGGGCGCATTTCCTCCATCGGTGGTGCGC	(((((..(((((.((((((.....(((((((((....((((((((...((((.(.((((((.((((.....)))))))))))))))...))).))))))))))))))......))))))...))))))))))	-75.9	AGKD01056910	14774	14905	+	3393	LSU-rRNA_Hsa	rRNA
TCGCTGGTTCAAATCCGGCTCGAAGG	CCTTCGATAGCTCAGTTGGTAGAGCGCACGACTGTAGGTGAAAGTGCAGCAATCCTTAGGTCGCTGGTTCAAATCCGGCTCGAAGG	(((((((.......(((((..((((.(((((((..(((...............)))..))))).))))))....))))))))))))	-29.3	AGKD01000728	52462	52547	+	36264	tRNA-Tyr-TAC	tRNA
CAGTTGGTAGAGCGGAGGA	ACCTTCGATAGCTCAGTTGGTAGAGCGGAGGACTGTAGGTGAAAGTGCAGCAATCCTTAGGTCGTTGGTTCAAATCCGGCTCGAAGGT	((((((((.......(((((..((((.((.((((..(((...............)))..)))).)).))))....)))))))))))))	-31.6	AGKD01105501	5628	5715	+	948	tRNA-Tyr-TAC	tRNA
CAGTTGGTAGAGCGGAGGA	GACAACCTTCGATAGCTCAGTTGGTAGAGCGGAGGACTGTAGGTAAAAGTGCAGCAATCCTTAGGTCGTTGGTTCAAATCCGGCTCGAAGGTTTGTC	((((((((((((.......(((((..((((.((.((((..(((...............)))..)))).)).))))....)))))))))))).)))))	-35.9	AGKD01000728	880	968	+	948	tRNA-Tyr-TAC	tRNA
CAGTTGGTAGAGCGGAGGA	GACAACCTTCGATAGCTCAGTTGGTAGAGCGGAGGACTGTAGGTAAAAGTGCAGCAATCCTTAGGTCGTTGGTTCAAATCCGGCTCGAAGGTTTGTC	((((((((((((.......(((((..((((.((.((((..(((...............)))..)))).)).))))....)))))))))))).)))))	-35.9	AGKD01000728	2906	3002	+	948	tRNA-Tyr-TAC	tRNA
TTCCAGATCAGTGGACTCCCGGT	GCCAAGGAGACGGCCCAGCTTATGGTGCAGCATGTCTTCCAGATCAGTGGACTCCCGGTAGTCATGGTCTCTGATCGGGGTCCTCAGTTCTGGAAGGCATTCGGCACCCTTATCAGGTCGTCAGCCAGC	((...((.(((((((........(((((.(.((((((((((((.(.(.((((.((((((((.........)).)))))))))).).).)))))))))))).).))))).......)))))))..)).))	-58.4	AGKD01128220	907	1035	-	1890	Gypsy-170-I_DR-int	LTR/Gypsy
GGGCCCTTCTCGCGGAT	GCCGGTGGGCCGAAGGCGGATCGGTTGAGGGTTGGATCCGATGGTTGGCGGCGGCAACTCGACGCATCGGGCCCTTCTCGCGGATCTCCTCAGCTACGAAGGCCCCGTTCGCTGGCCCCGTTCGCGCCTAGTAGCTG	(((....)))...(((.(((((.((.(((((..((.(((((((((((((....))....)))).))))))))).))))))).))))))))(((((((..((((..((..((.......))..)).)))).)))))))	-55.7	AGKD01188290	1384	1520	+	7902	LSU-rRNA_Hsa	rRNA
GCGGCGGCGACTCTGGA	GCGTGGTCTCGCAAGGGGGTGCTTGTGGGGGTTTGTCGGGGTGTTATCTGTCGGCTGGCCAAAGGCGGACCGGTGTGGGGTTGGCGGCGGCGACTCTGGATGCACGCCGGGACCTTATCGCGAATCTCCCCAGCTATGGCCCCGT	(((.((((..((..(((((...(((((((((((..((((.((((.((((((((.(..(((....((.((((.......)))).)))))).))))...)))))))).)))))))))..))))))..)))))..))...)))).)))	-61.2	AGKD01109956	3637	3781	+	267	LSU-rRNA_Hsa	rRNA
TGCGCCGGGCCCTTCTC	GCCGAAGGCGGACCGGTGGGAGGTTGGGTCCTGCGGTTGGCGGCGGCAACTCTGGACATGCGCCGGGCCCTTCTCGCAGATGTCCCCAGCTACGGC	((((..(((((((...((.((((..((((((.(((..((.(((.(....).)))..))..))).)))))).)))).))...))))...))).))))	-43.9	AGKD01455913	4811	4906	+	4785	LSU-rRNA_Hsa	rRNA
AGCACATCGTTGACCATGGCC	CGAGGTAGACAAAAACAAAACGATTCAACATGTCCCGGAGCACATCGTTGACCATGGCCATTGACCAAACAGCATGACCAGGTACTCGGTGTCCACTGGCAGTGTTGAAAGCCGTCTTCCACTCGTCTCCTTCG	(((((.((((.........(((.((((((((...((((.(.((((((...(((.(((.(((((......))..))).))))))...)))))).).))))..))))))))...))).........)))).)))))	-40.7	AGKD01010340	7353	7486	+	1458	Gypsy96-I_DR-int	LTR/Gypsy
ATCCCACTTCTGACACCA	GTATTGTGACGACCCTGGGCGCAGTGTCCCTTGGAGGCGTGGGTTCGTATCCCACTTCTGACACCAATGTAATGAAACAGGCAAGGAGCAGGTCTCGAACCCTCGACCTTCAAGCCCGAGGTCCGGAGCGCTAT	(((.(((..(((((.(((((..........(((((((((.(((((((...((..(((((....((..(((......)))))..)))))..))...))))))).)).)))))))))))).))).))..))).)))	-49.7	AGKD01018327	8926	9059	+	171786	tRNA-Leu-TTG	tRNA
CTGGAATGGGTTCGCCC	GGTGGGAGCCCCGGGGACTGTTCTCTTTTCTTTGTGAAGGATAGGGCTCCCTGGAATGGGTTCGCCCC	((.((((((((((((((..(((((.(((((.....)))))..)))))))))))....)))))).))))	-27.6	AGKD01006308	6606	6673	+	13641	LSU-rRNA_Hsa	rRNA
TCGTAGTTGGATCTCGGGA	GCTCGTAGTTGGATCTCGGGATTGAGCTGGCGGTCCGCCGCGAGGCGAGCTACCGCCTGTCCCAGCCCCTGCCTCTCGGCGCCCCCTCGATGCTCTTAACTGAGTTTCCTGCAGGGT	((((((((..(((.(((((....(((((((.((..(((((.((((((.(((............)))...)))))).)))))..)).)))..))))....))))).))))))).))))	-46.1	AGKD01004967	5680	5796	+	38115	SSU-rRNA_Hsa	rRNA
TAGTTGGATCTCGGGGC	CATATAGTTGGATCTCGGGGCCGCCTGTCCCAGCCCCTGCCTCTCGGTGCCCCCTTGATGCGCGTCCTGAGTGTCCTGTGTG	((((((...(((((((((((((((..(((...((.((........)).))......)))))).)))))))).))))))))))	-28.6	AGKD01112658	7769	7850	-	7290	SSU-rRNA_Hsa	rRNA
CTGGACGTGCGCCGGGCCC	GTGCGGGGGTTCGTCAGGGTGGTGACCATCGGCGGGCCGAAGGTGGACCGGGGGTTGGGTCCAATGGTTGGCCTGCGGCAACTCTGGACGTGCGCCGGGCCCTTGTCGCGGATCTCCCCAGCTACAGCGC	((((((((((((((((((((((((((..((((.(.((((.((((.(((((..((......))..))))).)))).))))..).))))..)).))))..)))).))..)))))))))).........))))	-56.2	AGKD01011890	13358	13487	+	12027	LSU-rRNA_Hsa	rRNA
AGGAATTGAAGGATGCAGGGAGC	GCCGTTCCAGGCTGAGAGAGAGAGAGAGAGAGAGAAGGAATTGAAGGATGCAGGGAGCAGTGCTATGACTGCTCTCTCTCTCTCTTTCCTTCTTTCTCCCTCTGCCATGCCTTCTCCTGCCGGC	((((...((((..(((..((..((((.(((((((((((((..((.(((.(.((((((((((......)))))))))))))).)).))))))))))))).))))..).)..)))..)))).))))	-59.1	AGKD01089251	1533	1656	-	369	(GA)n	Simple_repeat
AGACGATCAAACTTGACTATCT	TACTACCGATTGGATGGTTTAGTGAGGTCCTCGGATCGGCCCCGCTGAGGTCGGTCACGGCCCTGGCGGAGTGCCGAGAAGACGATCAAACTTGACTATCTAGAGGAAGTA	((((.((..((((((((((.(((..((((.((...((((((((((((.(((((....))))).)))))).).)))))...)).))))..))).)))))))))).)).))))	-54.6	AGKD01039103	4421	4531	+	480792	SSU-rRNA_Hsa	rRNA
GCGACCGGCTCTGGGTC	CGGATCCCCTCGTGGGACTGACCCCTGGTCGGGCTCGGCCCCCGCCGGGCGCATTTCCTCCGTCGGTGGTGCGCTGCGACCGGCTCTGGGTCGGCTTGGAAGGGCTTGGGGCGAAGGTGGCTACCG	((((.((((((((....((((.((((..((((((.((((((..((((((((((((.((......)).))))))).....)))))...)))))))))))).)))).)))).))).))).)).).)))	-59	AGKD01464755	5283	5408	-	74757	LSU-rRNA_Hsa	rRNA
CCTCCGTCGGTGGTGCGCC	CCCTCGTGGGACTGACCCCTGGTCGGGCTCGGCCCCCGCCGGGCGCATTTCCTCCGTCGGTGGTGCGCCGTGACCGGCTCTGGGTCGGCTTGGAAGGGCTTGGGGCGAAGGTGGCTACCG	((((..((((.(((((((..((((((.(.((((.((((((((.((.........))))))))).).)))).).))))))..)))))))))))..))))..((((((.......))).)))	-56.8	AGKD01060743	9207	9326	+	68961	LSU-rRNA_Hsa	rRNA
CGCGACCGGCTCTGGGT	CGCGCAGTCTGCCCGGAGGATTCAACTCGGCGGGTCAGGGTTGGCCATTCCAGTGTGGTCGGATCCCCTCGTGGGACTGACCCCCGGTCAGGCTCGGCCCCCGCCGGGCGCATTTTCTCCGTCAGCGGTGCGTCGCGACCGGCTCTGGGTCGGCTTGGAAGGTCTTGGGGTGAAGGTGGCTACCGGTTTCAGCCGTGAGCTTTACAGCGTCCCTGCTCCGTACTCGCCGCTTCCCAGGGCCGAGGACGTAGTACCCGCTGCATC	((((..((((((.(((((((.....(((((((((....((((((((...((.(.(.((((((.((((.....)))))))))))).))...))).))))))))))))))......)))))))...)))).))..))))..((((((((((.((((..(...((....((((((..(..((((..((((....))))..))))...)..))))))....))...)..))))...))))))))))..((.(((((....))))).))	-122.7	AGKD01036825	9022	9285	+	123720	LSU-rRNA_Hsa	rRNA
AGTGGCCATGTGGTTTGACGCC	TCAGCCTCCTGAGGTTAGTGTCGCTGTCGTGCCTTCACCAGTGGCCATGTGGTTTGACGCCCGTTGATGAAGATGGGGGCGTGCCCAGCCTGGTTACTCCTGAAGTCCACAATCCACTCCTTTTTTTTGTTTTGCTGA	(((((.....((((..((((....(((.(.(.(((((..((((((((.(((((.((.(.((((((......)))))).))).)))..)).))))))))..))))).)))))...))))))))...........)))))	-42.2	AGKD01003334	1924	2061	+	195	CR1-40_DR	LINE/Rex-Babar
AGAACTGGTGCGGACCA	TCCCCAGCTACGGCACTCGCCGGACCCGTTTGCGTGGGGTCTCCGGCGGGTCGCCTCGGCCGGTGCGTAGCAGCTGACTTAGAACTGGTGCGGACCAGGGGA	(((((.(((..((((((((((((((((.........)))..)))))))))).)))..))).(((.((((.(((...........))).)))).))).)))))	-52.1	AGKD01004382	1236	1337	-	47124	LSU-rRNA_Hsa	rRNA
TTCGTGCTGTACTGTGTATATA	CTGAGTACAGTAAAGGGTTTAGTACTGTCGAGTATAGTACACATTAGAGCACACTAAAGTGGATTACAACCTACTCTTTCGTGCTGTACTGTGTATATACTCTGCTTTACTCTATTGAGCTCTACTGTGCTGTACTTAG	((((((((((((.(((((((((((..((.(((((((.((((((.((.(((((.....(((((........))))).....))))).)).))))))))))))).))..)))).....)))))))....))))))))))))	-53.4	AGKD01003347	9619	9757	-	285	(TACTG)n	Simple_repeat
AAGAGCCCAGCGCCGAATCCCCGTCC	TAACTAGTATTCTCTCAGTAGATGCAAGCTAAGAGCCCAGCGCCGAATCCCCGTCCGTCCAGCGAGTGGCTCGCATTCCACGCCCGGGCACCTTATCCATTTAAAGATTGAGAATAGGTTG	(((((..(((((((((..((((((...(.((((.((((.(((..((((.............(((((...)))))))))..)))..))))..)))).)))))))..))..))))))))))))	-30.3	AGKD01084431	3197	3317	+	1041	LSU-rRNA_Hsa	rRNA
CCGGAGGATTCAACTCGGCGG	GCGCAGTCCGCCCGGAGGATTCAACTCGGCGGGTCAGGGTCGGCCATTCTGGTGTGGTCAGATCCCCTCATGGGACTGACCCCCGGTCGGGCTCGGCCCCTGCTGGGCGCATTTCCTCCATCGGTGGTGCGCCACGACCGGCTCTGGGTCAGCTTGGAAGGGCTGGGGGCGAAGGTGGCCACAGGTTTCGGCCGTGAGCTTTACAGCGCCCCTGCTCCATACTCACCACTTCCCAGGGCCAGGGCTTAGTACACACTGTGT	(((((..(((((.((((((.....(((((((((....((((((((...((((.(.((((((.((((.....)))))))))))))))...))).))))))))))))))......))))))...)))))))))).....(((((((((((..((..(((..((((.(((((((..(..((((((.(((....)))))).)))...)..)))))))))))........))))).))))))))).)).......((((...))))	-127	AGKD01016187	4364	4624	+	22098	LSU-rRNA_Hsa	rRNA
CCGGAGGATTCAACTCGGCGG	GCGCAGTCCGCCCGGAGGATTCAACTCGGCGGGTCAGGGTCGGCCATTCTGGTGTGGTCAGATCCCCTCATGGGACTGACCCCCGGTCGGGCTCGGCCCCTGCTGGGCGCATTTCCTCCATCGGTGGTGCGCCACGACCGGCTCTGGGTCAGCTTGGAAGGGCTGGGGGCGAAGGTGGCCACAGGTTTCGGCCGTGAGCTTTACAGCGCCCCTGCTCCGTACTCACCACTTCCCAGGGCCAGGGCTTAGTACACACTGTGT	(((((..(((((.((((((.....(((((((((....((((((((...((((.(.((((((.((((.....)))))))))))))))...))).))))))))))))))......))))))...)))))))))).....(((((((((((......(((..((((.(((((((..(..((((((.(((....)))))).)))...)..))))))))).))....)))......))))))))).)).......((((...))))	-127.6	AGKD01007281	13135	13395	-	22101	LSU-rRNA_Hsa	rRNA
GGAGCGTCGGGCCCATACCC	CAGGAGCGTCGGGCCCATACCCAGCCGTCGCCGGCCACGAGAGCCTCGAGGGCTACGCCGCGATGAGTAGGAGGGCCACCGCGGTG	((...(((...(((((...((..((((((((.(((......(((((...)))))..))))))))).)).)).)))))..)))..))	-36	AGKD01124716	3784	3869	+	8181	LSU-rRNA_Hsa	rRNA
CGGGATAGCCTGCCTCT	CTAAACGTAACGATACAGTAGCGCCGCGGATCTTCGGTTGGCCCGGGATAGCCTGCCTCTTTTGGCAGGTGAGTTGAGCCGTTCATGACGGGGTTGGGGTGCAGCTGGATGAGTTGGATGAG	((.....((((....((((.(((((.(.((((((((..((((.(((....(((((((......)))))))...))).))))....)))..))))).)))))).)))).....))))....))	-44.1	AGKD01062084	9060	9181	+	13977	LSU-rRNA_Hsa	rRNA
CGCGGGAGGCCCGGGTT	GTTCAGTGTTAGAATTCTCGCATGCTACGCGGGAGGCCCGGGTTTTATTACAGGCCAATGTGTAGATCCTTTGGCGTCAGGTAGCCTCGAGGTTAGAGCTTTGGGC	((((((.(((..(((.((((.(.(((((....((.(((.(((.(((((.(((......)))))))).)))..))).))..))))).))))))))..))).))))))	-34.6	AGKD01003659	649	754	+	387	tRNA-Gly-GGY	tRNA
ACCCATATCCGCAGCAGGTCTCCAAG	AGGGGCCCAAGCCCTGGAAAGCGTTGCGGTTTCGGCGGCGTCCGGTGAGCTTTCCCTGGCCCTTGAAAATCCAGGGGAGAGGGTGTAAATCTCAAGCCGGGCCGTACCCATATCCGCAGCAGGTCTCCAAGGTGAACAGCCTCT	((((((....(((.((((.(.((((((((.....(((((..((((((((.(((((((..((((((......))))))..))))...))).)))..))))))))))........))))))).).).)))).))).....))))))	-64.4	AGKD01013452	12317	12460	-	29502	LSU-rRNA_Hsa	rRNA
CGGGCTCTCGCTTCTGGC	GTGGGTAGGCGAGCCCCGTGCGGGCTCTCGCTTCTGGCGAACTGCTCCGGGGACATTGGCAGGTAGGGAGTTTGACTAGGGCGGTACACCTGTCAAAC	((.((.(((((((.(((....)))..))))))))).))...(((((((((.....))))..)))))...(((((((.(((........))))))))))	-37.8	AGKD01105076	6275	6372	-	444	LSU-rRNA_Hsa	rRNA
CTCGGATCGGCCCCGCC	AGGTCCTCGGATCGGCCCCGCCGAGGTCGGTCACGGCCCTGGCGGAGCGCCGAGAAGACGATCT	(((((.((...((((((((((((.(((((....))))).)))))).).)))))...)).)))))	-37.9	AGKD01076480	7835	7898	+	10743	SSU-rRNA_Hsa	rRNA
CACACCTGATTCAACTAATCA	TAGGCTTTTGTTCTTGCCTATCTGTACACACCTGATTCAACTAATCATAGTCTTCAATGAAGACATGATTAGTTAAATCAGGTGTGTTTTTGCTTGGTTAATCAACAAAAACCTG	((((.(((((((...(((.......((((((((((((.((((((((((.((((((...)))))))))))))))).))))))))))))........))).....))))))).))))	-49.5	AGKD01023441	8680	8794	+	360	TDR19	DNA/hAT
AGACGATCAAACTTGACTATCT	CCGATTGGATGGTTTAGTGAGGTCCTCGGATCGGCCCTGCCGAGGTCGGTCACGGCCCTGGTGGAGCGCTGAGAAGACGATCAAACTTGACTATCTAGAGG	((..((((((((((.(((..((((.((...((((((((((((.(((((....))))).)))))).).)))))...)).))))..))).)))))))))).))	-47.6	AGKD01465795	5194	5294	-	442554	SSU-rRNA_Hsa	rRNA
GCTTCCATCTGGTGACTCTACC	GCCTTTTACTGAGGAGTGGCTTCCATCTGGTGACTCTACCATAAAGGCCTGATTTGGTAGAGTGCTGCAGAGATGGTTGTCATTCTGGAAGGT	(((((((.....((((((((..(((((((((.(((((((((.............))))))))))))....))))))..)))))))))))))))	-39.2	AGKD01026786	6537	6629	-	669	TZF28B	DNA/TcMar-Tc1
TTGGATGGGAGACCGCC	GCTAAGCAGAGTCGGGCCTGGTTAGTACTTGGATGGGAGACCGCCTGGGAATACCGGGTGCTGTAAGCATTTTGTCCA	(((((.(((.((...))))).)))))...(((((((((..((((((((.....)))))))......)..)))))))))	-25.9	AGKD01462429	7451	7528	+	318840	5S	rRNA
GGGAATATCAGGTGCTGTAAGCTT	CTCTTCTGATCTCAAAAGCTATGCAGCGTCAGGCCTGGTCAGTACTTGGTTGGGGGACCGCTAGGGAATATCAGGTGCTGTAAGCTTTTTGTCCAGTCGAG	(((..(((..(..(((((((.((((((.....(((((((.....((((((.((....))))))))....)))))))))))))))))))).)..)))..)))	-37.4	AGKD01018840	13950	14050	-	3954	5S	rRNA
GGGTTCGATTCCCGGTCAGGGAACCA	GCCGTGGCCCGGGTTCGATTCCCGGTCAGGGAACCACTCTTTGGGTTCGCCGGGCATTGGCGCAGCGGTCTAGGGC	(((.(((.(((.(((((((.((((((....(((((........))))))))))).))))).))..))).))).)))	-35.1	AGKD01079030	3846	3921	+	14514	tRNA-Glu-GAA	tRNA
CCGTAACTTCGGGATAAGGATTGGCT	GCCTCTGGCATGTTAGAACAATGTAGGTAAGGGAAGTCGGCAAGTCAGATCCGTAACTTCGGGATAAGGATTGGCTCTAACATGCTGACCAGACCAGACACGTCACGTGCGCGAGCGT	(((((..((((((..((....(((.(((..((....((((((.((.(((.(((...(((......)))...))).))).)).))))))))..)))..)))..))))))))..))).))	-34.1	AGKD01009595	19310	19427	-	223908	LSU-rRNA_Hsa	rRNA
GGGTAACCCGCTGAACCC	CCACACTGAGTGGATCAGCGTGTGTCTACCCTTCGACGAGAGGCGTGGGTAACCCGCTGAACCCCACTCGTGACAGG	((.(((.((((((.((((((.((.(((((.((((.....)))).)))))..)).))))))...)))))))))...))	-34.1	AGKD01004967	6507	6583	+	25302	SSU-rRNA_Hsa	rRNA
ATACCAGGTGCTGTAAGCTT	CGGAAGCTAAGCAGGGTCGGGCCTGGTTAGTACTTGGATGGGAGACCGCCTGGTAATACCAGGTGCTGTAAGCTTTTTCTCC	(((..(((((.((((......)))).)))))..)))....(((((.((((((((...))))))))............)))))	-29.7	AGKD01069278	9016	9097	-	1080081	5S	rRNA
TCAGTCCATGACTAGGCTTAAC	GTGGTTTCCCGGACACAGATTGAGCCTAGTCCTGGACTAAGAAGTACTTTCAATGGCTATTTTCAGTCCATGACTAGGCTTAACCTGTGTCTGGGTTTTTCCAT	((((...(((((((((((.((((((((((((.((((((..((((((((......)).)))))).)))))).)))))))))))).))))))))))).....))))	-57.6	AGKD01003169	34450	34553	+	1485	HarbingerN8_DR	DNA/PIF-Harbinger
TCATCATGATCTGTCCAGGCCT	CAGGCCTGTGCTCATCATGATCTGTCCAGGCCTGTGCTCATCCTGATCTGTCCAGGCCTGTGCTCATCCTGATCTGTCCAGGCCTGTGCTCATCCTGATCTGTCCAGGCCTGTGCTCATCCTGATCTGTCCAGGCCTGTATGAGTTCTGATCTGTCCAGGCCTGTGTGAGTTCTGATCTGTCCAGGCCTG	((((((((.((..((((.((.((..(((((((((.((..(((..((.((...((((((((.((..(((..(((..((.((((((((.((............)).)))))))).))..)))..)))..)).))))))))....)).)).)))..)).)))))))).)..)).))))))..)).))))))))	-87	AGKD01039107	2699	2888	+	18840	(TCCTG)n	Simple_repeat
AGTGGTTAGGATTCGGC	CCCCTCCTGTACTCTCTGTTCTCTGTCTAGTGGTTAGGATTCGGCACGCTCATCGCCGTGGCCTGGGTTCGATTCCCAGTCAGGGAACTACTCTTTGTGCTCCCGAGTGG	((.(((..((((.....((((((((.((.(.((...(((((((((.(((........)))))).))))))....))))).))))))))........))))....))).))	-35.1	AGKD01036157	1724	1833	-	3216	tRNA-Glu-GAG_	tRNA
TTGGATGGGAGACCGCC	TCGTCTGATCTCGAAAGCTAAGCAGGGTCGGGCCTGGTTAGTACTTGGATGGGAGACCGCCTGTGAATACCAGGTGCTGTAAGCATTTTGTCCACGAGGGTG	((.(((.(((.(((..(((((.((((......)))).)))))..)))))).))))).((((((((...((.(((((((...))))))).)).)))..)))))	-35.6	AGKD01460750	430	531	+	339933	5S	rRNA
TGAGCTGTTGCTACTGCTGAG	AGCTGCTACTACTGCTGAGCTGCTGCGGCTGCTGAGCTGTTGCTACTGCTGAGCTGCTGCTGAGCTGCTACTGCTGCTGAGCTGCTGCTACTGCTGAGCTGTTGCTACTGCTGAGCTGCTGCTGCTGCTGAGCTGCTGCT	(((.((.......(((.(((.((.(((((.(((.(((.((.((.((.(((.(((.((.(((.(((.((....)).))).))).)).......))).))).)).)).)).))).))).))))).)).))).))).)).)))	-64	AGKD01218465	3448	3587	-	258	(CTG)n	Simple_repeat
TTCCAGAACTGAGGACCCCGA	ACAGGCTGGCCGACGACCCAATAAGAGTGCAGAATGCCTTCCAGAACTGAGGACCCCGATCGGAGACCATGTCTACTGGGAGTCCATGGAGCCGGAAGACACGCTGCACCATAAGCTGGGCCGTCTCCTTGGCAGAAGGT	((...(((.((((((.((((.((.(.((((((..((.(((((.(..(((.((((((((.....((((...))))..)))).)))).)))..).))))).))..))))))).))...)))).)))).....)))))...))	-50.8	AGKD01107339	4194	4333	-	987	Gypsy64-I_DR-int	LTR/Gypsy
TTCGGAGGCGCGGGTTC	TAGCGTGGCCGAGCGGTCTAAGGCGCTGGATTAAGGCTCCAGTCTCTTCGGAGGCGCGGGTTCGAATCCCGCCGCTGCCAGTAATTTTGGCTCTTGCTG	(((((.(((((((((((....((((..(((((..(((((..(((((....)))))..)))))..))))))))))))))........))))))..)))))	-38.4	AGKD01002673	12907	13005	-	984	tRNA-Leu-CTY	tRNA
ACCATAATGGACTGAGCTGAGA	ATGGACTGAGCTGAGACTTCATACCCAGTACCAGTCCAGACCATAATGGACTGAGCTGAGACTTCATACACAGTACCAGACCAGACTATAATGTACTGAGCTGAGACTTCATACACAGTACCAGACCAGACCATAATGGACTGAGCTGAGACTTCATACACAGTACCAGACCAGACCATAATGGACTGAGCTGAGACTTCATACACAGTACCAGACCAGACCAT	((((.(((..(((..(((........(((..((((.(((.((((.((((.(((..(((..(((........(((..(((..(((((......)).)))..)))..)))........)))..)))..))).)))).)))).))).))))..)))........)))..)))..))).)))).((((.(((..(((..(((........)))..)))..))).))))	-65.9	AGKD01124637	3393	3616	-	4410	(CAGAC)n	Simple_repeat
AGGACAGAAACCTCCCGTGGA	GGTAAAGGCAGGTGTCCTAAGATGAACTCAGGGAGGACAGAAACCTCCCGTGGAGCAGAAGGGCAGAAGCGAGCTTGATCT	((...((((..(((((((....((..((..((((((.......))))))..))..))..)))))....))..))))...))	-23.8	AGKD01007397	9428	9508	+	30924	LSU-rRNA_Hsa	rRNA
AGCTAAGCAGTGTTGGGCC	CTTGCCTCTAAAGCTAAGCAGTGTTGGGCCTGGTCAATCCTAGGACGGGACCCAATGCTGTTGGAAGTAGTGTTGGCGGG	((((((..((..(((.((((((((((((.((.(((........))).)).))))))))))))...)))..))..))))))	-34.6	AGKD01036192	769	848	-	2289	5S + SINE3-1	SINE/5S
AGCTAAGCAGTGTTGGGCC	CTTGCCTCTAAAGCTAAGCAGTGTTGGGCCTGGTCAATCCTAGGACGGGACCCAATGCTGTTGGAAGTAGTGTTGGCGGG	((((((..((..(((.((((((((((((.((.(((........))).)).))))))))))))...)))..))..))))))	-34.6	AGKD01066923	21349	21428	-	2289	5S + SINE3-1	SINE/5S
AGGAATTGAAGGATGCAGGGAGC	CAGGCTGAGAGAGAGAGGAGGAATTGAAGGATGCAGGGAGCAGTGCTATGACTGCTCTCTCTCTCTTTCCTTCTCTCCCCCTCTCTGCCATG	(((((.(((((.(((((((((((.....(((.(.((((((((((......))))))))))))))..)))))))))))...))))).))).))	-47.8	AGKD01092950	776	867	-	165	DNA2-5_DR	DNA/hAT-Ac
ATACCACCCTGAACACGCC	ATGGGGTAATACCACCCTGGGCCATACCACCCTGAACACGCCTGATCTCGGTAGCTAAGCAGGGTCAGGCCTGGTTAGTACTTGGATGGAGGTCCACCTGGTAATATCAAGT	((..((((.(((((...((((((...(((((((((.((.(((((((((..((......)).))))))))).)).)))).....)).))).))))))..))))).))))..))	-40.8	AGKD01114645	2084	2195	-	6894	5S	rRNA
CATGAAGGACTGGAATTCTCGT	CTGACCTGGATCCAGACCATGAAGGACTGGAATTCTCGTGTGACCAGGTGGTATCTGGAGCTCCAGCCCTTCAGGTTCTGTGTCCGTTACAAGGCAG	(((.(((((((.((((((.((((((.(((((...(((..(..(((....)))..)..))).))))).)))))))).)))).))))......))))))	-41.2	AGKD01066120	5868	5964	-	843	Gypsy-34-I_DR-int	LTR/Gypsy
CATGAAGGACTGGAATTCTCGT	CTGACCTGGATCCAGACCATGAAGGACTGGAATTCTCGTGTGACCAGGTGGTATCTGGAGCTCCAGCCTTTCAGGTTCTGTGTCCGTCATAAGGCAG	(((.(((((((.((((((.((((((.(((((...(((..(..(((....)))..)..))).))))).)))))))).)))).))))......))))))	-38.5	AGKD01066076	2084	2180	-	840	Gypsy-34-I_DR-int	LTR/Gypsy
CTCAGGTTGGATGGAAA	GATCCTCTCAAGCTCTCAGGTTGGATGGAAAGCATTGCTGCACAGCTATTTTCAGGTCTCTCCAGAGATGTTTGATCGGGTTCAAGTCCAGACTGGCTGGGC	(((((..((((((((((.((..((((.(((((....(((....)))..)))))..))))..)).)))).))))))..)))))...((((((.....))))))	-34.4	AGKD01070188	3480	3581	-	24	TZF28C	DNA/TcMar-Tc1
