# Supplementary material for: Sequencing and Characterisation of an Extensive Atlantic Salmon (Salmo salar L.) MicroRNA Repertoire
Source: PLoS One. 2013 Jul 29;8(7):e70136. doi: 10.1371/journal.pone.0070136 (PMC3726450; doi:10.1371/journal.pone.0070136)
Supplement: Table S2 — Names, mature and pri-miRNA sequences, predicted secondary structure (using ViennaRNA dot-bracket notation [48]) and genomic location. (CSV) [file pone.0070136.s002.csv]

Class	Family	pri-mirRNA	pre-miRNA	Mature miRNA	Homolog	e-value	Mature sequence	pre-miRNA sequcence	Secondary structure	Folding energy Kcal/mol	Contig	Start	Stop	Strand	Read count
Homolog	ssa-let-7	ssa-let-7a_1	ssa-let-7a_1	ssa-let-7a-5p	ccr-let-7a	3.09E-05	TGAGGTAGTAGGTTGGATAGTT	TCCAGGTTCCTCAGCTCAGTGGGATGAGGTAGTAGGTTGGATAGTTTTAGGGTCACACCCACACTGGGAGATAACTGTACAACCTACTGTCTTTCTCAATGTGTCAATCACCAAGGA	(((.(((......((.((.(((((.((((((((((((((.((((((.....(((...((((...)))).))))))))).))))))))))))))))))).)).)).....)))..)))	-38.5	AGKD01046578	1438	1554	+	43053
Homolog	ssa-let-7	ssa-let-7a_2a	ssa-let-7a_2	ssa-let-7a-5p	ccr-let-7a	7.27E-07	TGAGGTAGTAGGTTGTATAGTT	GGTGAATGTGTCCTGGCGAGGTGAGGTAGTAGGTTGTATAGTTTGTGGGAGGGATTTAATCCTATTCAGGTGATAACTATACAGTCTATTGCCTTCCTTGAGAGGCACAATGACC	(((.(.((((.(((..(((((.((((((((((((((((((((((.((((.(((((...))))).)))).)....))))))))))))))))))))))))))..))))))).).)))	-53.2	AGKD01167796	3654	3768	-	2263083
Homolog	ssa-let-7	ssa-let-7a_2b	ssa-let-7a_2	ssa-let-7a-5p	ccr-let-7a	7.27E-07	TGAGGTAGTAGGTTGTATAGTT	GGTGAATGTGTCCTGGCGAGGTGAGGTAGTAGGTTGTATAGTTTGTGGGAGGGATTTAATCCTATTCAGGTGATAACTATACAGTCTATTGCCTTCCTTGAGAGGCACAATGACC	(((.(.((((.(((..(((((.((((((((((((((((((((((.((((.(((((...))))).)))).)....))))))))))))))))))))))))))..))))))).).)))	-53.2	AGKD01398627	1427	1541	-	2263083
Homolog	ssa-let-7	ssa-let-7a_3a	ssa-let-7a_3	ssa-let-7a-5p	ccr-let-7a	7.27E-07	TGAGGTAGTAGGTTGTATAGTT	TGTCCTGGCGAGGTGAGGTAGTAGGTTGTATAGTTTGTGAAGGGATAGAATCCTATTCAGGTGATAACTATACAGTCTATTGCCTTCCTTGAGAGGAACA	((((((..(((((.((((((((((((((((((((((.(((((((((...))))).)))).)....))))))))))))))))))))))))))..))).)))	-44.7	AGKD01256127	4731	4830	+	2262882
Homolog	ssa-let-7	ssa-let-7a_3b	ssa-let-7a_3	ssa-let-7a-5p	ccr-let-7a	7.27E-07	TGAGGTAGTAGGTTGTATAGTT	TGTCCTGGCGAGGTGAGGTAGTAGGTTGTATAGTTTGTGAAGGGATAGAATCCTATTCAGGTGATAACTATACAGTCTATTGCCTTCCTTGAGAGGAACA	((((((..(((((.((((((((((((((((((((((.(((((((((...))))).)))).)....))))))))))))))))))))))))))..))).)))	-44.7	AGKD01036872	6379	6478	+	2262882
Homolog	ssa-let-7	ssa-let-7a_4	ssa-let-7a_4	ssa-let-7a-5p	ccr-let-7a	7.27E-07	TGAGGTAGTAGGTTGTATAGTT	TAGACTGACGGGTCTATCACTGTCCTTTGGGGTGAGGTAGTAGGTTGTATAGTTTTAGGGTCATACCCTTCCTGTCAGATAACTATACAACTTACTGTCTTTCCTGAGGTGGCTGTAATATCATCCATTATCTCTGCAGAG	((((((....))))))..((.(((((((((((.(((((((((((((((((((((..(((((...)))))...........))))))))))))))))))))))))))))).))).))...............(((....)))	-47.6	AGKD01090284	1660	1800	-	2254938
Homolog	ssa-let-7	ssa-let-7a_5	ssa-let-7a_5	ssa-let-7a-5p	ccr-let-7a	7.27E-07	TGAGGTAGTAGGTTGTATAGTT	CTGTAAGTACAGTGGGATGAGGTAGTAGGTTGTATAGTTTTAGGGCCACACCCACACTTGGAGATAACTATACAACCTACTGTCTTTCTCAATATCACAGTTGATGCAG	(((((...((.((((..((((((((((((((((((((((......(((..........)))....)))))))))))))))))....)))))...)))).))...)))))	-38.2	AGKD01028607	11958	12066	-	2249871
Homolog	ssa-let-7	ssa-let-7a_6	ssa-let-7a_6	ssa-let-7a-5p	ccr-let-7a	7.27E-07	TGAGGTAGTAGGTTGTATAGTT	TCTATGCAGACAGTGTTCCCGCTGGTTGAGGTAGTAGGTTGTATAGTTCAGAGTGACATCACAGGAGATAACTGTACAGCCTCCTAGCTTTCCCTGAGGAAACGCCAATCCCCATGGTTTGCTGGA	((((.((((((.(((((.((.(.((..(((.(((.((((((((((((((...(((....)))....))..)))))))))))).))).)))..)).).)).)))))...........))))))))))	-42	AGKD01007675	7258	7383	+	2138421
Homolog	ssa-let-7	ssa-let-7a_7	ssa-let-7a_7	ssa-let-7a-5p	ccr-let-7a	7.27E-07	TGAGGTAGTAGGTTGTATAGTT	CTAATGCAGGCAGTGTTCCCACAGGTTGAGGTAGTAGGTTGTATAGTTCAGAGTGACATCACAGGAGATAACTGTACAGCCTCCTAGCTTTCCCTGAGGAAACACCAATCATCATCTGCTGG	(((..(((((..(((((.((.((((..(((.(((.((((((((((((((...(((....)))....))..)))))))))))).))).)))..)))).)).))))).........))))))))	-42.4	AGKD01050332	2017	2138	-	2138466
Homolog	ssa-let-7	ssa-let-7a_8	ssa-let-7a_8	ssa-let-7a-5p	ccr-let-7a	7.27E-07	TGAGGTAGTAGGTTGTATAGTT	TCTATGCAGACAGTGTTCCCGCTGGTTGAGGTAGTAGGTTGTATAGTTCAGAGTGACATCACAGGAGATAACTGTACAGCCTCCTAGCTTTCCCTGAGGAAACACCAATCATCATCTGCTGGA	((((.(((((..(((((.((.(.((..(((.(((.((((((((((((((...(((....)))....))..)))))))))))).))).)))..)).).)).))))).........)))))))))	-42.2	AGKD01109480	7173	7295	+	2138424
Homolog	ssa-let-7	ssa-let-7a_9	ssa-let-7a_9	ssa-let-7a-5p	pol-let-7a-5p	7.27E-07	TGAGGTAGTAGGTTGTATGGTT	GTGTGCATCCGGGTTGAGGTAGTAGGTTGTATGGTTTAGAATGACACCCTAGGAGTTAACTGTACAACCTTCTAGCTTTCCTTGGAGCACACTCATGACATCAAGCAAAGAGATGACCCTCATCATGTCTTTCAAAGCATAGCTTGGCTTGGTTTACATTAGCCAACTGTTTTTGAGGGCCATGATGTCAAAATCTCTCCATCAATGTT	((((((.((((((..(((.(((.(((((((((((((...(((..(......)..)))))))))))))))).))).)))..))))))))))))....(((((.......((((((......(((((((.(((((((((.((((.((((((((.....))..))))))))))))))))))).))))))).....))))))......)))))	-79.2	AGKD01031820	14446	14654	-	172815
Homolog	ssa-let-7	ssa-let-7b_a	ssa-let-7b	ssa-let-7b-5p	ccr-let-7b	7.27E-07	TGAGGTAGTAGGTTGTGTGGTT	CTGTGCCCGGTCGGTGGTTCATGGTGTTCGCACAGGTTGAGGTAGTAGGTTGTGTGGTTTCAGGGTTGTGATTTTGCCCCATCAGGAGTTAACTGTACAACCTACTGCCTTCCCTGAAGGGCAGCAACACAACATTACAAGCATGG	((((((...((.((((.....((.(((((...((((..(((((((((((((((((((((...((.((.((((........)))).)).))))))))))))))))))))))).))))..))))).))......))))))..))))))	-54.1	AGKD01019996	18448	18593	+	113898
Homolog	ssa-let-7	ssa-let-7b_b	ssa-let-7b	ssa-let-7b-5p	ccr-let-7b	7.27E-07	TGAGGTAGTAGGTTGTGTGGTT	CTGTGCCCGGTCGGTGGTTCATGGTGTTCGCACAGGTTGAGGTAGTAGGTTGTGTGGTTTCAGGGTTGTGATTTTGCCCCATCAGGAGTTAACTGTACAACCTACTGCCTTCCCTGAAGGGCAGCAACACAACATTACAAGCATGG	((((((...((.((((.....((.(((((...((((..(((((((((((((((((((((...((.((.((((........)))).)).))))))))))))))))))))))).))))..))))).))......))))))..))))))	-54.1	AGKD01246984	4867	5012	-	113898
Homolog	ssa-let-7	ssa-let-7d_1	ssa-let-7d_1	ssa-let-7d-5p	pol-let-7d-5p	7.27E-07	TGAGGTAGTTGGTTGTATGGTT	CTGCTCTAAGAGTGCTCTGCAGTGTGAGGTAGTTGGTTGTATGGTTTCGCATAATAAACAGTCCGGAGATAACTGTACAACCTTCTAGCTTTCCCTGCGGTGTCACCAATACATCAG	(((........((((.((((((.(.(((.(((..(((((((((((((((.((........)).))))....)))))))))))..))).))).).)))))).).)))........)))	-38.2	AGKD01041047	704	820	+	648627
Homolog	ssa-let-7	ssa-let-7d_2	ssa-let-7d_2	ssa-let-7d-5p	csa-let-7d	7.27E-07	TGAGGTAGTTGGTTGTATTGTT	GGCTCTGCAGTGTGAGGTAGTTGGTTGTATTGTTTCGCATAATTAACAGCCTGGAGATAACTGTACAACCTTCTAGCTTTCCCTGCGGTGTC	(((.((((((.(.(((.(((..((((((((((((((.................))))))...))))))))..))).))).).)))))).)))	-35.5	AGKD01137037	4134	4225	+	94227
Homolog	ssa-let-7	ssa-let-7e_1a	ssa-let-7e_1	ssa-let-7e-5p	aca-let-7e-5p	7.27E-07	TGAGGTAGTAGATTGAATAGTT	CTGTCCTTGAGGCTGAGGTAGTAGATTGAATAGTTGTGGGGTATATGTCCTCCCTCTGAGATAACTATACAATCTACTGTCTTTCCTAAGGAGACAGACTGATCGTCAATAACCCTGAAGATT	((((((((.(((..((((((((((((((.((((((((((((..........)))).....)))))))).)))))))))))))).))).))).)))))...((((.(((.......))).))))	-43.3	AGKD01167796	4067	4189	-	684336
Homolog	ssa-let-7	ssa-let-7e_1b	ssa-let-7e_1	ssa-let-7e-5p	aca-let-7e-5p	7.27E-07	TGAGGTAGTAGATTGAATAGTT	CTGTCCTTGAGGCTGAGGTAGTAGATTGAATAGTTGTGGGGTATATGTCCTCCCTCTGAGATAACTATACAATCTACTGTCTTTCCTAAGGAGACAGACTGATCGTCAATAACCCTGAAGATT	((((((((.(((..((((((((((((((.((((((((((((..........)))).....)))))))).)))))))))))))).))).))).)))))...((((.(((.......))).))))	-43.3	AGKD01398627	1840	1962	-	684336
Homolog	ssa-let-7	ssa-let-7e_2a	ssa-let-7e_2	ssa-let-7e-5p	aca-let-7e-5p	7.27E-07	TGAGGTAGTAGATTGAATAGTT	CTGTCCTTGAGACTGAGGTAGTAGATTGAATAGTTGTGGGGTATATGTCCTCCCTCTGACATAACTATACAATCTACTGTCTTTCCTAAGGAGACAG	((((((((.((...((((((((((((((.((((((((((((..........))).....))))))))).))))))))))))))..)).))).)))))	-37.3	AGKD01256127	4298	4394	+	684372
Homolog	ssa-let-7	ssa-let-7e_2b	ssa-let-7e_2	ssa-let-7e-5p	aca-let-7e-5p	7.27E-07	TGAGGTAGTAGATTGAATAGTT	CTGTCCTTGAGACTGAGGTAGTAGATTGAATAGTTGTGGGGTATATGTCCTCCCTCTGACATAACTATACAATCTACTGTCTTTCCTAAGGAGACAG	((((((((.((...((((((((((((((.((((((((((((..........))).....))))))))).))))))))))))))..)).))).)))))	-37.3	AGKD01036872	5946	6042	+	684372
Homolog	ssa-let-7	ssa-let-7f	ssa-let-7f	ssa-let-7f-5p	cgr-let-7f	3.09E-05	TGAGGTAGTAGATTGTATTGTT	TGAAGTCATTGTCTATCTGCTGAGGCGTTGTGAGGTAGTAGATTGTATTGTTGTGGGGTAGTGATTTTACCCTGATCAGAAGATAACTATACAATCTATTGCCTTCCCTGACCAGCAGAACAACTACTCTCA	((((((..((((...((((((((((.(....(((((((((((((((((.((((((((((((.....))))))).........))))).)))))))))))))))))))))...)))))))))))..))).)))	-49.9	AGKD01046578	1669	1800	+	41301
Homolog	ssa-let-7	ssa-let-7g_1	ssa-let-7g_1	ssa-let-7g-5p	ccr-let-7g	7.27E-07	TGAGGTAGTAGTTTGTATAGTT	GCGGGCTGTGGGCTGAGGTAGTAGTTTGTATAGTTTTAGGATCACACCAGATCTGGGAGATGACTATACAGTCTACTGTCTTTCCCACGGCAACGC	(((.((((((((..((((((((((.((((((((((...(((((......))))).......)))))))))).)))))))))).))))))))..)))	-46.2	AGKD01002347	14335	14430	-	396912
Homolog	ssa-let-7	ssa-let-7g_2	ssa-let-7g_2	ssa-let-7g-5p	ccr-let-7g	7.27E-07	TGAGGTAGTAGTTTGTATAGTT	GCGTGCTGTGGGGTGAGGTAGTAGTTTGTATAGTTTTAGGATCACACCAGATCTGGGAGATAACTATACAGTCTACTGTCTTTCCCACGGCAACGC	(((((((((((((.((((((((((.((((((((((...(((((......))))).......)))))))))).))))))))))))))))))).))))	-47.8	AGKD01003905	11576	11671	-	396693
Homolog	ssa-let-7	ssa-let-7h_a	ssa-let-7h	ssa-let-7h-5p	tni-let-7h	7.27E-07	TGAGGTAGTAAGTTGTGTTGTT	TGTGGCTGTGCTGTGGTGAGGTAGTAAGTTGTGTTGTTGTTGGGGATCAGGATAGTGCGCCCCGTACGGGAGATAACTATACAACTTACTGCCTTCCTCAGTGCTGCCCA	((.(((.((((((.((.(((((((((((((((((.((((((((((..((......))..))))........)))))).))))))))))))))))))).)))))).)))))	-54.3	AGKD01002347	14027	14134	-	187263
Homolog	ssa-let-7	ssa-let-7h_b	ssa-let-7h	ssa-let-7h-5p	tni-let-7h	7.27E-07	TGAGGTAGTAAGTTGTGTTGTT	TGTGGCTGTGCTGTGGTGAGGTAGTAAGTTGTGTTGTTGTTGGGGATCAGGATAGTGCGCCCCGTACGGGAGATAACTATACAACTTACTGCCTTCCTCAGTGCTGCCCA	((.(((.((((((.((.(((((((((((((((((.((((((((((..((......))..))))........)))))).))))))))))))))))))).)))))).)))))	-54.3	AGKD01003905	11135	11244	-	187263
Homolog	ssa-let-7	ssa-let-7i_a	ssa-let-7i	ssa-let-7i-5p	aca-let-7i-3p	3.09E-05	CTGCGCAAACTACTGCCTTGCT	GCTGTTGGTTGGGTTATGACATTGCCTGCTATGGAGATGACTGCGCAAACTACTGCCTTGCTAGTGCTGGTATTCCACTTCAAGCCGAGGAGTTTCCTGTTTATTCGTTTTGAAAAAGGTAAAGCTAAATCTATGTTAGT	((((.....((((((..(.(.((((((....(.(((((((.((.(((....(((.(((((((.(...(((....)))...).)).))))))))....))).)).))))))).)...)))))).))..))))))...))))	-30.8	AGKD01097016	4313	4452	+	14085
Homolog	ssa-let-7	ssa-let-7i_b	ssa-let-7i	ssa-let-7i-5p	aca-let-7i-3p	3.09E-05	CTGCGCAAACTACTGCCTTGCT	GCTGTTGGTTGGGTTATGACATTGCCTGCTATGGAGATGACTGCGCAAACTACTGCCTTGCTAGTGCTGGTATTCCACTTCAAGCCGAGGAGTTTCCTGTTTATTCGTTTTGAAAAAGGTAAAGCTAAATCTATGTTAGT	((((.....((((((..(.(.((((((....(.(((((((.((.(((....(((.(((((((.(...(((....)))...).)).))))))))....))).)).))))))).)...)))))).))..))))))...))))	-30.8	AGKD01198622	942	1081	+	14085
Homolog	ssa-miR-1	ssa-miR-1_1	ssa-miR-1_1	ssa-miR-1-3p	ccr-miR-1	7.27E-07	TGGAATGTAAAGAAGTATGTAT	CTGGGATTGCCGACTTGGTGTACATACTTCTTTATGTACCCATATGAACATATGATAGCTATGGAATGTAAAGAAGTATGTATTCTTGGTGAGGTGCAG	(((.(.((((((....((.((((((((((((((((((..(((((...............))))).)))))))))))))))))).))))))))..).)))	-32.6	AGKD01034104	11900	11998	+	108234
Homolog	ssa-miR-1	ssa-miR-1_2	ssa-miR-1_2	ssa-miR-1-3p	ccr-miR-1	7.27E-07	TGGAATGTAAAGAAGTATGTAT	CGACCTTGTGAATTCACTGTGATTGCCTACTTGGTGTACATACTTCTTTATGTACCCATATGAATATATGACAGCTATGGAATGTAAAGAAGTATGTATTCTTGGTGAGGTGTGGACCCTCAACTGGCG	((.((...(((.(((((.......(((((((.((.((((((((((((((((((..(((((...............))))).)))))))))))))))))).)).))).)))))))))...)))...))))	-40.6	AGKD01040224	9213	9341	-	108312
Homolog	ssa-miR-100	ssa-miR-100_1	ssa-miR-100_1	ssa-miR-100-5p	mse-miR-100	7.27E-07	AACCCGTAGATCCGAACTTGTG	CAGAAGAGAACTTGCCAGCTGCCACAAACCCGTAGATCCGAACTTGTGGTGACTGGCCGCACAAGCTCGTGTCTATAGGTATGTGTCTGTGTGGCCATCACAGCACCCCTCTCTG	((((.(((....(((.....(((((((...((......))...)))))))((.((((((((((.((.((((((....)))))).)).))))))))))))...)))...)))))))	-39.5	AGKD01050332	2682	2796	-	2747679
Homolog	ssa-miR-100	ssa-miR-100_2a	ssa-miR-100_2	ssa-miR-100-5p	mse-miR-100	7.27E-07	AACCCGTAGATCCGAACTTGTG	GTTTACTCCCTGAAGAGAACTTGCCAGCCGCCACAAACCCGTAGATCCGAACTTGTGTTGTCTGGCCACACAAGCTTGTGTCTATAGGTATGTGTCTGTGTGGCCATAACAGCACCCCTCTTTCACCTGGGAGTATAC	((.((((((((((((((....(((..(((((((((.(((.((((((.(((.(((((((.((...)).))))))).))).)))))).))).)))).....))))).......)))...))).))))...))))))).))	-48.9	AGKD01007675	6567	6704	+	2693400
Homolog	ssa-miR-100	ssa-miR-100_2b	ssa-miR-100_2	ssa-miR-100-5p	mse-miR-100	7.27E-07	AACCCGTAGATCCGAACTTGTG	GTTTACTCCCTGAAGAGAACTTGCCAGCCGCCACAAACCCGTAGATCCGAACTTGTGTTGTCTGGCCACACAAGCTTGTGTCTATAGGTATGTGTCTGTGTGGCCATAACAGCACCCCTCTTTCACCTGGGAGTATAC	((.((((((((((((((....(((..(((((((((.(((.((((((.(((.(((((((.((...)).))))))).))).)))))).))).)))).....))))).......)))...))).))))...))))))).))	-48.9	AGKD01109480	6482	6619	+	2693400
Homolog	ssa-miR-101	ssa-miR-101a_1a	ssa-miR-101a_1	ssa-miR-101a-3p	ccr-miR-101a	7.27E-07	TACAGTACTGTGATAACTGAAG	GGCTGCCCTGGTTCAGTTATCACTGTGCTGATGCTGTCCATCTTAAAGGTACAGTACTGTGATAACTGAAGGATGGCTGCC	(((.(((....((((((((((((.((((((.((((............)))))))))).))))))))))))....))).)))	-39.5	AGKD01173948	4064	4144	-	138999
Homolog	ssa-miR-101	ssa-miR-101a_1b	ssa-miR-101a_1	ssa-miR-101a-3p	ccr-miR-101a	7.27E-07	TACAGTACTGTGATAACTGAAG	GGCTGCCCTGGTTCAGTTATCACTGTGCTGATGCTGTCCATCTTAAAGGTACAGTACTGTGATAACTGAAGGATGGCTGCC	(((.(((....((((((((((((.((((((.((((............)))))))))).))))))))))))....))).)))	-39.5	AGKD01052630	5372	5452	+	138999
Homolog	ssa-miR-101	ssa-miR-101a_2	ssa-miR-101a_2	ssa-miR-101a-3p	ccr-miR-101a	7.27E-07	TACAGTACTGTGATAACTGAAG	GGCTGCCCTGGTTCAGTTATCACTGTGCTGATGCTGTCCATTTTAAAGGTACAGTACTGTGATAACTGAAGGATGGCTGCC	(((.(((....((((((((((((.((((((.((((............)))))))))).))))))))))))....))).)))	-39.5	AGKD01012284	3299	3379	-	138978
Homolog	ssa-miR-101	ssa-miR-101b_1	ssa-miR-101b_1	ssa-miR-101b-5p	ola-miR-101b-5p	7.12E-07	CAGTTATCATGGTACCGGTGCT	CTCAGAGTCAGACTATGAACTGTCCATTTTCAGTTATCATGGTACCGGTGCTGTGTCCCTGTCAAGTACAGTACTATGATAACTGAAGATTGGCAGTGCCATCTCAATGGTTCTCTGAGCACCTTCTGAGGCAGAGTGTG	(((((((...((((((((((((((.((((((((((((((((((((..(((((............))))).)))))))))))))))))))).))))))......)).)))))))))))))(((.(((((...))))).)))	-60.2	AGKD01046997	2877	3016	+	13788
Homolog	ssa-miR-101	ssa-miR-101b_2	ssa-miR-101b_2	ssa-miR-101b-5p	ola-miR-101b-5p	7.12E-07	CAGTTATCATGGTACCGGTGCT	CTCAGAGTTAGACCTCAGACTATGAACTGTCCATTTTCAGTTATCATGGTACCGGTGCTGTGTGCCTGTCAAGTACAGTACTATGATAACTGAAGATTGGCAGTGCCATCGCATTGGTTCTCTGTG	(.(((((...((((...(.(.(((.((((((.((((((((((((((((((((..(((((............))))).)))))))))))))))))))).))))))..))).))...))))))))).)	-52.7	AGKD01080045	11605	11730	-	13791
Homolog	ssa-miR-103	ssa-miR-103_1a	ssa-miR-103_1	ssa-miR-103-3p	ccr-miR-103	2.34E-07	AGCAGCATTGTACAGGGCTATGA	GTGATGCGCCTTGCTCTTTGCTTTTAGCCTCTTTACAGTGCTGCCTTGTAGAATCATGTTCAAGCAGCATTGTACAGGGCTATGACAGCGTAGAGAGATCCTCACCGC	(((.((.(..((.((((.((((..(((((.((.(((((((((((.(((............)))))))))))))).)))))))....)))).)))).))..).)).)))	-39.1	AGKD01064474	1192	1299	+	79020
Homolog	ssa-miR-103	ssa-miR-103_1b	ssa-miR-103_1	ssa-miR-103-3p	ccr-miR-103	2.34E-07	AGCAGCATTGTACAGGGCTATGA	GTGATGCGCCTTGCTCTTTGCTTTTAGCCTCTTTACAGTGCTGCCTTGTAGAATCATGTTCAAGCAGCATTGTACAGGGCTATGACAGCGTAGAGAGATCCTCACCGC	(((.((.(..((.((((.((((..(((((.((.(((((((((((.(((............)))))))))))))).)))))))....)))).)))).))..).)).)))	-39.1	AGKD01005227	1170	1277	-	79020
Homolog	ssa-miR-103	ssa-miR-103_2	ssa-miR-103_2	ssa-miR-103-3p	ccr-miR-103	2.22E-06	CAGCATTGTACAGGGCTATGA	GTGATGCGCCTTGCTCTTTGCTTTTAGCTTCTCTACAGTGCTGCCTTGTAGAGTCATGTTCAAACAGCATTGTACAGGGCTATGACAGCGTAGAGAGATCCTCGCCGC	((.(((.((((((..(..((((((((((..((((((((.......))))))))....))).))).))))..)..))))))))).)).(((..(((.....)))..)))	-34.5	AGKD01035910	17910	18017	+	300
Homolog	ssa-miR-106	ssa-miR-106	ssa-miR-106	ssa-miR-106-5p	tgu-miR-106	7.27E-07	AAAAGTGCTTACAGTGCAGGTA	AGGTTGTGGAGTAAGACCGTCTACTGCAGCCCAGTTTGTGCAAAAGTGCTTACAGTGCAGGTAGTGGCGATGCCCAGCCTACCTGCAGTATGAGCACTTCTTTCACACGCTGGGCACTAGGCCTCGTGTCTACGCTCATGCTT	((((....((((.((((((....(((..(((((((.((((.(((((((((((.(.((((((((..(((........))))))))))).).))))))))).)).)))).)))))))..)))....)).))))..))))..))))	-63.6	AGKD01129230	502	644	-	4572
Homolog	ssa-miR-107	ssa-miR-107_1	ssa-miR-107_1	ssa-miR-107-3p	ccr-miR-107	7.27E-07	AGCAGCATTGTACAGGGCTATC	TTGGGCGTTTTTTTTTTTTTCTGTATGCTTTCAGCTTCTTTACAGTGTTTCCTTGTGGCATGGTGATCAAGCAGCATTGTACAGGGCTATCAAAGCGCACAGAACTTCAGCTCAG	((((((............((((((.((((((.((((.((.(((((((((..(((((.((...)).).)))).))))))))).))))))...)))))).)))))).....))))))	-33.3	AGKD01078541	3392	3506	+	118029
Homolog	ssa-miR-107	ssa-miR-107_2	ssa-miR-107_2	ssa-miR-107-3p	ccr-miR-107	7.27E-07	AGCAGCATTGTACAGGGCTATC	CCAGTGTGATGGATGATGGGAATGGACTCTGTGTGCTTTCAGCTTCTTTACAGTGTTGCCTTGTGGCATGGAGATCAAGCAGCATTGTACAGGGCTATCAAAGCACACAGAACAACAACAGTGTGCTTTCTGACAC	(((.(.(.((.....)).).).)))..((((((((((((.((((.((.(((((((((((.(((............)))))))))))))).))))))...)))))))))))).........((((........))))	-46.1	AGKD01012752	26740	26875	-	119754
Homolog	ssa-miR-107	ssa-miR-107_3	ssa-miR-107_3	ssa-miR-107-5p	ccr-miR-107	7.27E-07	AGCAGCATTGTACAGGGCTATC	TCTGTGTGCTTTCAGCTTCTTTACAGTGTTGCCTTGTGGCATGGAGATCAAGCAGCATTGTACAGGGCTATCAAAGCACATAGAACAACAACAGGAAGCTTTCTG	((((((((((((.((((.((.(((((((((((.(((............)))))))))))))).))))))...)))))))))))).......(((((....)))))	-39.2	AGKD01000659	21383	21487	+	119685
Homolog	ssa-miR-10	ssa-miR-10b_1	ssa-miR-10b_1	ssa-miR-10b-5p	ccr-miR-10b	2.54E-06	ACCCTGTAGAACCGAATTTGT	GCAGTTCAAGTCGTCTATATGCACCCTGTAGAACCGAATTTGTGTTTACAATTAACAACCGCAAATTCGCCTCTACGGGAATATATGGGCGATTTCAATACCTCTGT	((((((.((((((((((((((...((((((((..((((((((((...............))))))))))..))))))))..)))))))))))))).)).....))))	-39.3	AGKD01058543	13398	13504	+	24815238
Homolog	ssa-miR-10	ssa-miR-10b_2a	ssa-miR-10b_2	ssa-miR-10b-5p	ccr-miR-10b	7.27E-07	TACCCTGTAGAACCGAATTTGT	CGTCGTCTATATATACCCTGTAGAACCGAATTTGTGTGATAAAACAACAGTCACAGATTCGATTCTAGGGGAGTATATGGTCGATG	(((((.((((((((.((((.(((((.((((((((((...............)))))))))).))))))))).)))))))).)))))	-37.8	AGKD01280459	4657	4742	+	85019352
Homolog	ssa-miR-10	ssa-miR-10b_2b	ssa-miR-10b_2	ssa-miR-10b-5p	ccr-miR-10b	7.27E-07	TACCCTGTAGAACCGAATTTGT	CGTCGTCTATATATACCCTGTAGAACCGAATTTGTGTGATAAAACAACAGTCACAGATTCGATTCTAGGGGAGTATATGGTCGATG	(((((.((((((((.((((.(((((.((((((((((...............)))))))))).))))))))).)))))))).)))))	-37.8	AGKD01205885	11966	12051	-	85019352
Homolog	ssa-miR-10	ssa-miR-10b_3	ssa-miR-10b_3	ssa-miR-10b-5p	ccr-miR-10b	7.27E-07	TACCCTGTAGAACCGAATTTGT	CGTCGTCTATATATACCCTGTAGAACCGAATTTGTGTGATAAAACAAGTCACAGATTCGATTCTAGGGGAGTATATGGTCGATG	(((((.((((((((.((((.(((((.((((((((((.............)))))))))).))))))))).)))))))).)))))	-37.9	AGKD01084602	3744	3827	+	85019352
Homolog	ssa-miR-10	ssa-miR-10b_4	ssa-miR-10b_4	ssa-miR-10b-5p	ccr-miR-10b	7.27E-07	TACCCTGTAGAACCGAATTTGT	ATGGAAAATACTCATTAGTTGTCTATATGTACCCTGTAGAACCGAATTTGTGTTAATATATTACAATCGCAAGTACGTCTCTACAGGAATACATGGGCTACTGAAATCCCACGTCTGT	(((((.........(((((.((((..(((((.((((((((..((.(((((((...............))))))).))..))))))))..))))))))).))))).........)))))	-32.4	AGKD01064162	5135	5252	+	85065384
Homolog	ssa-miR-10	ssa-miR-10b_5	ssa-miR-10b_5	ssa-miR-10b-5p	ccr-miR-10b	7.27E-07	TACCCTGTAGAACCGAATTTGT	TTAGTTGTCTATATGTACCCTGTAGAACCGAATTTGTGTTAATAGATAACAATCGCAAGTACGTCTCTACAGGAATACATGGGCTACTGA	(((((.((((..(((((.((((((((..((.(((((((...............))))))).))..))))))))..))))))))).)))))	-30.5	AGKD01050555	2927	3016	+	85064601
Homolog	ssa-miR-10	ssa-miR-10c_a	ssa-miR-10c	ssa-miR-10c-5p	ccr-miR-10c	7.27E-07	TACCCTGTAGATCCGGATTTGT	ATACCTGTCATCTATATATACCCTGTAGATCCGGATTTGTGTGAACAGACTCACGGTCACAAATTCATATCTAAGGGAGTATGTAGTTGATGTAT	((((..((((.((((((((.((((.(((((..((((((((((((......))))....))))))))..))))))))).)))))))).))))))))	-33	AGKD01001489	7425	7519	+	12034890
Homolog	ssa-miR-10	ssa-miR-10c_b	ssa-miR-10c	ssa-miR-10c-5p	ccr-miR-10c	7.27E-07	TACCCTGTAGATCCGGATTTGT	ATACCTGTCATCTATATATACCCTGTAGATCCGGATTTGTGTGAACAGACTCACGGTCACAAATTCATATCTAAGGGAGTATGTAGTTGATGTAT	((((..((((.((((((((.((((.(((((..((((((((((((......))))....))))))))..))))))))).)))))))).))))))))	-33	AGKD01129429	1314	1408	-	12034890
Homolog	ssa-miR-122	ssa-miR-122_1	ssa-miR-122_1	ssa-miR-122-5p	pol-miR-122-5p	7.27E-07	TGGAGTGTGACAATGGTGTTTG	CTTATCCTCTGAAGCTGTGGAGTGTGACAATGGTGTTTGTGTTCTCTGCAATCAAACGCCATTATCACACTAAATAGCTACGGTTAGAAGAGAACAGCGTCACCGTGACCCCTG	(((.((..(((.((((((..(((((((.((((((((((((((.....)))..))))))))))).)))))))..)))))).)))...)).)))..(((.((((...))))..)))	-42.8	AGKD01016205	10289	10402	-	571422
Homolog	ssa-miR-122	ssa-miR-122_2a	ssa-miR-122_2	ssa-miR-122-5p	pol-miR-122-5p	7.27E-07	TGGAGTGTGACAATGGTGTTTG	AGGTATTCCCTCCCTCCATCTTTATCCTCCGAAGCTGTGGAGTGTGACAATGGTGTTTGTGTCCTCTGCTGTCAAACGCCATTATTACACTATATAGCTACGGTGAGAAGAGAACAGCGTCACTGCGACC	(((.....))).......(((((.(((.(((.(((((((.(((((((.(((((((((((.............))))))))))).))))))).))))))).))).).)))))))...(.(((.....))))	-43.1	AGKD01043785	2850	2979	+	568857
Homolog	ssa-miR-122	ssa-miR-122_2b	ssa-miR-122_2	ssa-miR-122-5p	pol-miR-122-5p	7.27E-07	TGGAGTGTGACAATGGTGTTTG	AGGTATTCCCTCCCTCCATCTTTATCCTCCGAAGCTGTGGAGTGTGACAATGGTGTTTGTGTCCTCTGCTGTCAAACGCCATTATTACACTATATAGCTACGGTGAGAAGAGAACAGCGTCACTGCGACC	(((.....))).......(((((.(((.(((.(((((((.(((((((.(((((((((((.............))))))))))).))))))).))))))).))).).)))))))...(.(((.....))))	-43.1	AGKD01081167	6403	6532	+	568857
Homolog	ssa-miR-124	ssa-miR-124_1	ssa-miR-124_1	ssa-miR-124-3p	pol-miR-124-3p	8.75E-06	TAAGGCACGCGGTGAATGCC	TGTCCATGATTTAGACTCCGGCTCCTCGTGTTCACGGCGGACCTTGATTTAAAGTCATTCAATTAAGGCACGCGGTGAATGCCAAGAGCCGAGCCCATACAGCACCAAATGGACG	(((((((...........((((((...((((((((.(((..((((((((.((.....)).))))))))..))).))))))))...)))))).((.......)).....)))))))	-42.5	AGKD01010131	14974	15088	+	42756
Homolog	ssa-miR-124	ssa-miR-124_2	ssa-miR-124_2	ssa-miR-124-3p	pol-miR-124-3p	8.75E-06	TAAGGCACGCGGTGAATGCC	TTTGGGGGTTAGGATTACCGCTTTTCGTGTTCACGGCGGACCTTGATTTAATAGCAATACAATTAAGGCACGCGGTGAATGCCAAGAGAGGAATCACGTTAACGTCGATCCAAA	((((((.(((((((((.((.(((((.((((((((.(((..((((((((............))))))))..))).)))))))).))))).))))))...))))).)....)))))	-39.1	AGKD01017623	2731	2844	-	42750
Homolog	ssa-miR-124	ssa-miR-124_3	ssa-miR-124_3	ssa-miR-124-3p	pol-miR-124-3p	8.75E-06	TAAGGCACGCGGTGAATGCC	TGAGGTTGGAACTTGGGTTTGAGCTCTTTGTGTTCACAGTGGACCTTGATTTAATTTCAATACAATTAAGGCACGCGGTGAATGCCAAGAGAGGAGCCATGGACGTCAAACTCTTACTCTCACCTGA	(.((((.(((....(((((((((((((((((((((((.(((..((((((((............))))))))..))).)))))))).....)))))))........))))))))....))).)))).)	-42	AGKD01139056	3237	3363	-	40959
Homolog	ssa-miR-125	ssa-miR-125a_1	ssa-miR-125a_1	ssa-miR-125a-5p	ola-miR-125a-5p	8.17E-07	TCCCTGAGACCCTTAACCTGTG	GCATGTTTTGTTGTCCCTGAGACCCTTAACCTGTGATTACTTCAAGATCACAGGTGAGGTCCTTGGGAACAAGGCTGCATGC	((((((....((((.((((((..(((((.(((((((((.......))))))))))))))..)))))).))))....))))))	-39	AGKD01105406	4471	4552	+	1976712
Homolog	ssa-miR-125	ssa-miR-125a_2	ssa-miR-125a_2	ssa-miR-125a-5p	ola-miR-125a-5p	8.17E-07	TCCCTGAGACCCTTAACCTGTG	CAGCATGCCCCTCTGTCCCTGAGACCCTTAACCTGTGAGGTCATAGTAGGTCACAGGTGAGGTCCTCGGGAACAGGGCTGCATTCATG	(((.((((..((((((.((((((..(((((.(((((((............))))))))))))..)))))).))))))..)))).).))	-39.7	AGKD01088616	5579	5666	-	1972143
Homolog	ssa-miR-125	ssa-miR-125a_3	ssa-miR-125a_3	ssa-miR-125a-5p	ola-miR-125a-5p	8.17E-07	TCCCTGAGACCCTTAACCTGTG	GGGTGTTTCGTTGTCCCTGAGACCCTTAACCTGTGACTACTTTAAAGGTCACAGGTGAGGACCTTGGGAACAAGGCTGCATGC	(.((((..(.((((.((((((..(((((.(((((((((........))))))))))))))..)))))).)))).)..)))).)	-39.2	AGKD01041047	9216	9298	+	1972062
Homolog	ssa-miR-125	ssa-miR-125b_1	ssa-miR-125b_1	ssa-miR-125b-5p	ccr-miR-125b	7.27E-07	TCCCTGAGACCCTAACTTGTGA	TTGTACTTCTCCTGCTCCCTGAGACCCTAACTTGTGAGCTCTCTCCATGAAAAATCACGGGTTAGGCTCTTGGGACGCGGGCGGAGGGCACGA	((((.((((((((((((((.((((.((((((((((((....((.....))....)))))))))))).)))))))).))))).)))))..))))	-44.9	AGKD01057121	6916	7008	-	1018773
Homolog	ssa-miR-125	ssa-miR-125b_2	ssa-miR-125b_2	ssa-miR-125b-5p	ccr-miR-125b	3.76E-04	TCCCTGAGACCCTGACCTGTGA	TGGAGTCCATCCCTGAGACCCTGACCTGTGACCCCCAGACAGGCAGGGCTGCAGACGGAGATCACA	((..(((..((((((((.(((((.(((((.........)))))))))))).)))..))))))..))	-25.2	AGKD01046931	2733	2798	-	161
Homolog	ssa-miR-126	ssa-miR-126_1	ssa-miR-126_1	ssa-miR-126-5p	ccr-miR-126-5p	2.22E-06	CATTATTACTTTTGGTACGCG	TACGGTTCATTATTACTTTTGGTACGCGCTAGGCCAGTCTCAAACTCGTACCGTGAGTAATAATGCACTGTG	((((((.(((((((((((.(((((((.(..((......))....).))))))).))))))))))).))))))	-27.7	AGKD01017559	12811	12882	-	1539246
Homolog	ssa-miR-126	ssa-miR-126_2	ssa-miR-126_2	ssa-miR-126-5p	ccr-miR-126-5p	2.22E-06	CATTATTACTTTTGGTACGCG	GAGTTTCTGCCTGCTTCACGGTCCATTATTACTTTTGGTACGCGCTCGGCCAGTCTCAAACTCGTACCGTGAGTAATAATGCACTGTGGCTGTCACTGCC	((((........)))).(((((.(((((((((((.(((((((.(...((......))...).))))))).))))))))))).)))))(((.......)))	-31.7	AGKD01099845	6199	6298	-	1541106
Homolog	ssa-miR-128	ssa-miR-128_1a	ssa-miR-128_1	ssa-miR-128-3p	ccr-miR-128	2.22E-06	TCACAGTGAACCGGTCTCTTT	GTGTTGGTGATGGGGAAACCTGGAAAGCAGAGTGGCAGAATGCGGGGCCGGGACGCTGTCTGAGAGTTCTATGATTCTCACAGTGAACCGGTCTCTTTTTCAGCCCCTCACTTCTCTTCAGTCTCTCACTCCTCTCTTCTCCAGCGC	(((((((.((.(((((...(((((.((..(((.(((.(((...((((((((..((((((..(((((((....)))))))))))))..))))))))...))).))).)))....)).)))))........)))))...)).)))))))	-59.1	AGKD01125489	1382	1528	+	937242
Homolog	ssa-miR-128	ssa-miR-128_1b	ssa-miR-128_1	ssa-miR-128-3p	ccr-miR-128	2.22E-06	TCACAGTGAACCGGTCTCTTT	GTGTTGGTGATGGGGAAACCTGGAAAGCAGAGTGGCAGAATGCGGGGCCGGGACGCTGTCTGAGAGTTCTATGATTCTCACAGTGAACCGGTCTCTTTTTCAGCCCCTCACTTCTCTTCAGTCTCTCACTCCTCTCTTCTCCAGCGC	(((((((.((.(((((...(((((.((..(((.(((.(((...((((((((..((((((..(((((((....)))))))))))))..))))))))...))).))).)))....)).)))))........)))))...)).)))))))	-59.1	AGKD01092656	5272	5418	+	937242
Homolog	ssa-miR-128	ssa-miR-128_2	ssa-miR-128_2	ssa-miR-128-3p	ccr-miR-128	2.22E-06	TCACAGTGAACCGGTCTCTTT	TGGTAAAACCAGAGGCTCAGGATACGGGGCCGGGGCACTGTCTGAGAGGCCTATGATTCTCACAGTGAACCGGTCTCTTTTCCAGCC	((((...))))..((((..(((...((((((((..((((((..(((((........)))))))))))..))))))))...)))))))	-41.8	AGKD01067106	2204	2290	-	922563
Homolog	ssa-miR-128	ssa-miR-128_3	ssa-miR-128_3	ssa-miR-128-3p	ccr-miR-128	2.22E-06	TCACAGTGAACCGGTCTCTTT	GTCCACAGAAGAACCAAAGGTCCTGGATACGGGGCCGGGGCGCTGTCTGAGAGGCCTATAATTCTCACAGTGAACCGGTCTCTTTTCCAGCCCCTCACTTTCACCTCTTCAGAC	(((...(((.(((....(((..(((((...((((((((..((((((..(((((........)))))))))))..))))))))...)))))..)))....)))...)))...)))	-44.8	AGKD01043166	1831	1944	-	919797
Homolog	ssa-miR-128	ssa-miR-128_4	ssa-miR-128_4	ssa-miR-128-3p	ccr-miR-128	2.22E-06	TCACAGTGAACCGGTCTCTTT	GTGTGTGGCAGTAGGGAGGGGGCCGATACACTGTAAGAGATGTAGTCTGAGGTCTCACAGTGAACCGGTCTCTTTTCCTGCTGCTTCTAC	(((.(.(((((((((((((((((((...((((((..(((((.(......).)))))))))))...))))).)))))))))))))).))))	-44.8	AGKD01117770	6251	6340	-	916638
Homolog	ssa-miR-129	ssa-miR-129a_1	ssa-miR-129a_1	ssa-miR-129a-3p	pma-miR-129a-3p	7.27E-07	AAGCCCTTACCCCAAAAAGCAT	GATCTGGACCCGTAGATTGTCCGTCACGAATCTTTTTGCGGTCTGGGCTTGCTGTTCATAAATATCAGTCTGGGAAGCCCTTACCCCAAAAAGCATTTGTGGAGGACTCAGTCGCCGAATTGA	((((((......))))))((((.(((((((((((((((.(((..((((((.(((..(..........)..))).))))))..))).))))))).)))))))).))))(((((......)))))	-43.7	AGKD01019582	2533	2655	-	102396
Homolog	ssa-miR-129	ssa-miR-129a_2	ssa-miR-129a_2	ssa-miR-129a-3p	pma-miR-129a-3p	7.27E-07	AAGCCCTTACCCCAAAAAGCAT	GCCGATCTGATCTGTCCTTCGCGAATCTTTTTGCGGTCTGGGCTTGCTGTACATAACTATCAAGCTGGGAAGCCCTTACCCCAAAAAGCATTGGCGGAGGGCGCATTCGCCGAGT	((((...(((..((((((((((.((((((((((.(((..((((((.((((.............)).)).))))))..))).))))))).))).))))))))))...))).)).))	-45.1	AGKD01028806	578	692	-	102333
Homolog	ssa-miR-129	ssa-miR-129a_3	ssa-miR-129a_3	ssa-miR-129a-3p	pma-miR-129a-3p	7.27E-07	AAGCCCTTACCCCAAAAAGCAT	GTTCGTGATATTGACCTCTTTGTCCTCTTCAGATCTTTTTGCGGTCTGGGCTTGCTGTTAACACACCTCAACCCAGGAAGCCCTTACCCCAAAAAGCATCTGCAGTCGACCTTAGCATCACAAGC	(((.(((((.((((.......(((..((.((((((((((((.(((..((((((.(((................))).))))))..))).))))))).))))).))..))).)))).))))).)))	-41.7	AGKD01157700	4045	4169	-	101478
Homolog	ssa-miR-129	ssa-miR-129a_4	ssa-miR-129a_4	ssa-miR-129a-3p	pma-miR-129a-3p	7.27E-07	AAGCCCTTACCCCAAAAAGCAT	TGATGTTGACGTTGACCCCTTTGTCCTCTTCAGGTCTTTTTGCGGTCTGGGCTTGCTGTTAACAAACCTCAACCCAGGAAGCCCTTACCCCAAAAAGCATCTGCAGTTGACCCCAGCATCA	((((((((..............(((..((.((((((((((((.(((..((((((.(((................))).))))))..))).))))))).))))).))..)))..))))))))	-42.5	AGKD01076158	4215	4335	+	101427
Homolog	ssa-miR-130	ssa-miR-130a_1	ssa-miR-130a_1	ssa-miR-130a-3p	ccr-miR-130a	8.75E-06	CAGTGCAATGTTAAAAGGGC	GTCTGTCTGTCCAGTGCCCCTTTTATATTGTCCTACTGGTGACCCTCTAATGAAAGCAGTGCAATGTTAAAAGGGCATTGGTCAGGGAT	((((..(((.(((((((((.(((.(((((((...((((.(..............).))))))))))).))).))))))))).)))))))	-33.1	AGKD01145310	1868	1956	+	75915
Homolog	ssa-miR-130	ssa-miR-130a_2a	ssa-miR-130a_2	ssa-miR-130a-3p	ccr-miR-130a	8.75E-06	CAGTGCAATGTTAAAAGGGC	TGTCTGTCCAGTGCCCCTTTTGTATTGTACTACTGGTGATCCTTCAATGAAGCAGTGCAATGTTAAAAGGGCATTGGCCAGGGA	(.((((.(((((((((.(((..(((((((((.((..(((....)))....)).)))))))))..))).))))))))).)))).)	-34.9	AGKD01096779	6993	7076	-	78825
Homolog	ssa-miR-130	ssa-miR-130a_2b	ssa-miR-130a_2	ssa-miR-130a-3p	ccr-miR-130a	8.75E-06	CAGTGCAATGTTAAAAGGGC	TGTCTGTCCAGTGCCCCTTTTGTATTGTACTACTGGTGATCCTTCAATGAAGCAGTGCAATGTTAAAAGGGCATTGGCCAGGGA	(.((((.(((((((((.(((..(((((((((.((..(((....)))....)).)))))))))..))).))))))))).)))).)	-34.9	AGKD01291161	2121	2204	+	78825
Homolog	ssa-miR-130	ssa-miR-130b	ssa-miR-130b	ssa-miR-130b-5p	cgr-miR-130b-5p	7.27E-07	ACTCTTTCCCTGTTGCACTACT	GAGGACATAACAGGAAGCTCTGCTCTGTGCCCGACACTCTTTCCCTGTTGCACTACTGTGGGAGCTGTAGCTAGCAGTGCAATAATGAAAGGGCATCGGTCAGCTGGGCCACTTCAACCTT	((((.........((((....((((.((..((((..(((((((..(((((((((.((.....(((....))))).)))))))))..)))))))..))))...)).))))..))))..))))	-37.8	AGKD01203778	2391	2511	+	372531
Homolog	ssa-miR-130	ssa-miR-130c	ssa-miR-130c	ssa-miR-130c-3p	ccr-miR-130c	2.22E-06	CAGTGCAATATTAAAAGGGCA	GTTAGCTTCAGATGAGGCTGATGGGGTCCATGTTGTCGTCCATTGCCCCTTTTCTATTGCACTACTGGGTAAAGAGATGAGCAGTGCAATATTAAAAGGGCATTGGCTGATGAAACGGAGACCTACACCTCCCTCTGTCTTAAC	(((((...((((.((((.((.((((.(((...((((((.(((.(((((.(((..(((((((((.((.(.........).)).)))))))))..))).))))).))).))))))...)))..))))))))))..))))..)))))	-53.2	AGKD01009637	21054	21197	+	550866
Homolog	ssa-miR-132	ssa-miR-132_1	ssa-miR-132_1	ssa-miR-132-5p	aca-miR-132-5p	8.85E-06	ACCGTGGCTTTAGATTGTTA	CAACTCCCGCTCCTCCATCTCCCTGCTGTCTCCATGGCGACCGTGGCTTTAGATTGTTACTCTAGAGACAGCACCATGGTAACAGTCTACAGCCATGGTCGTTAGGGGGCATGCGTCACGGCGACAGTGGAAGGCAACGGAAAGAGATG	((.((((((.((((((((.((((((((((((((.((((((((((((((.((((((((((((................)))))))))))).))))))))))))))))))))).)))....)).))..)))).))).).)))...))).))	-67.3	AGKD01032479	12472	12620	+	72336
Homolog	ssa-miR-132	ssa-miR-132_2	ssa-miR-132_2	ssa-miR-132-5p	aca-miR-132-5p	8.85E-06	ACCGTGGCTTTAGATTGTTA	CCTTCTCCCTGCTGTCTCCATGGCGACCGTGGCTTTAGATTGTTACTGTAGAGACGGTAACATGGTAACAGTCTACAGCCATGGTCGTTAGGGTGCATGCGTCACGGCGACAGCAGAAGG	((((((....((((((.((.((((((((((((((.((((((((((((((............)))))))))))))).))))))))))))))..((((....).))))).))))))))))))	-56.3	AGKD01099196	5211	5330	+	72357
Homolog	ssa-miR-132	ssa-miR-132a_1	ssa-miR-132a_1	ssa-miR-132a-3p	ccr-miR-132a	7.27E-07	TAACAGTCTACAGCCATGGTCG	TGTCTCCATGGTTACCGTGGCATTAGATTGTTACTGTAGCAACAGCACCACTGGTAACAGTCTACAGCCATGGTCGCTAGGGGGCA	(((((((.((((.((((((((..((((((((((((((.((....))...)).))))))))))))..)))))))).)))))))))))	-45.2	AGKD01060393	3603	3688	+	26784
Homolog	ssa-miR-132	ssa-miR-132a_2	ssa-miR-132a_2	ssa-miR-132a-3p	ccr-miR-132a	7.27E-07	TAACAGTCTACAGCCATGGTCG	TGTTTCCATGGTGACCGTGGCATTAGATTGTTACTGTAGAAACAGCACCACTGGTAACAGTCTACAGCCATGGTCGCTAGGGGACA	(((((((.(((((((((((((..((((((((((((((.(........).)).))))))))))))..))))))))))))))))))))	-46.9	AGKD01046318	4555	4640	-	26787
Homolog	ssa-miR-133	ssa-miR-133_1	ssa-miR-133_1	ssa-miR-133-5p	pol-miR-133-3p	2.22E-06	TTTGGTCCCCTTCAACCAGCT	CTGAACTGCACGCCTTGCTGTGGCTGGTCAAACGGAACCAAGTCAGGTGTTTTAGTGAGGTTTGGTCCCCTTCAACCAGCTACTGCGTCGTGAACTCAGTCAGCAGACATCCACAGCGGGATTGACAGACAGAGTGTCCACTGCTACTACTGTACTACTGTAGCCTACTGCTGCTGCTTGTGTGTCTG	((((....((((...(((.(((((((((..((.((.(((((((((..........)))..)))))).)).))..))))))))).))).))))...)))).(((((.(((..((((((((.....((((((((((((........)))).))))....))))......)))))).))..))).)).)))	-64.7	AGKD01020894	2178	2365	+	222675
Homolog	ssa-miR-133	ssa-miR-133_2	ssa-miR-133_2	ssa-miR-133-3p	pol-miR-133-3p	2.22E-06	TTTGGTCCCCTTCAACCAGCT	CACGCCTTGCTGTGGCTGGTCAAACGGAACCAAGTCAGGTGTTTCAGTGAGGTTTGGTCCCCTTCAACCAGCTACTGCGTCGTG	((((...(((.(((((((((..((.((.((((((((.(.((...)).)..)))))))).)).))..))))))))).))).))))	-32.9	AGKD01120737	2	85	+	221976
Homolog	ssa-miR-133	ssa-miR-133a_1	ssa-miR-133a_1	ssa-miR-133a-3p	ccr-miR-133a-3p	7.27E-07	TTGGTCCCCTTCAACCAGCTGT	AATGCTTTGCTAAAGCTGGTAAAATGGAACCAAATCAACTGTTCAATGGATTTGGTCCCCTTCAACCAGCTGTAGCTGTGCATT	(((((...((((.(((((((..((.((.((((((((............)))))))).)).))..))))))).))))...)))))	-34.2	AGKD01104012	6191	6274	+	7276917
Homolog	ssa-miR-133	ssa-miR-133a_2	ssa-miR-133a_2	ssa-miR-133a-3p	ccr-miR-133a-3p	7.27E-07	TTGGTCCCCTTCAACCAGCTGT	GACACAGTGAAACCCCAATGCTTTGCTAAAGCTGGTAAAAAGGAACCAAATCACCTCTTGAATGGATTTGGTCCCCTTCAACCAGCTGTAGCTATGCTTTGATGACTACATACTGTC	((((..(((......(((.((...((((.(((((((..((.((.((((((((............)))))))).)).))..))))))).))))...)).))).......)))..))))	-37.6	AGKD01034104	15047	15163	+	7284168
Homolog	ssa-miR-133	ssa-miR-133a_3	ssa-miR-133a_3	ssa-miR-133a-3p	ccr-miR-133a-3p	7.27E-07	TTGGTCCCCTTCAACCAGCTGT	GACCCAGTGAACACCTAATGCTTTGCTAAAGCTGGTAAAAAGGAACCAAATCACCTCTTGAATGGATTTGGTCCCCTTCAACCAGCTGTAGCTATGCTTTGATGACTACATACCGTC	(((...(((......(((.((...((((.(((((((..((.((.((((((((............)))))))).)).))..))))))).))))...)).))).......)))...)))	-33.2	AGKD01040224	5585	5701	-	7284204
Homolog	ssa-miR-135	ssa-miR-135	ssa-miR-135	ssa-miR-135-3p	aca-miR-135-2-3p	1.76E-02	TGTAGGGATAGAAGCCA	TGTGTCCCTCTCAGCCTATCTGCCGCTGTGTCCTATGGCTTTTTATTCCTATGTGATGACAGAATGGGCTCATGTAGGGATAGAAGCCACTTAACACACGGCGAGAGAGCTACATA	(((((..(((((......((.((((.(((((....((((((((.((((((((((((...((...))...))))))))))))))))))))....))))))))))))))))..)))))	-46.1	AGKD01139156	2463	2578	+	978
Homolog	ssa-miR-135	ssa-miR-135b_1	ssa-miR-135b_1	ssa-miR-135b-5p	dre-miR-135b	8.17E-07	TATGGCTTTTTATTCCTATCTG	TTCTGCTCAGAGTGCCCACTGCACTGTATGGCTTTTTATTCCTATCTGACTGCGTTGAGGGTTCATATAGGGATGGAAGCCATGCAGTGCGCTGGGCTCATATCACGCTGGACCACAGAA	(((((.((((.(((((((.(((((((((((((((((.((((((((.(((((........)).))).))))))))))))))))))))))))).))))).......)).))))....)))))	-55	AGKD01031636	1786	1905	+	33594
Homolog	ssa-miR-135	ssa-miR-135b_2	ssa-miR-135b_2	ssa-miR-135b-5p	dre-miR-135b	8.17E-07	TATGGCTTTTTATTCCTATCTG	GGTAGTTTATAGTCTGCTCGTAGTGCCCACTGCACTGTATGGCTTTTTATTCCTATCTGACTGCGTTGAGGGTTCATATAGGGATGGAAGCCATGCAGTGCGCTGGGCTCATATCACGCGGGACCACAGAAGAGGACCACG	(((((........)))))....(.(((((.(((((((((((((((((.((((((((.(((((........)).))).))))))))))))))))))))))))).))))).)......((.((..((........)).)).))	-58.8	AGKD01066083	490	630	-	33600
Homolog	ssa-miR-135	ssa-miR-135b_3a	ssa-miR-135b_3	ssa-miR-135b-5p	pma-miR-135b	2.34E-07	TATGGCTTTTTATTCCTACGTGA	CCTCCTCCTCCTCCTGTGAGATTGCTGCTGTGTCTTATGGCTTTTTATTCCTACGTGAGGATAGATGTGTTCATGTAGGGATAGAAGCCACTAAACACACGGTGAGAGGTCAACGTGCAGGCCAGTAGAGCCAAGG	(((.(((..(..((((((.(.((((((((((((.(((((((((((.(((((((((((((.((....)).))))))))))))))))))))).)))..)))))))....)).)))).))))))...)..)))...)))	-50.2	AGKD01025850	2782	2917	-	3579
Homolog	ssa-miR-135	ssa-miR-135b_3b	ssa-miR-135b_3	ssa-miR-135b-5p	pma-miR-135b	2.34E-07	TATGGCTTTTTATTCCTACGTGA	CCTCCTCCTCCTCCTGTGAGATTGCTGCTGTGTCTTATGGCTTTTTATTCCTACGTGAGGATAGATGTGTTCATGTAGGGATAGAAGCCACTAAACACACGGTGAGAGGTCAACGTGCAGGCCAGTAGAGCCAAGG	(((.(((..(..((((((.(.((((((((((((.(((((((((((.(((((((((((((.((....)).))))))))))))))))))))).)))..)))))))....)).)))).))))))...)..)))...)))	-50.2	AGKD01013316	2117	2252	+	3579
Homolog	ssa-miR-135	ssa-miR-135b_4	ssa-miR-135b_4	ssa-miR-135b-5p	pma-miR-135b	2.34E-07	TATGGCTTTTTATTCCTACGTGA	CCTCCTCCTCCTCCTGTGAGATTGCTGCTGTGTCTTATGGCTTTTTATTCCTACGTGAGGGTAGATGTGTTCATGTAGGGATAGAAGCCACTAAACACACGGTGAGAGGTCAACGTGCAGGCCAGTAGAGCCAAGG	(((.(((..(..((((((.(.((((((((((((.(((((((((((.(((((((((((((.(......).))))))))))))))))))))).)))..)))))))....)).)))).))))))...)..)))...)))	-48.8	AGKD01035254	13497	13632	-	3579
Homolog	ssa-miR-135	ssa-miR-135c_1	ssa-miR-135c_1	ssa-miR-135c-5p	ccr-miR-135c	7.27E-07	TATGGCTTTCTATTCCTATGTG	CGCCTGTGTTCTATGGCTTTCTATTCCTATGTGATTTCTCTCTGGTATGTCATGTAGGGTTTAAAGCCATTGTGTACAGAGTG	((((((((..(.((((((((....(((((((((((.((.....))...)))))))))))...)))))))).)..))))).)))	-31	AGKD01073750	2038	2120	-	12726
Homolog	ssa-miR-135	ssa-miR-135c_2	ssa-miR-135c_2	ssa-miR-135c-5p	ccr-miR-135c	7.27E-07	TATGGCTTTCTATTCCTATGTG	GTGGGTGTCTCTTTAACTAACTCGCTGCTGTTTTCTATGGCTTTCTATTCCTATGTGATTTTTTCTACTGTCACATAGGGTCCAAAGCCATTGGGTACAGAGTGGAACCTCTGCTATGTCACACAC	(((.(((.(............(((((.((((.(((.((((((((....(((((((((((..........)))))))))))...)))))))).))).)))))))))............).))).)))	-42.6	AGKD01097065	1120	1245	+	12825
Homolog	ssa-miR-135	ssa-miR-135c_3a	ssa-miR-135c_3	ssa-miR-135c-5p	ccr-miR-135c	7.27E-07	TATGGCTTTCTATTCCTATGTG	CCACACCTGTGTTCTATGGCTTTCTATTCCTATGTGATTTCTCTCTGGTATGTCATGTAGGGTTTAAAGCCATTGGGTACAGAGTGG	((((..((((((((.((((((((....(((((((((((.((.....))...)))))))))))...)))))))).)))))))).))))	-35	AGKD01002291	2778	2864	+	12726
Homolog	ssa-miR-135	ssa-miR-135c_3b	ssa-miR-135c_3	ssa-miR-135c-5p	ccr-miR-135c	7.27E-07	TATGGCTTTCTATTCCTATGTG	CCACACCTGTGTTCTATGGCTTTCTATTCCTATGTGATTTCTCTCTGGTATGTCATGTAGGGTTTAAAGCCATTGGGTACAGAGTGG	((((..((((((((.((((((((....(((((((((((.((.....))...)))))))))))...)))))))).)))))))).))))	-35	AGKD01048467	365	451	-	12726
Homolog	ssa-miR-137	ssa-miR-137_1a	ssa-miR-137_1	ssa-miR-137-3p	ccr-miR-137	2.22E-06	TTATTGCTTAAGAATACGCGT	CCTCCTTCTCTGTGACTCTCTTCGGTGACGGGTATTCTTGGGTGGATAATACGGATCACGTTGTTATTGCTTAAGAATACGCGTAGTTGAGGAGAGTCCTCTCGACACTGACTTGGAGG	(((((.((..(((((((((((((((..(((.(((((((((((((.((((((((.....)).))))))))))))))))))).)))..))))))))))))......)))..))...)))))	-53.4	AGKD01100137	8320	8442	-	1866
Homolog	ssa-miR-137	ssa-miR-137_1b	ssa-miR-137_1	ssa-miR-137-3p	ccr-miR-137	2.22E-06	TTATTGCTTAAGAATACGCGT	CCTCCTTCTCTGTGACTCTCTTCGGTGACGGGTATTCTTGGGTGGATAATACGGATCACGTTGTTATTGCTTAAGAATACGCGTAGTTGAGGAGAGTCCTCTCGACACTGACTTGGAGG	(((((.((..(((((((((((((((..(((.(((((((((((((.((((((((.....)).))))))))))))))))))).)))..))))))))))))......)))..))...)))))	-53.4	AGKD01249303	4	122	+	1866
Homolog	ssa-miR-137	ssa-miR-137_2	ssa-miR-137_2	ssa-miR-137-3p	ccr-miR-137	2.22E-06	TTATTGCTTAAGAATACGCGT	GATTCTCTTCGGTGACGGGTATTCTTGGGTGTATAATACGGATCACGTTGTTATTGCTTAAGAATACGCGTAGTCGAGGAGAGTC	((((((((((((..(((.(((((((((((((.((((((((.....)).))))))))))))))))))).)))..))))))))))))	-44	AGKD01032147	1770	1854	+	2130
Homolog	ssa-miR-137	ssa-miR-137_3	ssa-miR-137_3	ssa-miR-137-3p	ccr-miR-137	2.22E-06	TTATTGCTTAAGAATACGCGT	CACTCTGTGTTAAAGATTCTCTTCGGTGACGGGTATTCTTGGGTGGATAATACGGATCACGTTGTTATTGCTTAAGAATACGCGTAGTCGAGGAGAGTCCTCTTCTTCTTCTGCAGTCTCTGC	(((...))).....((((((((((((..(((.(((((((((((((.((((((((.....)).))))))))))))))))))).)))..)))))))))))).............((((...))))	-46.4	AGKD01036622	6842	6964	-	1875
Homolog	ssa-miR-137	ssa-miR-137b_1a	ssa-miR-137b_1	ssa-miR-137b-3p	aca-miR-137b-3p	2.34E-07	TTATTGCTTGAGAATACGCGTAG	GGAGGGGAGGAGGTGGCCGGAACGTTTGCTCCCGTCTCGACCACGGGTATTCTTGGGTTGATAATACAGATGTCGATGTTATTGCTTGAGAATACGCGTAGCTGAGTGGAAGCCATTTTCCTCAACCAACCTTTCCTTC	((((((((((.(((....((((.((..(((.(((.((((.(.(((.((((((((((((.(((((((..(....)..))))))))))))))))))).))).).))))))).))).)).))))...)))..))))))))))	-53.4	AGKD01079549	7353	7491	+	7044
Homolog	ssa-miR-137	ssa-miR-137b_1b	ssa-miR-137b_1	ssa-miR-137b-3p	aca-miR-137b-3p	2.34E-07	TTATTGCTTGAGAATACGCGTAG	GGAGGGGAGGAGGTGGCCGGAACGTTTGCTCCCGTCTCGACCACGGGTATTCTTGGGTTGATAATACAGATGTCGATGTTATTGCTTGAGAATACGCGTAGCTGAGTGGAAGCCATTTTCCTCAACCAACCTTTCCTTC	((((((((((.(((....((((.((..(((.(((.((((.(.(((.((((((((((((.(((((((..(....)..))))))))))))))))))).))).).))))))).))).)).))))...)))..))))))))))	-53.4	AGKD01024855	2556	2694	-	7044
Homolog	ssa-miR-137	ssa-miR-137b_2	ssa-miR-137b_2	ssa-miR-137b-3p	aca-miR-137b-3p	2.34E-07	TTATTGCTTGAGAATACGCGTAG	GATTGAGGGAGGTGGTTAGACCCGATGCTCCCGTCTCGACCACGGGTATTCTTGGGTTGATAATACAGATGTGGATGTTATTGCTTGAGAATACGCGTAGCCGAGTGGAAGCTATTGCATCGACAATTGACCTATATC	(((..(((..(((.(((.((..(((((((.(((.((((.(.(((.(((((((((((((((((.(((....)))..)))))..)))))))))))).))).).))))))).))).))))..))))).)))..)))..)))	-48.6	AGKD01007745	7456	7593	-	6939
Homolog	ssa-miR-1388	ssa-miR-1388_1	ssa-miR-1388_1	ssa-miR-1388-5p	ola-miR-1388-5p	3.09E-05	AGGACTGTCCAACTTGAGAATG	TGCATCTCCAAGGCTGTATCTGGAGCGGTGCTTTCCAGGACTGTCCAACTTGAGAATGGTGACTTTAGACTCAATCTCAGGTTCGTCAGCCCATGAAACACTGTCTCACATTGGCCCAGTACTGCGAAGAGAAGCA	(((.((((....((.(((.(((((((((((.((((..((.(((.(.(((((((((.((((........)).)).))))))))).).))).))..))))))))).)).........))))))).))...)))).)))	-47.1	AGKD01013836	13189	13324	+	207330
Homolog	ssa-miR-1388	ssa-miR-1388_2	ssa-miR-1388_2	ssa-miR-1388-5p	ola-miR-1388-5p	7.27E-07	AGGACTGTCCAACCTGAGAATG	CACCATACATCGCCAATGCTGTATCTGGAGCGGCGCTTTCCAGGACTGTCCAACCTGAGAATGGTGACTTTAGGCTCAATCTCAGGTTCGTCAGCCCATGAAACACTGTCTCACATCGGCCTAGTATTGTG	(((.((((...(((.(((.......(((.((((.(.((((..((.(((.(.(((((((((.((((........)).)).))))))))).).))).))..))))).)))).)))))).)))...)))).)))	-42.1	AGKD01053031	4230	4360	-	190314
Homolog	ssa-miR-139	ssa-miR-139_1	ssa-miR-139_1	ssa-miR-139-5p	ccr-miR-139	2.34E-07	TCTACAGTGCATGTGTCTCCAGT	TGGTCGGTCTGGCTGTATTCTACAGTGCATGTGTCTCCAGTGAATATGAGCTACTGGAGAGGCAGTTCTGTGTGAGTAACATCCAGAGCCCA	(((..(.(((((.((((((((((((.((.(((.(((((((((.........))))))))).))))).))))).)))).))).))))).))))	-41.7	AGKD01094140	4377	4468	-	30765
Homolog	ssa-miR-139	ssa-miR-139_2	ssa-miR-139_2	ssa-miR-139-5p	ccr-miR-139	2.34E-07	TCTACAGTGCATGTGTCTCCAGT	TGGTCGGTCTGGCTGTACTCTACAGTGCATGTGTCTCCAGTGAATATGAGCTACTGGAGAGGCAGCTCTGTGTGAGTAACATCCAGAGCCCA	(((..(.(((((.((((((((((((.((.(((.(((((((((.........))))))))).))))).))))).)))).))).))))).))))	-45.7	AGKD01080804	2533	2624	+	30846
Homolog	ssa-miR-140	ssa-miR-140	ssa-miR-140	ssa-miR-140-3p	pol-miR-140-3p	7.27E-07	ACCACAGGGTAGAACCACGGAC	GCGTGTGTCTCTGTCTCTGGTGTCGCGCCAGTGGTTTTACCCTATGGTAGGTTACGTCATGCTGTTCTACCACAGGGTAGAACCACGGACGGGATGTTTGGATGTGTCTGCACAGC	((.(((((.......(((((.(((.((((.(((((((((((((.(((((((.((.((...)))).))))))).))))))))))))))).)).)))..))))).......)))))))	-49	AGKD01027896	2173	2288	-	271152
Homolog	ssa-miR-143	ssa-miR-143_1	ssa-miR-143_1	ssa-miR-143-3p	cgr-miR-143	2.22E-06	TGAGATGAAGCACTGTAGCTC	CTGGCATTGATGTTTTACTGTGTAGGTTTATTGCTTGGTCCTCAGGCCCCAGGTGCAGTGCTGCATCTCTGGTCAATTGGGAGTCTGAGATGAAGCACTGTAGCTCGGGAAGGAGGGCGCAGCTACAACGGGTGGGCAGTCTGAGTGGTGG	(((.((((..(((((..((((((((.....((((...((((((...(((.((.(((((((((.((((((.((((......)).)).)))))).))))))))).)).)))...)))))))))))))).))))..))))).....)))).)))	-62.8	AGKD01079956	719	869	+	21068481
Homolog	ssa-miR-143	ssa-miR-143_2	ssa-miR-143_2	ssa-miR-143-5p	ccr-miR-143	4.33E-03	TGAGATGAAGAACTGTAG	CTTCTCTCTGGCGGTGGTGAGATGAAGAACTGTAGGTTACGAGTGTGAACTGTGGTGGCTTGTCGGAGGCTTGACCACTTTGGCC	((((..(((.((....)).))).))))..(((((((((((.(((....)))...)))))))).))).((((..........))))	-24.7	AGKD01015709	24190	24274	-	57
Homolog	ssa-miR-144	ssa-miR-144	ssa-miR-144	ssa-miR-144-5p	rno-miR-144-5p	2.34E-07	GGATATCATCATATACTGTAAGT	ACCCTGGACAGGATATCATCATATACTGTAAGTTCGTTATGGTGACACTACAGTATAGATGATGTACTATCCAGGGT	((((((((.((.((((((((.(((((((((.(((((......))).))))))))))))))))))).)).))))))))	-37.5	AGKD01039160	12785	12861	-	22608
Homolog	ssa-miR-145	ssa-miR-145	ssa-miR-145	ssa-miR-145-5p	pma-miR-145-5p	2.34E-07	GTCCAGTTTTCCCAGGAATCCCT	CCCTGGCCTTTTCCTCGCTCCCGGGGTCCAGTTTTCCCAGGAATCCCTTGGGCAATCACAAGGGGGATTCCTGGAAATACTGTTCTTGGGGGTGGGGCTTGACTACATGG	((.((.......((((((((((((((..((((.((.(((((((((((((..(......)..))))))))))))).)).)))).))))))))))))))........)).))	-55.1	AGKD01079956	1149	1258	+	168858
Rainbow Trout (Ma et al)	ssa-miR-145	ssa-miR-145_a	ssa-miR-145	ssa-miR-145-5p	omy-miR-145-3p	3.00E-01	GGATTCCAAGAAATGCT	ACCAGAGGGCCAGTACAGGGATTTGTTTCTTGCCGTTTGACAGGATTCCAAGAAATGCTCAAATGACAAAGAACAATGACCTGCTCTGGTCTCTTGTCTGGT	(((((((((((((..((((...((((((.(((.(((((((((.............)).))))))).))).))))))...))))..)))))))....))))))	-39.8	AGKD01154923	130	231	-	813
Rainbow Trout (Ma et al)	ssa-miR-145	ssa-miR-145_b	ssa-miR-145	ssa-miR-145-5p	omy-miR-145-3p	3.00E-01	GGATTCCAAGAAATGCT	ACCAGAGGGCCAGTACAGGGATTTGTTTCTTGCCGTTTGACAGGATTCCAAGAAATGCTCAAATGACAAAGAACAATGACCTGCTCTGGTCTCTTGTCTGGT	(((((((((((((..((((...((((((.(((.(((((((((.............)).))))))).))).))))))...))))..)))))))....))))))	-39.8	AGKD01418229	275	376	-	813
Homolog	ssa-miR-146	ssa-miR-146a_1	ssa-miR-146a_1	ssa-miR-146a-5p	ccr-miR-146a	2.34E-07	TGAGAACTGAATTCCATAGATGG	TGATGCTGCAAATGAGCGTTTGGCCATGAGAACTGAATTCCATAGATGGTAGTTGCTCAGATAGACATCTATGGATTCAGTTCTTCTTGCCTGGCAGCTACAATCAGCAACTCATCA	(((((.(((...((((((((.(((...(((((((((((.(((((((((...(((.....)))...))))))))))))))))))))...))).))).))).))....)))...)))))	-45.4	AGKD01113661	5513	5629	-	1029627
Homolog	ssa-miR-146	ssa-miR-146a_2	ssa-miR-146a_2	ssa-miR-146a-5p	ccr-miR-146a	2.34E-07	TGAGAACTGAATTCCATAGATGG	ATGCGAGGTGTTGTGCCCTGAGAACTGAATTCCATAGATGGTGGCTACTGGAGATGTCATCTATGGGCTCAGTTCTTCTGGCAAGGCACTGCTTATCAGCAT	((((((((((((.((((..(((((((((..(((((((((((...((.....))...))))))))))).)))))))))..)))).)))))).....)).))))	-42.4	AGKD01064568	4804	4905	+	1034982
Homolog	ssa-miR-146	ssa-miR-146a_3a	ssa-miR-146a_3	ssa-miR-146a-5p	ccr-miR-146a	2.34E-07	TGAGAACTGAATTCCATAGATGG	AGTATGGGAGGAGAGTGAGAGGTGTTGTGCCCTGAGAACTGAATTCCATAGATGGTGGCTACAGGAGATGTCATCTATGGGCTCAGTTCTTCTGGCAAGGCACTGCTTATCAGCATAATAAGACATCATCTATACT	((((((((..((..(((((.((((((.((((..(((((((((..(((((((((((...((.....))...))))))))))).)))))))))..)))).)))))).)))))...............)).))))))))	-49.2	AGKD01408728	4627	4762	+	1034853
Homolog	ssa-miR-146	ssa-miR-146a_3b	ssa-miR-146a_3	ssa-miR-146a-5p	ccr-miR-146a	2.34E-07	TGAGAACTGAATTCCATAGATGG	AGTATGGGAGGAGAGTGAGAGGTGTTGTGCCCTGAGAACTGAATTCCATAGATGGTGGCTACAGGAGATGTCATCTATGGGCTCAGTTCTTCTGGCAAGGCACTGCTTATCAGCATAATAAGACATCATCTATACT	((((((((..((..(((((.((((((.((((..(((((((((..(((((((((((...((.....))...))))))))))).)))))))))..)))).)))))).)))))...............)).))))))))	-49.2	AGKD01066801	7138	7273	+	1034853
Homolog	ssa-miR-146	ssa-miR-146a_4	ssa-miR-146a_4	ssa-miR-146a-5p	ccr-miR-146a	9.96E-06	TGAGAACTGAAGTCCATAGATGG	TGCAAATGAGCGTTTGGCCATGAGAACTGAAGTCCATAGATGGTAGTTGCTCAGATAGACATCTATGGACTCAATTCTTCTTGCCTGGCAGCTACAATCAGCA	(((...((((((((.(((...(((((.(((.(((((((((((...(((.....)))...)))))))))))))).)))))...))).))).))).))....)))	-37.2	AGKD01210443	3901	4003	+	11517
Homolog	ssa-miR-146	ssa-miR-146b_1	ssa-miR-146b_1	ssa-miR-146b-5p	dre-miR-146b	2.54E-06	TGAGAACTGAATTCCAAGGGT	GAGTACTTGACTTTGAGAACTGAATTCCAAGGGTTGTATTTCTGAAGTCAGCCCATGGGGCTCAGTTCTTAAACTTGGATGCTC	(((((.((((.((((((((((((.(((((.((((((.((((...)))))))))).))))).)))))))))))).)))).)))))	-36.7	AGKD01083308	7969	8052	+	59814
Homolog	ssa-miR-146	ssa-miR-146b_2	ssa-miR-146b_2	ssa-miR-146b-5p	dre-miR-146b	2.54E-06	TGAGAACTGAATTCCAAGGGT	CTGAACACACCCTGAGTTCTTAGCTTTGAGAACTGAATTCCAAGGGTTGTATTTCTGAAGTCAGCCCATGGAGCTCAGTTCTTAAGCCTGGACGCTCCCTAATCTTGCACAG	(((..((......(((((((..((((.(((((((((.(((((.((((((.((((...)))))))))).))))).)))))))))))))..))).))))........))..)))	-40.2	AGKD01047891	2628	2739	+	60627
Homolog	ssa-miR-150	ssa-miR-150_1a	ssa-miR-150_1	ssa-miR-150-5p	dre-miR-150	7.27E-07	TCTCCCAATCCTTGTACCAGTG	TGTAAAGTCTCTCTCTGTACAGTCTCTCCCAATCCTTGTACCAGTGTCTGATTTTAAGCTGACGCTGGGCAGGGTTTGGGGGGGGCCGTGCTGAGGATTCTGCA	((((.((((.(((...((((.(((((((((((.((((((.((((((((............)))))))))))))).))))))))))).)))).))))))).))))	-54.9	AGKD01262186	992	1095	+	116139
Homolog	ssa-miR-150	ssa-miR-150_1b	ssa-miR-150_1	ssa-miR-150-5p	dre-miR-150	7.27E-07	TCTCCCAATCCTTGTACCAGTG	TGTAAAGTCTCTCTCTGTACAGTCTCTCCCAATCCTTGTACCAGTGTCTGATTTTAAGCTGACGCTGGGCAGGGTTTGGGGGGGGCCGTGCTGAGGATTCTGCA	((((.((((.(((...((((.(((((((((((.((((((.((((((((............)))))))))))))).))))))))))).)))).))))))).))))	-54.9	AGKD01031181	2812	2915	+	116139
Homolog	ssa-miR-150	ssa-miR-150_2	ssa-miR-150_2	ssa-miR-150-5p	dre-miR-150	7.27E-07	TCTCCCAATCCTTGTACCAGTG	TCTCTCAGTACAGTTTCTCCCAATCCTTGTACCAGTGTCTGATTTTAAGCTGACGCTGGGCATGGTTTGGGGGGGGCCGTGCTGAGGA	((.((((((((.(((((((((((.((.(((.((((((((............))))))))))).)).))))))))))).))))))))))	-49.4	AGKD01057234	177	264	+	116337
Homolog	ssa-miR-152	ssa-miR-152_1a	ssa-miR-152_1	ssa-miR-152-5p	cgr-miR-152-5p	1.21E-04	GTTCTGTGATACACTTCGACT	CCAAGTAAAGTTCTGTGATACACTTCGACTCTAATTGTTTGCAGTCAGTGCATTACAGAACTTTGTTTTGG	(((((.(((((((((((((.((((..((((.(((....))).)))))))).)))))))))))))..)))))	-29	AGKD01341364	6627	6697	+	280902
Homolog	ssa-miR-152	ssa-miR-152_1b	ssa-miR-152_1	ssa-miR-152-5p	cgr-miR-152-5p	1.21E-04	GTTCTGTGATACACTTCGACT	CCAAGTAAAGTTCTGTGATACACTTCGACTCTAATTGTTTGCAGTCAGTGCATTACAGAACTTTGTTTTGG	(((((.(((((((((((((.((((..((((.(((....))).)))))))).)))))))))))))..)))))	-29	AGKD01003910	7376	7446	-	280902
Homolog	ssa-miR-152	ssa-miR-152_1c	ssa-miR-152_1	ssa-miR-152-5p	cgr-miR-152-5p	1.21E-04	GTTCTGTGATACACTTCGACT	CCAAGTAAAGTTCTGTGATACACTTCGACTCTAATTGTTTGCAGTCAGTGCATTACAGAACTTTGTTTTGG	(((((.(((((((((((((.((((..((((.(((....))).)))))))).)))))))))))))..)))))	-29	AGKD01339213	5908	5978	+	280902
Homolog	ssa-miR-152	ssa-miR-152_2	ssa-miR-152_2	ssa-miR-152-5p	cgr-miR-152-5p	1.48E-03	GTTCGGTGATACACTTCGACT	GGGTTGGCACTGTGGCTGTCCAAGTAAAGTTCGGTGATACACTTCGACTCTAATTGTTTGCAGTCAGTGCATTACAGAACTTTATTTTGGGAGTTAACGCTCTGGCCT	(((((((.....(((((.((.(((((((((((.(((((.((((..((((.(((....))).)))))))).))))).))))))))))).)).))))).....)))))))	-38.1	AGKD01065271	5697	5804	+	77589
Homolog	ssa-miR-153	ssa-miR-153_1a	ssa-miR-153_1	ssa-miR-153-3p	pma-miR-153-3p	7.27E-07	TTGCATAGTCACAAAAGTGATC	GCTAATTAGCGGTTGCCAGTGTCATTTTTGTGATGTTGCAGCTAGTAATATGAGCCCAGTTGCATAGTCACAAAAGTGATCATTGGAAACTGTGACTCTGC	((......((((((.(((((((((((((((((((..(((((((.((.......))..)))))))..))))))))))))).)))))).))))))......))	-44.4	AGKD01010308	9583	9683	+	21981
Homolog	ssa-miR-153	ssa-miR-153_1b	ssa-miR-153_1	ssa-miR-153-3p	pma-miR-153-3p	7.27E-07	TTGCATAGTCACAAAAGTGATC	GCTAATTAGCGGTTGCCAGTGTCATTTTTGTGATGTTGCAGCTAGTAATATGAGCCCAGTTGCATAGTCACAAAAGTGATCATTGGAAACTGTGACTCTGC	((......((((((.(((((((((((((((((((..(((((((.((.......))..)))))))..))))))))))))).)))))).))))))......))	-44.4	AGKD01046602	9731	9831	-	21981
Homolog	ssa-miR-153	ssa-miR-153_2	ssa-miR-153_2	ssa-miR-153-3p	pma-miR-153-3p	7.27E-07	TTGCATAGTCACAAAAGTGATC	GTGTAGTGGTTTTGGCCAACTAAGAAATTAGCGGTTGCCAGTGTCATTTTTGTGACGTTGCAGCTAGTAATATGAGCCCAGTTGCATAGTCACAAAAGTGATCATTGGAAACCGTGTCTCTTCAGCCAGGCCTGTGCGC	(((((..(((((.(((.....((((.....((((((.(((((((((((((((((((..(((((((.((.......))..)))))))..))))))))))))).)))))).))))))...))))..))))))))..)))))	-61.6	AGKD01082670	3822	3960	+	22356
Homolog	ssa-miR-153	ssa-miR-153c	ssa-miR-153c	ssa-miR-153c-3p	ccr-miR-153c	7.27E-07	TTGCATAGTCACAAAAATGATC	GGAGGTCAGCGGGCTCATGATATTTTACATATCTGTCCGTGTCATCTTTGTGATTTGCAGCTAGTAGTCTGGGTCCAGTTGCATAGTCACAAAAATGATCATGGACAGGTGTGGCTGCAGCAGGAGGTCCATCGCCTAACC	((((((....((((((.((........((((((((((((((((((.((((((((((((((((.(..........).))))))).))))))))).)))).)))))))))))))).......)).)).))))...))))..))	-55.6	AGKD01065208	3996	4136	+	6021
Homolog	ssa-miR-15	ssa-miR-15a_1	ssa-miR-15a_1	ssa-miR-15a-5p	ccr-miR-15a	2.22E-06	TAGCAGCACAGAATGGTTTGT	AATCAGAGGATGAGAGATGGAGCTGGTTGTGGTGGTGCTGTAGCAGCACAGAATGGTTTGTGGGTTACACAGAGATGCAGGCCGTACTGTGCTGCCGCAGTAACGCCTGGACAGACGGCATCTGTGGAACCACCCGGAAGAGTGTGTGC	((((((...((.....))....))))))..((((..(((((.(((((((((.((((((((((..((.....))..)))))))))).))))))))).)))))..)))).(.(((.((..(.((((.((.....)))))).).)).))).)	-57.7	AGKD01020774	14106	14254	+	39207
Homolog	ssa-miR-15	ssa-miR-15a_2a	ssa-miR-15a_2	ssa-miR-15a-5p	ccr-miR-15a	7.74E-06	AGCAGCACAGAATGGTTTGT	ATGTGTCAGGCCTTGCAGTGCTGAAGCAGCACAGAATGGTTTGTGGGTAATACAGGGATACAGGCTGTACTGTGCTGTTGCAGTAACGCCTGGAGAAACAT	((((.((...((..((..(((((.((((((((((.((((((((((.............)))))))))).)))))))))).)))))..))..)).)).))))	-39.1	AGKD01011499	14500	14600	+	6369
Homolog	ssa-miR-15	ssa-miR-15a_2b	ssa-miR-15a_2	ssa-miR-15a-5p	ccr-miR-15a	7.74E-06	AGCAGCACAGAATGGTTTGT	ATGTGTCAGGCCTTGCAGTGCTGAAGCAGCACAGAATGGTTTGTGGGTAATACAGGGATACAGGCTGTACTGTGCTGTTGCAGTAACGCCTGGAGAAACAT	((((.((...((..((..(((((.((((((((((.((((((((((.............)))))))))).)))))))))).)))))..))..)).)).))))	-39.1	AGKD01069721	1751	1851	+	6369
Homolog	ssa-miR-15	ssa-miR-15b_1	ssa-miR-15b_1	ssa-miR-15b-5p	tni-miR-15b	7.74E-06	TAGCAGCGCATCATGGTTTG	AGTGTGAAACGGACTTGGACTGCTATAGCAGCGCATCATGGTTTGAAACAATGTTGGAAAGGTGCGAACCATCATTTGCTGCTTTAGTATTTTAAGGAAAATCTAACATT	(((((........((((((.(((((.(((((((.((.((((((((..((..(......)..)).)))))))).)).))))))).))))).)))))).........)))))	-33.2	AGKD01006263	9139	9248	+	224751
Homolog	ssa-miR-15	ssa-miR-15b_2	ssa-miR-15b_2	ssa-miR-15b-5p	tgu-miR-15b	9.43E-05	TAGCAGCACATCATGTTTTGC	GTCTCTTTCCGGGGTACCCTCTAGCAGCACATCATGTTTTGCAGGCATATAAAAGCAACTCCAAATCATTATGTGCTGTCACTGGGAGCCCTTGGAATCACGC	((....(((((((((.(((....(((((((((.(((.((((.((((........))..)).)))).))).)))))))))....))).)))).)))))....))	-37.9	AGKD01034734	1335	1437	-	17715
Homolog	ssa-miR-15	ssa-miR-15b_3	ssa-miR-15b_3	ssa-miR-15b-5p	tgu-miR-15b	9.43E-05	TAGCAGCACATCATGTTTTGC	GCCATCTCTCCGGGGTACCCTTTAGCAGCACATCATGTTTTGCAGGTATCTAAAAGCAACTCCAAATCATTATGTGCTGCCGCTGGGAGCCCTTGGAATCACCGC	((......((((((((.(((....(((((((((.(((.((((.((..............)).)))).))).)))))))))....))).)))).))))......))	-37.8	AGKD01080260	11814	11918	+	14439
Homolog	ssa-miR-15	ssa-miR-15b_4	ssa-miR-15b_4	ssa-miR-15b-5p	tni-miR-15b	7.74E-06	TAGCAGCGCATCATGGTTTG	TGACCTGTTAAAGCGTGAAAAAGACTTGGACTGCTATAGCAGCGCATCATGGTTTGAAACAGTGTTGAAAAGATGCGAATCATCATTTGCTGCTTTAGTATTTTAAGAAAAATCAAACATTCCTGGATTT	(.((((.....)).)).)......((((((.(((((.(((((((.((.((((((((...................)))))))).)).))))))).))))).))))))..(((((...........)))))	-27.9	AGKD01017857	326	455	+	224598
Homolog	ssa-miR-15	ssa-miR-15c	ssa-miR-15c	ssa-miR-15c-5p	meu-miR-15c	3.09E-05	TAGCAGCACGTCATGGTTTGTA	GTGAGCACGTATTTCAGGCAGCTGTCGTAGCAGCACGTCATGGTTTGTAGTGATAGTAAAGATGCAGACCATGAAGAGCTGCTGCTACAGCACTGTGACACTGTCCAT	(((.(((.((.((.(((...(((((.((((((((...((((((((((((.............))))))))))))...)))))))).))))).))).)).))))).)))	-46.9	AGKD01045943	4144	4251	-	305991
Homolog	ssa-miR-16	ssa-miR-16	ssa-miR-16	ssa-miR-16-5p	cgr-miR-16-5p	7.27E-07	TAGCAGCACGTAAATATTGGCG	GTTTGGCCCCCCTTTACCTGCCACGCTATAGCAGCACGTAAATATTGGCGTGAGAATACAGACCCCGACCCCAATATTAGCTGTGCTGCTTCAGTGTGGTAGGATCAAGC	((((((..........(((((((((((..((((((((((.((((((((.((..(..........)..)).)))))))).)).))))))))..))))))))))).))))))	-46.6	AGKD01006263	9287	9396	+	256998
Homolog	ssa-miR-16	ssa-miR-16a	ssa-miR-16a	ssa-miR-16a-5p	ccr-miR-16a	7.27E-07	TAGCAGCACGTAAATATTGGTG	CCTGCCACGCTATAGCAGCACGTAAATATTGGTGTGAGAATAGACCCCAACCCCAATATTAGCTGTGCTGCTTCAGTGTGGCAGG	(((((((((((..((((((((((.((((((((.((..(........)..)).)))))))).)).))))))))..)))))))))))	-48.3	AGKD01017857	493	577	+	84462
Homolog	ssa-miR-16	ssa-miR-16b_1	ssa-miR-16b_1	ssa-miR-16b-5p	ccr-miR-16b	7.27E-07	TAGCAGCACGTAAATATTGGAG	TGGCTGCCTTGCTGTAGCAGCACGTAAATATTGGAGTTAAAACTACTGCTGAAGCCTCCAGTATTGAACGTGCTGCTGAAGCAAAGCTGACCG	((((.((.(((((.(((((((((((.((((((((((...................))))))))))..))))))))))).))))).)).).)))	-42.2	AGKD01020774	14292	14384	+	694683
Homolog	ssa-miR-16	ssa-miR-16b_2	ssa-miR-16b_2	ssa-miR-16b-5p	ccr-miR-16b	7.27E-07	TAGCAGCACGTAAATATTGGAG	TGGCTGCCTTGCTGTAGCAGCACGTAAATATTGGAGTTAAAACTACTGCTGAAGCCTCCAGTATTGTTCGTGCTGCTGAAGCAAAGCTGACCG	((((.((.(((((.((((((((((..((((((((((...................))))))))))...)))))))))).))))).)).).)))	-40.7	AGKD01021778	5158	5250	-	694671
Homolog	ssa-miR-16	ssa-miR-16b_3a	ssa-miR-16b_3	ssa-miR-16b-5p	ccr-miR-16b	7.27E-07	TAGCAGCACGTAAATATTGGAG	GGCTTGTGACTGCCATTCTGTGACTGGCTGCCTTGCTGTAGCAGCACGTAAATATTGGAGTTCACCACTGCTGAAGCCTCCAGTATTGACGGTGCTGTTGAAGCAAAGCATTGCCGTTCGACATCAGTCTATGGGCT	((((((((((((......(((((.(((((((.(((((.(((((((((((.((((((((((((((.......))))..)))))))))).)).))))))))).))))).)))..)))).)).))).))))).)))))))	-56	AGKD01011499	14965	15101	+	447399
Homolog	ssa-miR-16	ssa-miR-16b_3b	ssa-miR-16b_3	ssa-miR-16b-5p	ccr-miR-16b	7.27E-07	TAGCAGCACGTAAATATTGGAG	GGCTTGTGACTGCCATTCTGTGACTGGCTGCCTTGCTGTAGCAGCACGTAAATATTGGAGTTCACCACTGCTGAAGCCTCCAGTATTGACGGTGCTGTTGAAGCAAAGCATTGCCGTTCGACATCAGTCTATGGGCT	((((((((((((......(((((.(((((((.(((((.(((((((((((.((((((((((((((.......))))..)))))))))).)).))))))))).))))).)))..)))).)).))).))))).)))))))	-56	AGKD01069721	2216	2352	+	447399
Homolog	ssa-miR-16	ssa-miR-16b_4	ssa-miR-16b_4	ssa-miR-16b-5p	aca-miR-16b-5p	3.40E-05	TAGCAGCACGTAAATACTG	AATGCAGTAAAGGACTGGACTGCTGGCTGGGCTGTAGCAGCACGTAAATACTGGAGTTAGCCTTATTCCGGTATCCAGTGTTACTGTTCTGCTGTAGTCAGGCCTGCCTACTACAACAGCCTGCTTTGTGTT	(((((((...(((.(((....((.((((.(((((((((((.(((..(((((((((....(((.......))).)))))))))..))).))))))))))).)))).)).........))))))...)))))))	-47.8	AGKD01045943	3739	3870	-	7146
Homolog	ssa-miR-17	ssa-miR-17_1a	ssa-miR-17_1	ssa-miR-17-5p	ccr-miR-17-5p	2.34E-07	CAAAGTGCTTACAGTGCAGGTAG	GGTGTTGGAATGCTTCACTGGACTGGCAGTCACTGTAGCGTCAAAGTGCTTACAGTGCAGGTAGTCTTCTAATATCTACTGCAGTGAAGGCACTTTAAGCACTATACTGACACTGTAACTGTCTTCATTGTACACTAATCTTCCAAACCTTCACTGGTGCTTATGCTAAGGTGCATCTAGTGCAGATAGTGAATTAGACTAGCACCTACTGCCCTAAGTGCTCCTTCTGGCATAAGGGTCTGGGA	((((((((((.(((.(.(((.((((..((.((((..........))))))..)))).)))).))).))))))))))...(((((((((((((.((..((.............))..)).)))))))))))))........(((((.(((..........((((((((((((.((((.(((.((((.(((((...........)).))))))).))).)))).)))..)))))))))))).)))))	-79.5	AGKD01040690	4019	4263	+	62472
Homolog	ssa-miR-17	ssa-miR-17_1b	ssa-miR-17_1	ssa-miR-17-5p	ccr-miR-17-5p	2.34E-07	CAAAGTGCTTACAGTGCAGGTAG	GGTGTTGGAATGCTTCACTGGACTGGCAGTCACTGTAGCGTCAAAGTGCTTACAGTGCAGGTAGTCTTCTAATATCTACTGCAGTGAAGGCACTTTAAGCACTATACTGACACTGTAACTGTCTTCATTGTACACTAATCTTCCAAACCTTCACTGGTGCTTATGCTAAGGTGCATCTAGTGCAGATAGTGAATTAGACTAGCACCTACTGCCCTAAGTGCTCCTTCTGGCATAAGGGTCTGGGA	((((((((((.(((.(.(((.((((..((.((((..........))))))..)))).)))).))).))))))))))...(((((((((((((.((..((.............))..)).)))))))))))))........(((((.(((..........((((((((((((.((((.(((.((((.(((((...........)).))))))).))).)))).)))..)))))))))))).)))))	-79.5	AGKD01045615	15080	15324	+	62472
Homolog	ssa-miR-17	ssa-miR-17_2	ssa-miR-17_2	ssa-miR-17-5p	ccr-miR-17-5p	2.34E-07	CAAAGTGCTTACAGTGCAGGTAG	TATGTGCATGGATGCTTCACTGGCCTAAGTCACTGTAGTGTCAAAGTGCTTACAGTGCAGGTAGTCATCTAATATCTACTGCAGTGAAGGCACTTTAAGCACTATAGTGGCACGATGACTGGCTTCATTGCACACTGATTGTGTGAACCTTAACTGGTGCTTATGCTAAGGTGCATCTAGTGCAGATAGTGAAGTAGACCAGCACCTACTGCCCTACGTGCTCCTTCTGGCATAAGGGCCGGGACTCGTCTGGTCTAT	(((.(((((((((((..(..((((.((((((((((((((((.(((((((((.((.(((((.(((...........)))))))).)).)))))))))..)))))))))))...((((((......))))))(((((.....))))).(((......)))))))).))))..).))))))).)))).))).....((((((((((.(((...(((((..(((((......))))).))))).)))....).)))))))))	-103.2	AGKD01167802	955	1212	-	63720
Homolog	ssa-miR-17	ssa-miR-17_3	ssa-miR-17_3	ssa-miR-17-5p	ccr-miR-17-5p	2.34E-07	CAAAGTGCTTACAGTGCAGGTAG	GTCTGTCGCTGTATTGTCAAAGTGCTTACAGTGCAGGTAGTGTTATTGATGATCTACTGCAGTGGAGGCACTTCTAGCAATACCGCTGACACTGAC	(((((((((.(((((((..(((((((..((.(((((.(((.((((....)))))))))))).))..)))))))...))))))).)).))))..)))	-40	AGKD01113272	9306	9401	-	58494
Homolog	ssa-miR-1788	ssa-miR-1788_1a	ssa-miR-1788_1	ssa-miR-1788-3p	aca-miR-1788-3p	2.22E-06	CAGGCAGCTAAAGCAAGTCTG	CTTTCGAAGATGATCTTGCATTCGAGGCTTGTTTTAAGTTGCCTGCGACCTGTTTAAAGACTCAGGCAGCTAAAGCAAGTCTGGGACGCCAGACACAACTCTTCTGAG	(((..(((((((.(((.((.(((.((((((((((((.((((((((.(..((......)).).)))))))))))))))))))).))).)).)))))....))))).)))	-43.4	AGKD01220251	6456	6563	-	5331
Homolog	ssa-miR-1788	ssa-miR-1788_1b	ssa-miR-1788_1	ssa-miR-1788-3p	aca-miR-1788-3p	2.22E-06	CAGGCAGCTAAAGCAAGTCTG	CTTTCGAAGATGATCTTGCATTCGAGGCTTGTTTTAAGTTGCCTGCGACCTGTTTAAAGACTCAGGCAGCTAAAGCAAGTCTGGGACGCCAGACACAACTCTTCTGAG	(((..(((((((.(((.((.(((.((((((((((((.((((((((.(..((......)).).)))))))))))))))))))).))).)).)))))....))))).)))	-43.4	AGKD01036284	27557	27664	+	5331
Homolog	ssa-miR-1788	ssa-miR-1788_2	ssa-miR-1788_2	ssa-miR-1788-3p	aca-miR-1788-3p	2.22E-06	CAGGCAGCTAAAGCAAGTCTG	CTAGCATTCGAGGCTTGTTTTAAGTTGCCTGCGACCTGTTTAAAGACTCAGGCAGCTAAAGCAAGTCTGGGACGCCAG	((.((.(((.((((((((((((.((((((((.(..((......)).).)))))))))))))))))))).))).)).))	-36.7	AGKD01012145	8160	8237	+	5331
Homolog	ssa-miR-181	ssa-miR-181a_1	ssa-miR-181a_1	ssa-miR-181a-5p	cgr-miR-181a-5p	7.27E-07	AACATTCAACGCTGTCGGTGAG	TGCTCACTATCAGGCCCCGTTCGCCCCGGTGAACATTCAACGCTGTCGGTGAGTTTTGAGCTAAATTGACAAAGACCATCGACCGTTGATTGTACCCTGTGGCCAACCCTTGTCGCTTGATGATCGACGCG	(((((..((((((((..((((.(((.(((.(.(((.((((((..(((((((.(((((...(......)...)))))))))))))))))).))).).))).))).)))....)..))))))))...)).)))	-42.4	AGKD01034298	2557	2687	-	71183538
Homolog	ssa-miR-181	ssa-miR-181a_2	ssa-miR-181a_2	ssa-miR-181a-5p	cgr-miR-181a-5p	7.27E-07	AACATTCAACGCTGTCGGTGAG	CAGGTTCCCTCGGGGAACATTCAACGCTGTCGGTGAGTTTGAGCCTCTGACAGAAACCATCGACCGTTGACTGTACCCTGAGGGTCACTG	(((...(((((((((.(((.((((((..(((((((.((((.............))))))))))))))))).))).)))))))))...)))	-44.8	AGKD01026866	729	818	+	70624479
Homolog	ssa-miR-181	ssa-miR-181a_3	ssa-miR-181a_3	ssa-miR-181a-5p	cgr-miR-181a-5p	7.27E-07	AACATTCAACGCTGTCGGTGAG	GCCCGACTCACCATCAGGCCCTGTTTTCCCCGGTGAACATTCAACGCTGTCGGTGAGTTTGAGCTAAATTGACAAAAACCATCGACCGTTGAGTGTACCCTGTGGCCAGCCCTTGTCGCTTGACGTACAATGCACA	(((.((.......)).)))...(((..((.(((.(.((((((((((..(((((((.((((..((......).)..))))))))))))))))))))).).))).))..)))...(((.(((((.....))).)))))	-37.6	AGKD01026273	4680	4815	+	70578828
Homolog	ssa-miR-181	ssa-miR-181a_4	ssa-miR-181a_4	ssa-miR-181a-5p	cgr-miR-181a-5p	7.27E-07	AACATTCAACGCTGTCGGTGAG	TTTCTCCTGGTGCCCTCAGTAAACATTCAACGCTGTCGGTGAGTTTGAGCATCTGTCCAAAACCATCGACCGTTAAATGTACCCTGAGGGCCACCTTTAAAGAGA	(((((...(((((((((((...(((((.((((..(((((((..((((.((....)).))))..))))))))))).)))))...))))))).)))).....)))))	-41.8	AGKD01010188	9677	9781	-	70530690
Homolog	ssa-miR-181	ssa-miR-181a_5	ssa-miR-181a_5	ssa-miR-181a-5p	cgr-miR-181a-5p	7.27E-07	AACATTCAACGCTGTCGGTGAG	GGATGAGAACTTTCTGCTGGTGCCCTCGGTAAACATTCAACGCTGTCGGTGAGTTTGAGCATCTGTCCAAAACCATCGACCGTTAAATGTACCCTGTGGGTCACCGTTAAAGAGACACCC	((.((.....(((((..((((((((.(((...(((((.((((..(((((((..((((.((....)).))))..))))))))))).)))))...))).))).)))))....))))))).))	-38.8	AGKD01037786	7612	7731	+	70530687
Homolog	ssa-miR-181	ssa-miR-181a_6	ssa-miR-181a_6	ssa-miR-181a-5p	cgr-miR-181a-5p	7.27E-07	AACATTCAACGCTGTCGGTGAG	CGGTGCTTTCGGGGAACATTCAACGCTGTCGGTGAGTTTGAGCCTCTGACAGAAACCATCGACGGTTGGCTGTACCCTGAGGGCCACTG	((((((((((((((.(((.(((..((((((((((.((((.............))))))))))))))))).))).))))))))).)))))	-41.5	AGKD01116189	1262	1350	-	70322319
Homolog	ssa-miR-181	ssa-miR-181a_7	ssa-miR-181a_7	ssa-miR-181a-5p	cgr-miR-181a-5p	7.27E-07	AACATTCAACGCTGTCGGTGAG	TGGTAGTCAATCTGTCTCTAGCATTCAAGTCCCAGTGAACATTCAACGCTGTCGGTGAGTTTGTGACTTAGAGAAACCATCGAGTGTTGAGTGTGCCCTGCCTCTTGAGT	(((.((.((...)).)))))..(((((((...(((...(((((((((((..((((((.((((.(.......).)))))))))))))))))))))...)))...)))))))	-35.6	AGKD01045469	935	1044	+	70305834
Homolog	ssa-miR-181	ssa-miR-181a_8	ssa-miR-181a_8	ssa-miR-181a-5p	ccr-miR-181a	5.05E-03	ACATTCACCGCTGTCGGT	CAGAGCAGGGTCCCGGTTCACATTCACCGCTGTCGGTGGGTTTCAATGCTTTGACTCACCCGATGATGAATGACAACTGTGGCCAAGACTG	(((.....((((.(((((..((((((.(...(((((((((((..........)))))).)))))).))))))..))))).))))....)))	-30.1	AGKD01045469	1293	1383	+	726
Homolog	ssa-miR-181	ssa-miR-181b_1	ssa-miR-181b_1	ssa-miR-181b-5p	ola-miR-181b-5p	7.27E-07	AACATTCATTGCTGTCGGTGGG	GGTCACAATCAACATTCATTGCTGTCGGTGGGTTTAACTATGTGGAAAAACTCGCTGAACAATGAATGCAACTGTGTCC	((.((((.....(((((((((...(((((((((((..((....))..))))))))))).)))))))))....)))).))	-29.9	AGKD01034298	2158	2236	-	3886734
Homolog	ssa-miR-181	ssa-miR-181b_2	ssa-miR-181b_2	ssa-miR-181b-5p	ola-miR-181b-5p	7.27E-07	AACATTCATTGCTGTCGGTGGG	CTGGACTAGTTAAGAGGCCCAACTCTTAAGGCTGCAATAAACATTCATTGCTGTCGGTGGGTTTACATGAGAACGACTCACTGATCAATGAATGCAGACTGCGGTACAAACACCTCAAGGCCTTTATTTCAGCAG	(((....(((..(((((((...........((((((.....(((((((((..(((((((((((...........)))))))))))))))))))).....)))))).............))))))))))....)))	-42	AGKD01037786	7809	7943	+	3879072
Homolog	ssa-miR-181	ssa-miR-181b_3	ssa-miR-181b_3	ssa-miR-181b-5p	ola-miR-181b-5p	7.27E-07	AACATTCATTGCTGTCGGTGGG	TGCTGCAATAAACATTCATTGCTGTCGGTGGGTTTACATGAGAACAGCTCACTGATCAATGAATGCAGACTGCGGTA	(((((((.....(((((((((..(((((((((((...........)))))))))))))))))))).....)))))))	-30.8	AGKD01010188	9489	9565	-	3878961
Homolog	ssa-miR-181	ssa-miR-181b_4	ssa-miR-181b_4	ssa-miR-181b-5p	ola-miR-181b-5p	7.27E-07	AACATTCATTGCTGTCGGTGGG	TGAGCTGATGGCTGCGATAAACATTCATTGCTGTCGGTGGGTTTGATGTGAATATAACTCACTGATCAATGAATGGACACTGCGGTTCAAACACCTCG	((((.((.((((((((.....(((((((((..(((((((((((..((....))..)))))))))))))))))))).....))))).)))..)).))))	-36.4	AGKD01026866	1032	1129	+	3878064
Homolog	ssa-miR-181	ssa-miR-181b_5	ssa-miR-181b_5	ssa-miR-181b-5p	ola-miR-181b-5p	7.27E-07	AACATTCATTGCTGTCGGTGGG	GGTCACAATCAACATTCATTGCTGTCGGTGGGTTTAACTAAGTGGAAAAGCTCGCTGAACAATGAATGCTACTGTGTCC	((.((((.....(((((((((...(((((((((((..((....))..))))))))))).)))))))))....)))).))	-29.9	AGKD01026273	5025	5103	+	3874623
Homolog	ssa-miR-182	ssa-miR-182_1	ssa-miR-182_1	ssa-miR-182-5p	ccr-miR-182-5p	7.27E-07	TTTGGCAATGGTAGAACTCACA	TGGTTGCCTCGCTCACCCCGGTTTTTGGCAATGGTAGAACTCACACTGGTGGGCTAGATGGATCCGGTGGTTCTAGACTTGCCAACAACTGACTGAGAGCTTACCAGCCA	((((((....((((....(((((.(((((((...((((((...((((((....(.....)...))))))))))))...))))))).))))).....))))....))))))	-40.9	AGKD01029376	17767	17876	+	4880898
Homolog	ssa-miR-182	ssa-miR-182_2	ssa-miR-182_2	ssa-miR-182-5p	ccr-miR-182-5p	7.27E-07	TTTGGCAATGGTAGAACTCACA	ACCGATGTGTTTCTGATTCCCCTGTTCTCCCTCGGTGTTTGGCAATGGTAGAACTCACACTGGTGGGCTAGTTGGATCCGGTGGTTCTAGACTTGCCAACAACTGACTGAGAGCTTCCCAGCCAACCAGATCCACATGGT	(((.(((((..((((........((((((..(((((..(((((((...((((((...((((((....(.....)...))))))))))))...)))))))..)))))..))))))............))))..))))))))	-48.8	AGKD01125510	4429	4568	+	4880907
Homolog	ssa-miR-182	ssa-miR-182_3a	ssa-miR-182_3	ssa-miR-182-5p	ccr-miR-182-5p	7.27E-07	TTTGGCAATGGTAGAACTCACA	ACAGGCCTGGATCAGCCAGGCAGCTCTCTGGCGGTGTTTGGCAATGGTAGAACTCACACTGGTGAGGTAGCTGGATCCGGTGGTTCTAGACTTGCCAACTACTGCTCCAGAGCTTCAGCTCAGCCCATCGAGACCAGT	((.((.((.(((..((..(((((((((..(((((((.(((((((...((((((...((((((..((....))....))))))))))))...))))))).)))))))..))))))...)))..))..))).)).)).))	-55.9	AGKD01020893	247	384	-	4882530
Homolog	ssa-miR-182	ssa-miR-182_3b	ssa-miR-182_3	ssa-miR-182-5p	ccr-miR-182-5p	7.27E-07	TTTGGCAATGGTAGAACTCACA	ACAGGCCTGGATCAGCCAGGCAGCTCTCTGGCGGTGTTTGGCAATGGTAGAACTCACACTGGTGAGGTAGCTGGATCCGGTGGTTCTAGACTTGCCAACTACTGCTCCAGAGCTTCAGCTCAGCCCATCGAGACCAGT	((.((.((.(((..((..(((((((((..(((((((.(((((((...((((((...((((((..((....))....))))))))))))...))))))).)))))))..))))))...)))..))..))).)).)).))	-55.9	AGKD01016907	2934	3071	+	4882530
Homolog	ssa-miR-183	ssa-miR-183_1	ssa-miR-183_1	ssa-miR-183-5p	ccr-miR-183	2.34E-07	TATGGCACTGGTAGAATTCACTG	AGCATGCCCTGGTGCTGGGCTGATGACTCCTCCTGTTCTGTGTATGGCACTGGTAGAATTCACTGTGAAGGCACACTATCAGTGAATTACCATTGGGCCATAAACAGAGTAGAGAAATAACCAAATTACCCAACATGCATCGCT	(((((((....(((.((((.((((......(((((((((((.((((((..(((((..((((((((...((.....))..)))))))))))))....)))))).))))))))).)).........)))))))).))))))).)))	-47.5	AGKD01029376	16791	16934	+	2911242
Homolog	ssa-miR-183	ssa-miR-183_2a	ssa-miR-183_2	ssa-miR-183-5p	ccr-miR-183	2.34E-07	TATGGCACTGGTAGAATTCACTG	GGGTGATGATGACTCCTGTTCTGTGTATGGCACTGGTAGAATTCACTGTGAAAGCACACTATCAGTGAATTACCATAGGGCCATAAACAGAGCAGAGAAAGAACCACTGGATGACGCCC	(((((.......(((.((((((((.((((((..(((((..((((((((..(........)..)))))))))))))....)))))).)))))))))))......((...))....)))))	-44.1	AGKD01020893	1207	1325	-	2914434
Homolog	ssa-miR-183	ssa-miR-183_2b	ssa-miR-183_2	ssa-miR-183-5p	ccr-miR-183	2.34E-07	TATGGCACTGGTAGAATTCACTG	GGGTGATGATGACTCCTGTTCTGTGTATGGCACTGGTAGAATTCACTGTGAAAGCACACTATCAGTGAATTACCATAGGGCCATAAACAGAGCAGAGAAAGAACCACTGGATGACGCCC	(((((.......(((.((((((((.((((((..(((((..((((((((..(........)..)))))))))))))....)))))).)))))))))))......((...))....)))))	-44.1	AGKD01016907	1993	2111	+	2914434
Homolog	ssa-miR-183	ssa-miR-183_3	ssa-miR-183_3	ssa-miR-183-5p	ccr-miR-183	2.34E-07	TATGGCACTGGTAGAATTCACTG	CAGCACGCCCTGGTGCTGGGCTGATGACTCCTCCTGTTCTGTGTATGGCACTGGTAGAATTCACTGTGACGGCACACTATCAGTGAATTACCATAGGGCCATAAACAGAGTAGAGAAAGAACCACATTACCCAACATGCATTGCTG	(((((.((....(((.((((.(((((..((.(((((((((((.((((((..(((((..((((((((..(.(.....))..)))))))))))))....)))))).))))))))).))..))....))))))))).)))))..)))))	-50.3	AGKD01125510	3199	3344	+	2914398
Homolog	ssa-miR-184	ssa-miR-184_1	ssa-miR-184_1	ssa-miR-184-3p	ccr-miR-184	7.27E-07	TGGACGGAGAACTGATAAGGGC	GTGTAATATTGTCGACCACATCTCCTTATCACTTTTCCAGCCCAGCTATCCATTCTGTATTCGTTGGACGGAGAACTGATAAGGGCATGTGTCTGACACTTTCCGC	(((......(((((((.((((.(((((((((.((((((.(.(((((................))))).))))))).))))))))).))))))).)))).....)))	-35.5	AGKD01033430	15967	16072	+	1934697
Homolog	ssa-miR-184	ssa-miR-184_2	ssa-miR-184_2	ssa-miR-184-3p	ccr-miR-184	7.27E-07	TGGACGGAGAACTGATAAGGGC	TTGTTAGACTGTAATGTTGTCGACCACATCTCCTTATCACTTTTCCAGCCCAGCTATCTATTCTGTATCCGTTGGACGGAGAACTGATAAGGGCATGTGTCTGACACTTTCCGCCAATGATAG	((((((...........(((((((.((((.(((((((((.((((((.(.(((((................))))).))))))).))))))))).))))))).))))...........))))))	-35.7	AGKD01037916	4569	4691	-	1934568
Homolog	ssa-miR-187	ssa-miR-187_1	ssa-miR-187_1	ssa-miR-187-3p	ccr-miR-187	8.75E-06	TCGTGTCTTGTGTTGCAGCC	GGTGTATCTGAAGGCCTGTGACCTGTGGCTGGGCCAGGGGCTGCAACACAGGACATGGGAGCTACCTGCCCCTCCTGCTCGTGTCTTGTGTTGCAGCCAGTGGAACAGTCACACCGCTTAACACCACGAAGATACGCC	(((((((((...((...(((...((((((((..(((..(((((((((((((((((((((.((.....)))))........))))))))))))))))))..)))..)))))))).)))......))....)))))))))	-74.8	AGKD01053617	9125	9262	-	12525
Homolog	ssa-miR-187	ssa-miR-187_2	ssa-miR-187_2	ssa-miR-187-3p	ccr-miR-187	8.75E-06	TCGTGTCTTGTGTTGCAGCC	GTGTATCTGAAGGCTGAAGGTGACCTGTGGCTAGGCCAGGGGCTGCAACACAGGACATGGGAGCTACCTGTCCTTCCTGCTCGTGTCTTGTGTTGCAGCCAGTGGAACAGTCGCACCACTTAACACCGTAAAGACACAC	((((.(((...((.((.(((((...(((((((...(((..((((((((((((((((((..((((..............))))))))))))))))))))))..)))...))))))).)))))..))))....))).))))	-65	AGKD01035166	10027	10165	-	12522
Homolog	ssa-miR-18	ssa-miR-18a	ssa-miR-18a	ssa-miR-18a-5p	ccr-miR-18a	2.34E-07	TAAGGTGCATCTAGTGCAGATAG	TCTTTGTGCTAAGGTGCATCTAGTGCAGATAGTGACATAGATGAGCACCTACTGCCCTAAGTGCCCCTTCTGGCATAAGGG	((((((((((((((.((((.(((.((((.(((((.(........))).))))))).))).)))).)))..)))))))))))	-30.7	AGKD01113272	9030	9110	-	3300
Homolog	ssa-miR-18	ssa-miR-18c_a	ssa-miR-18c	ssa-miR-18c-5p	ccr-miR-18c	3.09E-05	TAAGGTGCATCTAGTGTAGTTA	TGTGCCGTTTATCCACTAATTATTCTGGTTCTCCAGCTAAGGTGCATCTAGTGTAGTTAGTGAAATAGTCTAGTATCTACTGCCCTAGTTGCTCCTTCTGGCTGGAGCACTTGTATCCCAACTCTGGACATTTGGTGACA	(((((((....((((...........(((.((((((((((((.(((.((((.(((((.((................))))))).)))).))).)))..))))))))).))).............))))....)))).)))	-43.5	AGKD01153305	8756	8895	-	14481
Homolog	ssa-miR-18	ssa-miR-18c_b	ssa-miR-18c	ssa-miR-18c-5p	ccr-miR-18c	3.09E-05	TAAGGTGCATCTAGTGTAGTTA	TGTGCCGTTTATCCACTAATTATTCTGGTTCTCCAGCTAAGGTGCATCTAGTGTAGTTAGTGAAATAGTCTAGTATCTACTGCCCTAGTTGCTCCTTCTGGCTGGAGCACTTGTATCCCAACTCTGGACATTTGGTGACA	(((((((....((((...........(((.((((((((((((.(((.((((.(((((.((................))))))).)))).))).)))..))))))))).))).............))))....)))).)))	-43.5	AGKD01198198	5177	5316	-	14481
Homolog	ssa-miR-190	ssa-miR-190a_1a	ssa-miR-190a_1	ssa-miR-190a-5p	cgr-miR-190a	5.84E-08	TGATATGTTTGATATATTAGGTTG	GCAGGCCTCTGTCTGATATGTTTGATATATTAGGTTGTTATTCAGTCCAACTATATATCAAACATATTCCTACAGTGTCCCGCACTGT	((((....))))..((((((((((((((((..(((((..........)))))))))))))))))))))...(((((((...)))))))	-30.1	AGKD01249559	7112	7199	-	1818
Homolog	ssa-miR-190	ssa-miR-190a_1b	ssa-miR-190a_1	ssa-miR-190a-5p	cgr-miR-190a	5.84E-08	TGATATGTTTGATATATTAGGTTG	GCAGGCCTCTGTCTGATATGTTTGATATATTAGGTTGTTATTCAGTCCAACTATATATCAAACATATTCCTACAGTGTCCCGCACTGT	((((....))))..((((((((((((((((..(((((..........)))))))))))))))))))))...(((((((...)))))))	-30.1	AGKD01052305	2572	2659	+	1818
Homolog	ssa-miR-190	ssa-miR-190a_2	ssa-miR-190a_2	ssa-miR-190a-5p	cgr-miR-190a	5.84E-08	TGATATGTTTGATATATTAGGTTG	GGCCTCTGTCTGATATGTTTGATATATTAGGTTGTTATTCAATCCAACTATATATCAAACATATTTCTACAGTGTCCCGCC	((((.((((..((((((((((((((((..(((((..........)))))))))))))))))))))...)))).)....)))	-25.6	AGKD01016930	7608	7688	+	1743
Homolog	ssa-miR-190	ssa-miR-190a_3	ssa-miR-190a_3	ssa-miR-190a-5p	cgr-miR-190a	5.84E-08	TGATATGTTTGATATATTAGGTTG	GCAGGCCTCTGTCTGATATGTTTGATATATTAGGTTGTTATTCAGTCCAACTATATATCAAACATATTCCTACAGTGTCCCGCCCTGTCTCCAG	((.((.(.((((..((((((((((((((((..(((((..........)))))))))))))))))))))...)))).).)).)).(((....)))	-28.9	AGKD01008702	29893	29986	-	1818
Homolog	ssa-miR-190	ssa-miR-190b_a	ssa-miR-190b	ssa-miR-190b-5p	ola-miR-190b	7.27E-07	TGATATGTTTGATATTCGGTTG	GACAGGATGGCTGCATGGGGTCCTGTTTGGCCAGGGGCTGTGTGATATGTTTGATATTCGGTTGTTCTCCTGCGTAATCAAGTCAACTAAATATCAGACATATTCCTACAGAGCCTGGCACACATCTACAGACCCTGGATACTAACAGGCCAGTC	((((((((..((....)).))))))))..((((((..(((((.(((((((((((((((.(((((...................))))).)))))))))))))))..)))))..))))))...........(((((((........))))...)))	-55.6	AGKD01041916	6361	6515	+	13188
Homolog	ssa-miR-190	ssa-miR-190b_b	ssa-miR-190b	ssa-miR-190b-5p	ola-miR-190b	7.27E-07	TGATATGTTTGATATTCGGTTG	GACAGGATGGCTGCATGGGGTCCTGTTTGGCCAGGGGCTGTGTGATATGTTTGATATTCGGTTGTTCTCCTGCGTAATCAAGTCAACTAAATATCAGACATATTCCTACAGAGCCTGGCACACATCTACAGACCCTGGATACTAACAGGCCAGTC	((((((((..((....)).))))))))..((((((..(((((.(((((((((((((((.(((((...................))))).)))))))))))))))..)))))..))))))...........(((((((........))))...)))	-55.6	AGKD01108875	6040	6194	+	13188
Homolog	ssa-miR-192	ssa-miR-192	ssa-miR-192	ssa-miR-192-5p	ccr-miR-192	2.54E-06	ATGACCTATGAATTGACAGCC	GCTAAGAGAAGAATGGGACGCATGGTGATGACCTATGAATTGACAGCCAGTGTTTTGCAACACGACTGCCTGTCAGTTATGTAGGCCACTGCCGTGTCTGTCCTACTGAGC	(((.((.......((((((((((((((.((.(((((.(((((((((.((((((........)).)))).)))))))))..))))).)).))))))))..)))))))).)))	-42.3	AGKD01066655	3303	3413	-	28697040
Homolog	ssa-miR-193	ssa-miR-193_1a	ssa-miR-193_1	ssa-miR-193-3p	xtr-miR-193	7.27E-07	AACTGGCCCGCAAAGTCCCGCT	AGGTGGCCTTAGTGTGATCTCAGTCACGGGATCTTGGGGGCGAGATGAGTTTGATCAGAATCCAACTGGCCCGCAAAGTCCCGCTTCTGTGACTCACCCTCTCATCT	((((((....((.((((((.(((...((((((.(((.((((.((.((.((((.....)))).)).)).)))).))).))))))...))).)).)))).)).))))))	-42.5	AGKD01001477	5226	5332	-	22983
Homolog	ssa-miR-193	ssa-miR-193_1b	ssa-miR-193_1	ssa-miR-193-3p	xtr-miR-193	7.27E-07	AACTGGCCCGCAAAGTCCCGCT	AGGTGGCCTTAGTGTGATCTCAGTCACGGGATCTTGGGGGCGAGATGAGTTTGATCAGAATCCAACTGGCCCGCAAAGTCCCGCTTCTGTGACTCACCCTCTCATCT	((((((....((.((((((.(((...((((((.(((.((((.((.((.((((.....)))).)).)).)))).))).))))))...))).)).)))).)).))))))	-42.5	AGKD01016805	31409	31515	-	22983
Homolog	ssa-miR-193	ssa-miR-193_2a	ssa-miR-193_2	ssa-miR-193-5p	rno-miR-193-5p	3.09E-05	TGGGTCTTTGCGGGCAAGGTGA	CAGTGTGTGCCAGAGTCTGGGTCTTTGCGGGCAAGGTGAGTCCTCATTCATTCAACTGGCCTACAAAGTCCCAGTTTCTGACTCATGTG	((..(((.(.(((((.(((((.(((((.((((.((.(((((........))))).)).)))).))))).))))).))))).).))).))	-35.8	AGKD01161232	2461	2549	-	3399
Homolog	ssa-miR-193	ssa-miR-193_2b	ssa-miR-193_2	ssa-miR-193-5p	rno-miR-193-5p	3.09E-05	TGGGTCTTTGCGGGCAAGGTGA	CAGTGTGTGCCAGAGTCTGGGTCTTTGCGGGCAAGGTGAGTCCTCATTCATTCAACTGGCCTACAAAGTCCCAGTTTCTGACTCATGTG	((..(((.(.(((((.(((((.(((((.((((.((.(((((........))))).)).)))).))))).))))).))))).).))).))	-35.8	AGKD01010147	14663	14751	+	3399
Homolog	ssa-miR-193	ssa-miR-193_2c	ssa-miR-193_2	ssa-miR-193-5p	rno-miR-193-5p	3.09E-05	TGGGTCTTTGCGGGCAAGGTGA	CAGTGTGTGCCAGAGTCTGGGTCTTTGCGGGCAAGGTGAGTCCTCATTCATTCAACTGGCCTACAAAGTCCCAGTTTCTGACTCATGTG	((..(((.(.(((((.(((((.(((((.((((.((.(((((........))))).)).)))).))))).))))).))))).).))).))	-35.8	AGKD01260425	4760	4848	+	3399
Homolog	ssa-miR-193	ssa-miR-193_2d	ssa-miR-193_2	ssa-miR-193-5p	rno-miR-193-5p	3.09E-05	TGGGTCTTTGCGGGCAAGGTGA	CAGTGTGTGCCAGAGTCTGGGTCTTTGCGGGCAAGGTGAGTCCTCATTCATTCAACTGGCCTACAAAGTCCCAGTTTCTGACTCATGTG	((..(((.(.(((((.(((((.(((((.((((.((.(((((........))))).)).)))).))))).))))).))))).).))).))	-35.8	AGKD01008893	17127	17215	+	3399
Homolog	ssa-miR-194	ssa-miR-194_1	ssa-miR-194_1	ssa-miR-194-5p	ccr-miR-194	7.27E-07	TGTAACAGCAACTCCATGTGGA	CAGCTTGTGGACAAAACTGGTGCTTGCTGGCTGTAACAGCAACTCCATGTGGAAGTTGCCTGTGTTCCAGTGGAGATGCTGTTACCTGCAGAGAGTTACCCCCAGCCAGCTCTG	(((....(((........(((((((.(((...(((((((((.((((((.(((((..........))))))))))).)))))))))...))).))).)))).....)))...)))	-42.4	AGKD01066655	3660	3773	-	970875
Homolog	ssa-miR-194	ssa-miR-194_2	ssa-miR-194_2	ssa-miR-194-5p	ccr-miR-194	3.09E-05	TGTAACAGCAACTCCATATGGA	GCGCTATAACTCCAGTGTCTGGTGTCCGCTGGCTGTAACAGCAACTCCATATGGAATAGCTCAGGGTTCCAGTGGAGCTGCTGTTATGGGCGGAGAGGCACCTCTGGTCGTCACCCTGGATGCACTGTGTAGACC	(((((........)))))..(((((((.(((.(((((((((((.((((((.((((((........)))))))))))).))))))))))).))).).))))))...((((..(((..((....))..)))..))))	-59.5	AGKD01007021	17411	17545	-	33060
Homolog	ssa-miR-194	ssa-miR-194_3	ssa-miR-194_3	ssa-miR-194-5p	ccr-miR-194	3.76E-04	TGTAACAGCATCTCCATATGGA	GGTGGTCGCTGGCTGTAACAGCATCTCCATATGGAATAGCTCAGGGTTCCAGTGGAGCTGCTGTTATGGGCGGAGAGACACC	((((.((.(((.(((((((((((.((((((.((((((........)))))))))))).))))))))))).))).))..))))	-44.1	AGKD01032208	4517	4598	-	15432
Homolog	ssa-miR-196	ssa-miR-196a_1	ssa-miR-196a_1	ssa-miR-196a-5p	ccr-miR-196a	7.27E-07	TAGGTAGTTTCATGTTGTTGGG	CCCCATCTTGCGCAGCTGAAGCGTGGTTTAGGTAGTTTCATGTTGTTGGGATTCGCTTCCTGGCTCCGCAACAAGAAACTGCCTTGATTACGTCAGTTCGTCTTCATCAAGGG	(((......(((.(((((..((((((((.((((((((((.((((((..(((...(((....)))))))))))).)))))))))).)))))))))))))))).........)))	-45.1	AGKD01141880	1412	1524	+	94239
Homolog	ssa-miR-196	ssa-miR-196a_2	ssa-miR-196a_2	ssa-miR-196a-5p	ccr-miR-196a	7.27E-07	TAGGTAGTTTCATGTTGTTGGG	GTGAGACCTGGAGCGGACTGCGGAGTGGTTTAGGTAGTTTCATGTTGTTGGGATCTATTTTCTACCACTGCAACACGAAACTGTCTGAATTGGCCCAGTTTAATACATCGAAAC	((..((..((....((((((.((..((((((((((((((((.(((((((((.............)))..)))))).)))))))))))))))).))))))))....))))...))	-32	AGKD01058101	9384	9497	-	85470
Homolog	ssa-miR-196	ssa-miR-196a_3	ssa-miR-196a_3	ssa-miR-196a-5p	ccr-miR-196a	7.27E-07	TAGGTAGTTTCATGTTGTTGGG	TTGAGGCGTCGAGCGGACTGTGGAGTGGTTTAGGTAGTTTCATGTTGTTGGGATCCATTTTCTACCTCTACAACACGAAACTGTCTGAATTGGCCCAGTTTAATACATCGAAACGTCAGTCAA	((((((((((((..((((((.((..((((((((((((((((.((((((.(((.............))).)))))).)))))))))))))))).))))))))......))))..))))..))))	-38.5	AGKD01003919	9376	9498	-	85890
Homolog	ssa-miR-196	ssa-miR-196b_1a	ssa-miR-196b_1	ssa-miR-196b-5p	ccr-miR-196b	7.27E-07	TAGGTAGTTTCAAGTTGTTGGG	GAGAATATGAGACAAAGCTGTTGTGTGATTTAGGTAGTTTCAAGTTGTTGGGCTGGACGCGTATCACAGGAACCTGAAACTACCTGAATTACTCCAGTACTGCACATCAACGCTC	(((....(((..((..((((....((((((((((((((((((.(((.(((................))).))).))))))))))))))))))..))))..))....)))...)))	-37	AGKD01051695	11621	11735	+	54240
Homolog	ssa-miR-196	ssa-miR-196b_1b	ssa-miR-196b_1	ssa-miR-196b-5p	ccr-miR-196b	7.27E-07	TAGGTAGTTTCAAGTTGTTGGG	GAGAATATGAGACAAAGCTGTTGTGTGATTTAGGTAGTTTCAAGTTGTTGGGCTGGACGCGTATCACAGGAACCTGAAACTACCTGAATTACTCCAGTACTGCACATCAACGCTC	(((....(((..((..((((....((((((((((((((((((.(((.(((................))).))).))))))))))))))))))..))))..))....)))...)))	-37	AGKD01453450	6313	6427	-	54240
Homolog	ssa-miR-196	ssa-miR-196b_2	ssa-miR-196b_2	ssa-miR-196b-5p	ccr-miR-196b	7.27E-07	TAGGTAGTTTCAAGTTGTTGGG	GAGAATATGTGAGACGAGCTGTTGTGTGATTTAGGTAGTTTCAAGTTGTTGGGCTGGACGTGTATCACAGGAACCTGAAACTACCTGAATTACTCCAGTACTGCACATCAACGCTC	(((...(((((......((((....((((((((((((((((((.(((.(((................))).))).))))))))))))))))))..))))....))))).....)))	-38.7	AGKD01053645	6210	6325	-	54270
Homolog	ssa-miR-199	ssa-miR-199_1	ssa-miR-199_1	ssa-miR-199-3p	ccr-miR-199-3p	2.22E-06	ACAGTAGTCTGCACATTGGTT	GAGGGAGAGAAATAAAGGAGAGAGCGAGAGTCCTGTTCCGTCATCCCAGTGTTCAGACTACCTGTTCAGGGTCTTACTGGTGTACAGTAGTCTGCACATTGGTTAGACTGGGCAAGGAATGGCTTCCATCACTCTCTCTC	(((((((((..((...(((...(((.(...((((((((.(((...(((((((.((((((((.(((((((.......))))...))))))))))).)))))))...))).)))).)))).).))))))))..)))))))))	-56.8	AGKD01063399	5174	5313	-	3746253
Homolog	ssa-miR-199	ssa-miR-199_2	ssa-miR-199_2	ssa-miR-199-3p	ccr-miR-199-3p	2.22E-06	ACAGTAGTCTGCACATTGGTT	GAGAGAAGGAGAGGAGAGAGTGAGTCCTGTTCCGTCGTCCCAGTGTTCAGACTACCTGTTCAGGGTCTTACTGGTGTACAGTAGTCTGCACATTGGTTAGACTGGGCAAGGAATAGCTTCCACCACACTCTC	(((((..((...(((...(((...((((((((.(((...(((((((.((((((((.(((((((.......))))...))))))))))).)))))))...))).)))).))))...)))))).))...)))))	-52.2	AGKD01055693	1091	1222	-	3746244
Homolog	ssa-miR-199	ssa-miR-199_3	ssa-miR-199_3	ssa-miR-199-3p	ccr-miR-199-3p	2.22E-06	ACAGTAGTCTGCACATTGGTT	GCCTAAGACAGTCTGTCCGGCTCCGTCCTCCCAGTGTTCAGACTACCTGTTCATTGTCATACTGGTGTACAGTAGTCTGCACATTGGTTAGACTGGGCAGGGAAGCACTTCTCTTCTATTTGGGC	((((((((.(((((.(((.((((.(((...(((((((.((((((((.(((.((((........)))).))))))))))).)))))))...))).)))).))).)).))))))........)))))	-48.9	AGKD01092430	1052	1176	+	3747204
Homolog	ssa-miR-199	ssa-miR-199_4	ssa-miR-199_4	ssa-miR-199-3p	ccr-miR-199-3p	2.22E-06	ACAGTAGTCTGCACATTGGTT	TCCCCCCTCCTCACCCCCCCGCCTGCCCAGTGTTCAGACTACCTGTTCATCAGGCTGAAGCTGAACAGTAGTCTGCACATTGGTTAGGCTGGGCCGGGACACACACTCAGGA	(((..........((((((.(((((.(((((((.((((((((.((((((.(........).)))))))))))))).))))))).))))).)))..)))...........)))	-48.1	AGKD01014108	8809	8920	-	3698694
Homolog	ssa-miR-19	ssa-miR-19a_1a	ssa-miR-19a_1	ssa-miR-19a-3p	cgr-miR-19a	7.27E-07	TGTGCAAATCTATGCAAAACTG	GACGTGTATGATTTATTCTTGCAGATCTCTGCTAGTTTTGCATAGTTGCACTACAAGAAAAATTGAGTTGTGCAAATCTATGCAAAACTGTCGGAGGCCTGTGTGTCCATCTGTC	((((.(.(((...(((....((((.((((((.(((((((((((((((((((.((..((....))..)).))))))..))))))))))))).)))))).)))))))..))))))))	-39.6	AGKD01040690	4278	4392	+	7524
Homolog	ssa-miR-19	ssa-miR-19a_1b	ssa-miR-19a_1	ssa-miR-19a-3p	cgr-miR-19a	7.27E-07	TGTGCAAATCTATGCAAAACTG	GACGTGTATGATTTATTCTTGCAGATCTCTGCTAGTTTTGCATAGTTGCACTACAAGAAAAATTGAGTTGTGCAAATCTATGCAAAACTGTCGGAGGCCTGTGTGTCCATCTGTC	((((.(.(((...(((....((((.((((((.(((((((((((((((((((.((..((....))..)).))))))..))))))))))))).)))))).)))))))..))))))))	-39.6	AGKD01045615	15339	15453	+	7524
Homolog	ssa-miR-19	ssa-miR-19a_2	ssa-miR-19a_2	ssa-miR-19a-3p	cgr-miR-19a	7.27E-07	TGTGCAAATCTATGCAAAACTG	GACCACTGCCTGTATGTTTTCTTCTTCTTGCAGTTCTCTGCTAGTTTTGCATAGTTGCATTACAAGTAAAAATGAGTTGTGCAAATCTATGCAAAACTGATGGAGGCTTGCTTGTTCTTCCACCTACCTGGTC	(((((......(((.((.........(..((((.((((((.(((((((((((((((((((.((..((....))..)).))))))..))))))))))))).)))))).))))..).......)).))).)))))	-39.2	AGKD01113272	8548	8680	-	5334
Homolog	ssa-miR-19	ssa-miR-19a_3	ssa-miR-19a_3	ssa-miR-19a-3p	cgr-miR-19a	7.27E-07	TGTGCAAATCTATGCAAAACTG	GCAGACCTCTGCTAGTTTTGCATAGTTGCACTACAAGAGAAATGGAGTTGTGCAAATCTATGCAAAACTGACGGTGGCCTGT	((((.((.(((.(((((((((((((((((((.((............)).))))))..))))))))))))).))).)).))))	-35.5	AGKD01167802	851	932	-	5400
Homolog	ssa-miR-19	ssa-miR-19b_1	ssa-miR-19b_1	ssa-miR-19b-3p	cgr-miR-19b-3p	7.27E-07	TGTGCAAATCCATGCAAAACTG	TCGAATCATCGCTGTTCCTCGGTCAGTTTTGCTGCTTTGCATCCCGCTTAAAGAAAAGTTTGCTGTGCAAATCCATGCAAAACTGACGGAGCAGTGACTCGA	((((....((((((((((...(((((((((((((.(((((((...((((......)))).....)))))))..)).))))))))))))))))))))).))))	-41.5	AGKD01113272	7282	7383	-	36894
Homolog	ssa-miR-19	ssa-miR-19b_2	ssa-miR-19b_2	ssa-miR-19b-3p	cgr-miR-19b-3p	7.27E-07	TGTGCAAATCCATGCAAAACTG	GTTCCTCGGTCAGTTTTGCTGCTTTGCATCCCGCTTAAACAAATGTTTGCTGTGCAAATCCATGCAAAACTGACTGAGCAAT	(((.(((((((((((((((((.(((((((...((..((((....)))))).)))))))..)).))))))))))))))).)))	-33.8	AGKD01007124	228	309	+	36144
Homolog	ssa-miR-19	ssa-miR-19b_3a	ssa-miR-19b_3	ssa-miR-19b-3p	cgr-miR-19b-3p	7.27E-07	TGTGCAAATCCATGCAAAACTG	TGTTAATGTGTGCTGCAGATGGGTTTCAGCAGTATTAAAGTGCTTATAGTGCAGGTAGTTTTATGGATACCTACTGCAGTGTGAGCACTTGAAGTACTTCTAGATGCATGCATCACCACCGGGTACAGCAGATGCCACTTGGAGCTAGAGCCACTGGTCTCTGGTTAGTTTTGCTGGTTTGCTTTCAGCTTTTCAATGTACTGCTGTGCAAATCCATGCAAAACTGATCATAGCAGTGATTTTAAATCATTCATCAGAATAGCA	(((((..((((((((((..((((.......((((((.(((((((((((.(((((.(((............)))))))).)))))))))))..))))))))))..)))).))).)))..((((((...((....)).))))))...(((((.(((((.(...(((((((((((((((((((((...((((.............)))).))))).))).))))))))))))).).))))).)))))...............)))))	-90.9	AGKD01040690	4471	4734	+	57486
Homolog	ssa-miR-19	ssa-miR-19b_3b	ssa-miR-19b_3	ssa-miR-19b-3p	cgr-miR-19b-3p	7.27E-07	TGTGCAAATCCATGCAAAACTG	TGTTAATGTGTGCTGCAGATGGGTTTCAGCAGTATTAAAGTGCTTATAGTGCAGGTAGTTTTATGGATACCTACTGCAGTGTGAGCACTTGAAGTACTTCTAGATGCATGCATCACCACCGGGTACAGCAGATGCCACTTGGAGCTAGAGCCACTGGTCTCTGGTTAGTTTTGCTGGTTTGCTTTCAGCTTTTCAATGTACTGCTGTGCAAATCCATGCAAAACTGATCATAGCAGTGATTTTAAATCATTCATCAGAATAGCA	(((((..((((((((((..((((.......((((((.(((((((((((.(((((.(((............)))))))).)))))))))))..))))))))))..)))).))).)))..((((((...((....)).))))))...(((((.(((((.(...(((((((((((((((((((((...((((.............)))).))))).))).))))))))))))).).))))).)))))...............)))))	-90.9	AGKD01045615	15532	15795	+	57486
Homolog	ssa-miR-19	ssa-miR-19c_a	ssa-miR-19c	ssa-miR-19c-3p	dre-miR-19c	8.17E-07	TGTGCAAATCCATGCAAAACTC	TGGCACATCATGGGTTTACTGTGAGTTTTGCAGGGTTGCTTTCAGCTTCTGAAAATTTCCGCTGTGCAAATCCATGCAAAACTCTCTGTACCTGAGAGACTCA	(((....((.(((((..((.(.(((((((((((((((((...((((..............)))).)).))))).)))))))))).).))))))).))...)))	-31.8	AGKD01153305	8280	8382	-	7824
Homolog	ssa-miR-19	ssa-miR-19c_b	ssa-miR-19c	ssa-miR-19c-3p	dre-miR-19c	8.17E-07	TGTGCAAATCCATGCAAAACTC	TGGCACATCATGGGTTTACTGTGAGTTTTGCAGGGTTGCTTTCAGCTTCTGAAAATTTCCGCTGTGCAAATCCATGCAAAACTCTCTGTACCTGAGAGACTCA	(((....((.(((((..((.(.(((((((((((((((((...((((..............)))).)).))))).)))))))))).).))))))).))...)))	-31.8	AGKD01198198	4701	4803	-	7824
Homolog	ssa-miR-19	ssa-miR-19d	ssa-miR-19d	ssa-miR-19d-5p	ccr-miR-19d	3.09E-05	TGTGCAAACCCAAGCAAAACTG	GCGGGGTGGGCAGTCAGCCTTTTTGTAGGAGCAGCTGTGCAAACCCAAGCAAAACTGACTGTGAACGGAACCAGTCGTCGCTTGTTACCTGAGAGCCTTCTACAATACAACTATGGCCTGTACAGCCACCACTGT	(((((((((.(.(((((((...(((((((((..(((.(.......(((((...((.(((((.(.......)))))))).))))).......).)))))))))))).........)).))).)).)))))).))))	-41.9	AGKD01006323	1330	1464	+	97395
Homolog	ssa-miR-200	ssa-miR-200a_1	ssa-miR-200a_1	ssa-miR-200a-3p	ccr-miR-200a	2.22E-06	TAACACTGTCTGGTAACGATG	CTTTCAGGATCCATCTTACCTGACAGTGCTGGATTGTACAACTGTGTTCTAACACTGTCTGGTAACGATGTTTCCTGGGTG	(.(((((((..(((((((((.(((((((.((((...(((....))).)))).))))))).))))).))))..))))))).)	-35.7	AGKD01043012	7403	7483	-	345594
Homolog	ssa-miR-200	ssa-miR-200a_2	ssa-miR-200a_2	ssa-miR-200a-3p	ccr-miR-200a	2.22E-06	TAACACTGTCTGGTAACGATG	TGAAATGCTCTGGTTTACGCTGAAATGGCTTTCAGGATCCATCTTACCTGACAGTGCTGGATTGTACAAAAAAGTTCTAACACTGTCTGGTAACGATGTTTCCTGGGTGACCCACCTACCTCCAGAGATTCA	((((...((((((.......((....(((.(((((((..(((((((((.(((((((.((((..............)))).))))))).))))).))))..))))))).).)))).......)))))).))))	-46	AGKD01037419	6770	6901	+	345606
Homolog	ssa-miR-200	ssa-miR-200b_1	ssa-miR-200b_1	ssa-miR-200b-3p	tgu-miR-200b-3p	2.34E-07	TAATACTGCCTGGTAATGATGAT	TTGTAAATGAAATATTGATATTTGGATGGCCATCTCCATCTTACGAGGTAGTTTTGGATGTTATAACTCCCTCTAATACTGCCTGGTAATGATGATGATGACCCTCTGCAGGCATCATAGACAA	((((..((((....(((.....((((.((.((((..((((((((.(((((((.(((((.............))))).))))))).)))).))))..)))).)).)))))))...))))..))))	-37.1	AGKD01058788	5091	5214	-	376797
Homolog	ssa-miR-200	ssa-miR-200b_2	ssa-miR-200b_2	ssa-miR-200b-3p	tgu-miR-200b-3p	2.34E-07	TAATACTGCCTGGTAATGATGAT	TGTGTTGCTCTTGTAAATGAAATATTGATATTTGGATGGCCATCTCCATCTTACAAGGCAGTTTTGGATGTCATAACTCTCTCTAATACTGCCTGGTAATGATGATGATGACCCTCTGCAAGCATCATAGAGTAAACACGTAACACA	((((((((...(((..((....(((.(((.((((((.((.((((..((((((((.(((((((.(((((.(........)..))))).))))))).)))).))))..)))).)).))..)))).))))))..))..))).))))))))	-43.9	AGKD01025660	4141	4287	-	377973
Homolog	ssa-miR-200	ssa-miR-200b_3	ssa-miR-200b_3	ssa-miR-200b-3p	tgu-miR-200b-3p	2.34E-07	TAATACTGCCTGGTAATGATGAT	TGTTTGTCTCCTATTCATGTTTGGATGGTCATCCCCATCTTACGAGGCAGCATTGGATATAATCACTCTCTCTAATACTGCCTGGTAATGATGATGGTAGCCATCTGCTAACTACAGTGAGACACCACA	(((.((((((((......((..(((((((.(((..((((((((.((((((.((((((.............)))))).)))))).)))).))))..))).))))))))).......)).))))))..)))	-44.6	AGKD01043012	7579	7707	-	378021
Homolog	ssa-miR-200	ssa-miR-200b_4	ssa-miR-200b_4	ssa-miR-200b-3p	tgu-miR-200b-3p	2.34E-07	TAATACTGCCTGGTAATGATGAT	TGTTTGTCTCCTATGCATGTATTGGATGGTCATCCCCATCTTACAAGGCAGCATTGGATATCATCAATCTCTCTAATACTGCCTGGTAATGATGATGCTAGCCATCCGCTAACTACAGTGGTATACAACACA	(((((((..((..((....((.((((((((......((((((((.((((((.((((((.............)))))).)))))).)))).))))......)))))))).))....))..))...)))).)))	-38.9	AGKD01037419	6568	6699	+	379728
Homolog	ssa-miR-200	ssa-miR-200c_1	ssa-miR-200c_1	ssa-miR-200c-3p	bfl-miR-200c	2.22E-06	TAACACTGTCTGGTAATGATG	TGTGCTTTTGGTGACCTTCCCTTTCTTTGGCTTCCAAAGCACGTCTTACCTGACAGTGCTGGGCTGTACACAGGTGTTCTAACACTGTCTGGTAATGATGTCCCCTGAAAGCCCCTCAAACAACCACACCATCTCAACA	(((.....(((((...............(((((.((..(.((((((((((.(((((((.(((((((....)))....)))).))))))).))))).))))).)..)).))))).............))))).....)))	-40.1	AGKD01058788	4797	4935	-	658833
Homolog	ssa-miR-200	ssa-miR-200c_2	ssa-miR-200c_2	ssa-miR-200c-3p	bfl-miR-200c	2.22E-06	TAACACTGTCTGGTAATGATG	ATGTGCTTTTGATATTCACTTTCTATGGCTTTCAGGACACATCTTACCTGACAGTGCTCGGCTGTACATAGATGTTCTAACACTGTCTGGTAATGATGTTCCCTGAAAGCCCTTCAAACAACCACAT	(((((..(((((..............((((((((((..((((((((((.(((((((...(((...........)))....))))))).))))).)))))..))))))))))..)))))....)))))	-44.4	AGKD01025660	3867	3993	-	577443
Homolog	ssa-miR-202	ssa-miR-202_1a	ssa-miR-202_1	ssa-miR-202-5p	xtr-miR-202-5p	2.22E-06	TTCCTATGCATATACCTCTTT	CTCGCTGTTCCTTTTTCCTATGCATATACCTCTTTGAGATCTAGCTTTAAAGAGGCATAGGGCATGGGAAAATGGGGCTGCAGAG	(((((.(((((.(((((((((((.(((.((((((((((.......)))))))))).)))..))))))))))).))))).)).)))	-41.3	AGKD01142994	7320	7404	-	7275
Homolog	ssa-miR-202	ssa-miR-202_1b	ssa-miR-202_1	ssa-miR-202-5p	xtr-miR-202-5p	2.22E-06	TTCCTATGCATATACCTCTTT	CTCGCTGTTCCTTTTTCCTATGCATATACCTCTTTGAGATCTAGCTTTAAAGAGGCATAGGGCATGGGAAAATGGGGCTGCAGAG	(((((.(((((.(((((((((((.(((.((((((((((.......)))))))))).)))..))))))))))).))))).)).)))	-41.3	AGKD01012059	766	850	+	7275
Homolog	ssa-miR-202	ssa-miR-202_2	ssa-miR-202_2	ssa-miR-202-5p	xtr-miR-202-5p	9.43E-05	TTCCTATGCATATACCGCTTT	CGAGAGGGGTATCTGCACTCGCTGTTCCTTTTTCCTATGCATATACCGCTTTGAGATCTAGCTTTAAAGAGGCATAGGGCATGGGAAAATGGGGCTGCAGAGGTATTTCACCG	((.(.(((((((((...((.((.(((((.(((((((((((.(((.((.(((((((.......))))))).)).)))..))))))))))).))))).))))))))))))).)))	-41.7	AGKD01021380	25509	25621	+	1002
Homolog	ssa-miR-203	ssa-miR-203a_1	ssa-miR-203a_1	ssa-miR-203a-3p	ccr-miR-203a	2.70E-05	TGAAATGTTTAGGACCACT	GATTGTACCTCTTTGGTCCAGTGGTTCTTGACAGTTCAACAGTCTTTACCAAAATTGTGAAATGTTTAGGACCACTCGATCAGCGCAAGGGAACTTTC	((..((.((((.((((((.(((((((((.((((.((((.((((..........)))))))).)))).))))))))).)))))).)...))).))..))	-31.7	AGKD01220928	1072	1169	+	1065930
Homolog	ssa-miR-203	ssa-miR-203a_2a	ssa-miR-203a_2	ssa-miR-203a-3p	ccr-miR-203a	7.27E-07	GTGAAATGTTTAGGACCACTTG	GGAAAGATTGTACCTCTTTGGTCCAGTGGTTCTAAATAGTTCAACAGTCTATACCGAAATTGTGAAATGTTTAGGACCACTTGATCAGCGCAAGGGAACTTTCTACCC	((..(((..((.((((.((((((.((((((((((((((.((((.((((..........)))))))).)))))))))))))).)))))).)...))).))..)))..))	-37.9	AGKD01002012	30881	30988	+	304269
Homolog	ssa-miR-203	ssa-miR-203a_2b	ssa-miR-203a_2	ssa-miR-203a-3p	ccr-miR-203a	7.27E-07	GTGAAATGTTTAGGACCACTTG	GGAAAGATTGTACCTCTTTGGTCCAGTGGTTCTAAATAGTTCAACAGTCTATACCGAAATTGTGAAATGTTTAGGACCACTTGATCAGCGCAAGGGAACTTTCTACCC	((..(((..((.((((.((((((.((((((((((((((.((((.((((..........)))))))).)))))))))))))).)))))).)...))).))..)))..))	-37.9	AGKD01152004	8051	8158	-	304269
Homolog	ssa-miR-203	ssa-miR-203a_3a	ssa-miR-203a_3	ssa-miR-203a-3p	ccr-miR-203a	7.27E-07	GTGAAATGTTTAGGACCACTTG	GCCTCCATGTAGTTTGGTCTCTCTGGTGGAGTGGTTCTTAACAGTTCAACAGTTCTTTGCCAAAATTGTGAAATGTTTAGGACCACTTGATCTGGTGGACAAATACTTCCAAGGC	((((...((.(((...((((.((.(((.((((((((((.((((.((((.(((((.........))))))))).)))).)))))))))).))).)).))))....)))..))))))	-39.7	AGKD01040073	2118	2232	-	306222
Homolog	ssa-miR-203	ssa-miR-203a_3b	ssa-miR-203a_3	ssa-miR-203a-3p	ccr-miR-203a	7.27E-07	GTGAAATGTTTAGGACCACTTG	GCCTCCATGTAGTTTGGTCTCTCTGGTGGAGTGGTTCTTAACAGTTCAACAGTTCTTTGCCAAAATTGTGAAATGTTTAGGACCACTTGATCTGGTGGACAAATACTTCCAAGGC	((((...((.(((...((((.((.(((.((((((((((.((((.((((.(((((.........))))))))).)))).)))))))))).))).)).))))....)))..))))))	-39.7	AGKD01029991	15197	15311	+	306222
Homolog	ssa-miR-203	ssa-miR-203a_4	ssa-miR-203a_4	ssa-miR-203a-5p	ccr-miR-203a	7.27E-07	GTGAAATGTTTAGGACCACTTG	GTTTGGTCTCTCTGGTGGAGTGGTTCTTAACAGTTCAACAGTTCTTTGCCAAAATTGTGAAATGTTTAGGACCACTTGATCAGGCGGACAAATACTTCCAAGGCAATACATGGAG	(((((.(((.((((((.((((((((((.((((.((((.(((((.........))))))))).)))).)))))))))).)))))).))))))))..(((((.(......).)))))	-42.5	AGKD01035860	6154	6268	-	307320
Homolog	ssa-miR-204	ssa-miR-204_1	ssa-miR-204_1	ssa-miR-204-5p	cgr-miR-204	7.27E-07	TTCCCTTTGTCATCCTATGCCT	GTGACCTGTGGGTTTCCCTTTGTCATCCTATGCCTGGAGATCGTGATAAGGCAGGGACAGCAAAGGGATGCTCAGCTTTCAC	((((....(((((.(((((((((..((((.(((((.............)))))))))..))))))))).)))))....))))	-36.8	AGKD01091096	4443	4524	+	6221280
Homolog	ssa-miR-204	ssa-miR-204_2	ssa-miR-204_2	ssa-miR-204-5p	cgr-miR-204	7.27E-07	TTCCCTTTGTCATCCTATGCCT	ATGCAGCCTTTGTCCATCCTGTCATGTGACTTATGGGCTTCCCTTTGTCATCCTATGCCTGGGCTCATATAAAAGGGGCTGGGGAGGCAAAGGGACGCCCATTCGTCAAAACAGCATCTCAACTGGACATTCATAGCGT	((((......((((((..((((....((((..((((((.((((((((((.(((((.((((...............))))))))).)))))))))).))))))..))))..)))).........))))))......))))	-57.2	AGKD01216262	91	229	+	5635605
Homolog	ssa-miR-204	ssa-miR-204_3	ssa-miR-204_3	ssa-miR-204-5p	cgr-miR-204	7.27E-07	TTCCCTTTGTCATCCTATGCCT	GATGTGCCTTCTTTGTCCATCCTGTCATGTGACCTATGGGCTTCCCTTTGTCATCCTATGCCTGGGCTCATATAAAGGGGGCTGGGGAGGCAAAGGGACGCCCAGTCGTCATAACAG	((((.((.......)).))))((((..((((((...(((((.((((((((((.(((((.((((...............))))))))).)))))))))).)))))...))))))))))	-51.5	AGKD01079339	3289	3405	+	5635674
Homolog	ssa-miR-205	ssa-miR-205	ssa-miR-205	ssa-miR-205-5p	ccr-miR-205	7.27E-07	TCCTTCATTCCACCGGAGTCTG	TGACTGGAATTAGCCATGCATTCTATCCTTCATTCCACCGGAGTCTGTGTCATGAACCATTCAGATTTCAGTGGTGTGAAGAGTAAGAAACATGGAGTTTATCGTCA	((((..(((((..(((((..((((..(((((((.((((.((((((((.((........)).)))))))).)))).)))))).)..)))).))))))))))...))))	-35.8	AGKD01131884	1726	1832	+	2338716
Rainbow Trout (Salem et al)	ssa-miR-205	ssa-miR-205	ssa-miR-205	ssa-miR-205-3p	omy-miR-205	4.44E-02	CACACTCCCGAGGACTGAAG	CATTTTACAACCTGCCCTAGAATTTCAAACCACTAACTCAGGGATGGGCTTCTCCAGTCCTTGGGGGGCAGAGTGGTGTCACACTCACACTCCCGAGGACTGAAGTTGCCCATCCCTGGACTAACTAGTTGGCTTTGGTTTAGTAGAATG	((((((((((((.(((((((.................((((((((((((..((.(((((((((((((...(((((......)))))...))))))))))))).))..)))))))))))).....))))..)))...))))..))))))))	-75.2	AGKD01082786	4224	4373	-	327
Homolog	ssa-miR-205	ssa-miR-205b_1a	ssa-miR-205b_1	ssa-miR-205b-5p	xtr-miR-205b	2.22E-06	TCCTTCATTCCACCGGATCCT	TGGTTCTCCAAACTGGCTGGTGATTGGCAGGTTGCGCTGTCCTTCATTCCACCGGATCCTGTTTACCAGTCTGCAGATTCCCAGTGGGATGAAGCTCAGTGGGGCCTGCTCACAACATCACCACAGCCTG	(((....)))..(.(((((((((((((((((((.(((((..(((((((((((.(((..((((..........))))..)))..)))))))))))..))))).))))))).))....))))))..)))).)	-62.8	AGKD01073461	10138	10267	+	35919
Homolog	ssa-miR-205	ssa-miR-205b_1b	ssa-miR-205b_1	ssa-miR-205b-5p	xtr-miR-205b	2.22E-06	TCCTTCATTCCACCGGATCCT	TGGTTCTCCAAACTGGCTGGTGATTGGCAGGTTGCGCTGTCCTTCATTCCACCGGATCCTGTTTACCAGTCTGCAGATTCCCAGTGGGATGAAGCTCAGTGGGGCCTGCTCACAACATCACCACAGCCTG	(((....)))..(.(((((((((((((((((((.(((((..(((((((((((.(((..((((..........))))..)))..)))))))))))..))))).))))))).))....))))))..)))).)	-62.8	AGKD01291326	2886	3015	+	35919
Homolog	ssa-miR-205	ssa-miR-205b_2a	ssa-miR-205b_2	ssa-miR-205b-5p	xtr-miR-205b	2.22E-06	TCCTTCATTCCACCGGATCCT	GGCTGGTGATTGGCAGGTTACACTGTCCTTCATTCCACCGGATCCTGTTTCCCAGTCTGCAGATTCCCAGTGGGATGAAGCGCAGTGGGGCCAGCTCACAGCATCATCACAGCC	((((((((((((((.(((..((((((.(((((((((((.(((..((((..........))))..)))..))))))))))).))))))..))).)).))....)))))..)))))	-53.1	AGKD01131016	3440	3553	+	31935
Homolog	ssa-miR-205	ssa-miR-205b_2b	ssa-miR-205b_2	ssa-miR-205b-5p	xtr-miR-205b	2.22E-06	TCCTTCATTCCACCGGATCCT	GGCTGGTGATTGGCAGGTTACACTGTCCTTCATTCCACCGGATCCTGTTTCCCAGTCTGCAGATTCCCAGTGGGATGAAGCGCAGTGGGGCCAGCTCACAGCATCATCACAGCC	((((((((((((((.(((..((((((.(((((((((((.(((..((((..........))))..)))..))))))))))).))))))..))).)).))....)))))..)))))	-53.1	AGKD01466856	3536	3649	+	31935
Homolog	ssa-miR-20	ssa-miR-20a_1	ssa-miR-20a_1	ssa-miR-20a-5p	ccr-miR-20a-5p	2.34E-07	TAAAGTGCTTATAGTGCAGGTAG	GTGTGCAAACGGGTTTCAGCAGTATTAAAGTGCTTATAGTGCAGGTAGTTCTATGGCCATCTACTGCAGTGTGAGCACTTGATGTACTTCTAAATGCATGCATCGC	(((((((...(.((((.((.(((((..(((((((((((.(((((.(((............)))))))).)))))))))))...))))).)))))).).)))).)))	-39.9	AGKD01167802	643	748	-	21432
Homolog	ssa-miR-20	ssa-miR-20a_2	ssa-miR-20a_2	ssa-miR-20a-5p	ccr-miR-20a-5p	2.34E-07	TAAAGTGCTTATAGTGCAGGTAG	GTTGACTAGATTTAGTTTCAGCAGTGTTAAAGTGCTTATAGTGCAGGTAGTATATTATCTACATCTACTGCAATGTGAGCACTTCCAGTATTGCTGTCTATGTTGCAAC	((((.(..(((.(((...((((((((...(((((((((((.(((((((((........)))).....))))).)))))))))))....)))))))).))).))))))))	-36.6	AGKD01113272	7453	7561	-	20613
Homolog	ssa-miR-20	ssa-miR-20a_3	ssa-miR-20a_3	ssa-miR-20a-5p	ccr-miR-20a-5p	2.34E-07	TAAAGTGCTTATAGTGCAGGTAG	GGTTGACTAGATTTAGTTTCAGCAGTGTTAAAGTGCTTATAGTGCAGGTAGTATATTATCTACATCTACTGCAATGTGAGCACTTCCAGTATTGCTGTCTATGTTGCAGCGTGCC	(((...((.(((.(((...((((((((...(((((((((((.(((((((((........)))).....))))).)))))))))))....)))))))).))).)))..))...)))	-37.7	AGKD01007124	37	151	+	20613
Homolog	ssa-miR-20	ssa-miR-20b_1a	ssa-miR-20b_1	ssa-miR-20b-3p	rno-miR-20b-3p	4.58E-03	GCAATGTGAGCACTTCTG	TACTGAGAATGTGCTTTGTGGGGAGCTTGTCTGCTATGTAATAAAGTGCTTACAGTGCAGGTAATGGTTATGTCCTACCTACCGCAATGTGAGCACTTCTGTCACAAGGCAGATGTCCTATCTACTCAAATCTGACGTGG	(((.(((......))).)))((((...((((((((.(((.((((((((((((((.(((.((((..(((........)))))))))).))))))))))).))).))).))))))))))))..(((((((....))).))))	-48.4	AGKD01335321	4644	4783	+	8592
Homolog	ssa-miR-20	ssa-miR-20b_1b	ssa-miR-20b_1	ssa-miR-20b-3p	rno-miR-20b-3p	4.58E-03	GCAATGTGAGCACTTCTG	TACTGAGAATGTGCTTTGTGGGGAGCTTGTCTGCTATGTAATAAAGTGCTTACAGTGCAGGTAATGGTTATGTCCTACCTACCGCAATGTGAGCACTTCTGTCACAAGGCAGATGTCCTATCTACTCAAATCTGACGTGG	(((.(((......))).)))((((...((((((((.(((.((((((((((((((.(((.((((..(((........)))))))))).))))))))))).))).))).))))))))))))..(((((((....))).))))	-48.4	AGKD01268174	7057	7196	+	8592
Homolog	ssa-miR-20	ssa-miR-20b_1c	ssa-miR-20b_1	ssa-miR-20b-3p	rno-miR-20b-3p	4.58E-03	GCAATGTGAGCACTTCTG	TACTGAGAATGTGCTTTGTGGGGAGCTTGTCTGCTATGTAATAAAGTGCTTACAGTGCAGGTAATGGTTATGTCCTACCTACCGCAATGTGAGCACTTCTGTCACAAGGCAGATGTCCTATCTACTCAAATCTGACGTGG	(((.(((......))).)))((((...((((((((.(((.((((((((((((((.(((.((((..(((........)))))))))).))))))))))).))).))).))))))))))))..(((((((....))).))))	-48.4	AGKD01009527	5140	5279	+	8592
Homolog	ssa-miR-20	ssa-miR-20b_2	ssa-miR-20b_2	ssa-miR-20b-3p	rno-miR-20b-3p	4.58E-03	GCAATGTGAGCACTTCTG	GCTTTGTGGGGAGCTTGTCTGCTATGTAATAAAGTGCTTACAGTGCAGGTAATGGTTATTCCCTATATCTACCGCAATGTGAGCACTTCTGTCACAAAGCAGACGTCCTATCTGC	((...((((((....((((((((.(((.((((((((((((((.(((.((((((((.......))))...))))))).))))))))))).))).))).))))))))))))))..))	-44.9	AGKD01049168	15844	15958	-	8586
Homolog	ssa-miR-20	ssa-miR-20b_3a	ssa-miR-20b_3	ssa-miR-20b-5p	ssc-miR-20b	7.27E-07	CAAAGTGCTCACAGTGCAGGTA	CTGGCAGTTCCAAAGTGCTCACAGTGCAGGTAGTTTAAATGAACCTACTGCAGTGTGTGCACTTCAAGTATTGCCGG	((((((((....((((((.((((.(((((...((((....))))...))))).)))).)))))).....))))))))	-37.4	AGKD01153305	8435	8511	-	9003
Homolog	ssa-miR-20	ssa-miR-20b_3b	ssa-miR-20b_3	ssa-miR-20b-5p	ssc-miR-20b	7.27E-07	CAAAGTGCTCACAGTGCAGGTA	CTGGCAGTTCCAAAGTGCTCACAGTGCAGGTAGTTTAAATGAACCTACTGCAGTGTGTGCACTTCAAGTATTGCCGG	((((((((....((((((.((((.(((((...((((....))))...))))).)))).)))))).....))))))))	-37.4	AGKD01198198	4856	4932	-	9003
Homolog	ssa-miR-21	ssa-miR-21_1	ssa-miR-21_1	ssa-miR-21-5p	ccr-miR-21	2.34E-07	TAGCTTATCAGACTGGTGTTGGC	CAGGCATGTCCGTCACACTCTCGGCCTGTCAGATAGCTTATCAGACTGGTGTTGGCTGTTACATTGCAAGGCGACAACAGTCTGTAGGCTGTCTGACATTTCGGGCTCTTTCATCTGACCAGCATCCTG	((((.((((..((((.......((((((((((((((((((.(((((((.(((((.((((......)).)).))))).)))))))))))))))))))).....)))))........))))..))))))))	-60	AGKD01010022	7385	7513	+	9450267
Homolog	ssa-miR-21	ssa-miR-21_2a	ssa-miR-21_2	ssa-miR-21-5p	ccr-miR-21	2.48E-06	TAGCTTATCAGACTGGTGTTG	TGGTTGTTGCAGGTATTGTACTCCATCTCCCATCCTGTCAGATAGCTTATCAGACTGGTGTTGACTGTTTGAATCACATGGCGACAACGGTCTGTAAGCTGTCTGAAGTTCTGGGTATTAACCATCTGAAGAGTGCAGTCTTTTTACCA	((((......(((.(((((((((.....((((.....((((((((((((.(((((((.(((((.((((.((...)).))))))))).))))))))))))))))))).....))))...............))))))))))))...))))	-53	AGKD01286038	2714	2862	-	1203939
Homolog	ssa-miR-21	ssa-miR-21_2b	ssa-miR-21_2	ssa-miR-21-5p	ccr-miR-21	2.48E-06	TAGCTTATCAGACTGGTGTTG	TGGTTGTTGCAGGTATTGTACTCCATCTCCCATCCTGTCAGATAGCTTATCAGACTGGTGTTGACTGTTTGAATCACATGGCGACAACGGTCTGTAAGCTGTCTGAAGTTCTGGGTATTAACCATCTGAAGAGTGCAGTCTTTTTACCA	((((......(((.(((((((((.....((((.....((((((((((((.(((((((.(((((.((((.((...)).))))))))).))))))))))))))))))).....))))...............))))))))))))...))))	-53	AGKD01001072	49322	49470	+	1203939
Homolog	ssa-miR-21	ssa-miR-21_3a	ssa-miR-21_3	ssa-miR-21-5p	ccr-miR-21	2.48E-06	TAGCTTATCAGACTGGTGTTG	GCTGTTGCAGGTATTTTACTCCCTCTCCCATCCTGTCAGATAGCTTATCAGACTGGTGTTGACTGTTTGAATCACATGGCGACAACAGTCTGTAAGCTGTCTGAAGTTCTGGGTATTAACCATCTGAAGAGTGCTGTCTTGACTATGGT	((....))..................((((.....((((((((((((.(((((((.(((((.((((.((...)).))))))))).))))))))))))))))))).....)))).....(((((.(.((((......)))).)..)))))	-51.4	AGKD01163701	2672	2820	+	1201164
Homolog	ssa-miR-21	ssa-miR-21_3b	ssa-miR-21_3	ssa-miR-21-5p	ccr-miR-21	2.48E-06	TAGCTTATCAGACTGGTGTTG	GCTGTTGCAGGTATTTTACTCCCTCTCCCATCCTGTCAGATAGCTTATCAGACTGGTGTTGACTGTTTGAATCACATGGCGACAACAGTCTGTAAGCTGTCTGAAGTTCTGGGTATTAACCATCTGAAGAGTGCTGTCTTGACTATGGT	((....))..................((((.....((((((((((((.(((((((.(((((.((((.((...)).))))))))).))))))))))))))))))).....)))).....(((((.(.((((......)))).)..)))))	-51.4	AGKD01091610	15731	15879	-	1201164
Homolog	ssa-miR-21	ssa-miR-21_4	ssa-miR-21_4	ssa-miR-21-5p	ccr-miR-21	3.92E-04	ATCAGACTGGTGTTGGC	GAGAACGGTGTTTTAGCCTTTATTATTTTGGCGATATATCAGACTGGTGTTGGCCTGACCGTTGGTGGTAGGCTAGCGCTGGGTTATTGTTGTTGTGGGTTTTATAGCGGATACATCTCCCTTCTC	(((((.((.(......((.((((....((.((((((.......((((((((((((((.((......))))))))))))))))........)))))).))....)))).))......).)).)))))	-40.2	AGKD01028528	5644	5769	+	249
Homolog	ssa-miR-210	ssa-miR-210	ssa-miR-210	ssa-miR-210-3p	ccr-miR-210	8.75E-06	CTGTGCGTGTGACAGCGGCT	TCTGAAATCAGGTTAGCCACTGACTAACGTACATTGCGCCTATCCCAATTCCACCACTGTGCGTGTGACAGCGGCTAACCTGGTTTTGGG	((((((((((((((((((.(((.(..(((((((.((.(...............))).)))))))..).))).))))))))))))))))))	-40.6	AGKD01109621	1446	1535	-	184266
Homolog	ssa-miR-212	ssa-miR-212_1	ssa-miR-212_1	ssa-miR-212-5p	ssc-miR-212	9.96E-06	ACCTTGGCTTTAGACTGCTTACT	CCGTGGTTACGACCCCCTGACTGCCAGAGCATCAGCACCTTGGCTTTAGACTGCTTACTGCTTTAAAAAAAAGTCTCACAGTTACAGTAACAGTCTACAGTCATGGCTACTGATGCCTGGCAACTCGCCGTGG	(((((((...........((.((((((.(((((((..((.(((((.(((((((.((((((........................))))))))))))).))))).))...)))))))))))))..)))))))))	-49.4	AGKD01099196	4448	4580	+	114912
Homolog	ssa-miR-212	ssa-miR-212_2	ssa-miR-212_2	ssa-miR-212-3p	xtr-miR-212	2.22E-06	TAACAGTCTACAGTCATGGCT	TGCTATTACAGTCAGTGCATCAATACCTTGGCTCTAGACTGCTTACTGCTTAAAACTCATTGTAACAGTCTACAGTCATGGCTACTGACGTCTGGCA	(((((..((.(((((((........((.(((((.(((((((.((((...............))))))))))).))))).)).))))))))).)))))	-30.8	AGKD01060393	3296	3392	+	37587
Homolog	ssa-miR-212	ssa-miR-212_3	ssa-miR-212_3	ssa-miR-212-5p	ssc-miR-212	9.96E-06	ACCTTGGCTTTAGACTGCTTACT	ACCACTGACCCATGACAGCCAGAGCATCAGCACCTTGGCTTTAGACTGCTTACTGCTTGAAACAGTCTCACAGTTACAGTAACAGTCTACAGTCATGGCTACTGACGCCTGGCAACTCACCGTGGT	(((((.(.....(((..(((((.((.((((..((.(((((.(((((((.(((((((((((.......))).))...))))))))))))).))))).))...)))).)))))))...)))).)))))	-45.9	AGKD01032479	11948	12073	+	114912
Homolog	ssa-miR-212	ssa-miR-212_4	ssa-miR-212_4	ssa-miR-212-3p	xtr-miR-212	2.22E-06	TAACAGTCTACAGTCATGGCT	GTCAGTGCATCAATACCTTGGCTCTAGACTGCTTACTGCTTAAAACTCAGTGAAACTACAGTAACAGTCTACAGTCATGGCTACTGATGTCTGGC	(((((.((((((.((((.(((((.(((((((.((((((....................))))))))))))).))))).)).)).)))))))))))	-36.9	AGKD01046318	4866	4960	-	37587
Homolog	ssa-miR-212	ssa-miR-212_5	ssa-miR-212_5	ssa-miR-212-5p	ssc-miR-212	1.95E-01	CTTGGCTGTAGACTCCT	GAAGGTGGGCACTTCTTCCTTTATTTGCCTTGAGACTTGGCTGTAGACTCCTATGGTCCCTGGTGCCATAGTTGGATGCCATAGCAGTCTATAGTCATGTCTCAGGGCAAATGA	(((((.(....).)))))..((((((((((((((((.((((((((((((.(((((((.....((.(((....)))))))))))).)))))))))))).))))))))))))))))	-59.2	AGKD01027242	11295	11408	+	357
Homolog	ssa-miR-214	ssa-miR-214_1	ssa-miR-214_1	ssa-miR-214-3p	aca-miR-214-3p	2.22E-06	ACAGCAGGCACAGACAGGCAG	GTGCTGTGCTAGGCTGAGAGAGAGTGTTGTGGTGTGTCTGCCTGTCTACACTTGCTGTGCAGACCTTCCTATCCTGTACAGCAGGCACAGACAGGCAGACAGATGGCAGCCCCGCTGACCCACGGAC	((.(((((...((.(.((.(.(.(.(((((.((.(((((((((((((...((((((((((((...........))))))))))))...))))))))))))).)).)))))))).)).))))))))))	-63.5	AGKD01063399	2386	2512	-	318450
Homolog	ssa-miR-214	ssa-miR-214_2a	ssa-miR-214_2	ssa-miR-214-3p	aca-miR-214-3p	2.22E-06	ACAGCAGGCACAGACAGGCAG	GCTGACCAGTGCATGGATTGGCTGACTCCGGGAGTTGCCGTGTGTCTGCCTGTCTACACTTGCTGTGCAGAACATCCTGGAACCTGTACAGCAGGCACAGACAGGCAGACAGACACCAGCCCGTCAAGCTATGAATGACACAACATCCAGC	((((....((((((....((((((((....((.((((..((.(((((((((((((...((((((((((((.............))))))))))))...))))))))))))).))..))))))))).)))))...))).)))......))))	-69	AGKD01063935	11	161	+	322188
Homolog	ssa-miR-214	ssa-miR-214_2b	ssa-miR-214_2	ssa-miR-214-3p	aca-miR-214-3p	2.22E-06	ACAGCAGGCACAGACAGGCAG	GCTGACCAGTGCATGGATTGGCTGACTCCGGGAGTTGCCGTGTGTCTGCCTGTCTACACTTGCTGTGCAGAACATCCTGGAACCTGTACAGCAGGCACAGACAGGCAGACAGACACCAGCCCGTCAAGCTATGAATGACACAACATCCAGC	((((....((((((....((((((((....((.((((..((.(((((((((((((...((((((((((((.............))))))))))))...))))))))))))).))..))))))))).)))))...))).)))......))))	-69	AGKD01092430	3449	3599	+	322188
Homolog	ssa-miR-216	ssa-miR-216a_1	ssa-miR-216a_1	ssa-miR-216a-5p	sha-miR-216a	3.40E-05	TAATCTCAGCTGGCAACTG	CAACTTGATCAGCTGTCCGATGAGTTGCTGTGATTTGGCCTAATCTCAGCTGGCAACTGTGAGCAGTTCAGTGTTTCCTCTCACAGTGGCTGCTGGGGTTCTGCTAAACGCAGCTGTTTGCCTCTCCTGCACCACAG	((((((.(((........)))))))))(((((.((((((..(((((((((.(((.((((((((.((...........)))))))))).))))))))))))..)))))))))))((((.(((.......)))..))))	-50	AGKD01158004	1651	1787	+	4890
Homolog	ssa-miR-216	ssa-miR-216a_2	ssa-miR-216a_2	ssa-miR-216a-5p	sha-miR-216a	3.40E-05	TAATCTCAGCTGGCAACTG	GTCCGATGAGTTGCTGTGATTTGGCCTAATCTCAGCTGGCAACTGTGAGCAGTTCAGTGTTCCCTCTCACAGTGGCTACTGGGGTTCTGCTAAACGCAGCTGTTTGCCTCTCCTGC	((..((.(((..((((((.((((((..((((((((.((((.((((((((.((...........)))))))))).))))))))))))..)))))))))))).......)))))..))	-43.8	AGKD01066355	957	1072	+	4572
Homolog	ssa-miR-216	ssa-miR-216b	ssa-miR-216b	ssa-miR-216b-5p	csa-miR-216b	7.27E-07	TAATCTCTGCAGGCAACTGTGA	TGTAACATGGGGCTCCATGGATAGACTGGGTAATCTCTGCAGGCAACTGTGATGTCTTATGGTTTCTCACATTGACCTGGAGAGGTTCTGCAGTCCGTCTGCTCATACATCCTCTTGTTCG	((.((((.((((....((((((.(((((.(.(((((((.(((((((.(((((..............)))))))).)))).))))))).).))))).)))....)))....)))).))))))	-40.8	AGKD01158004	701	821	+	82659
Homolog	ssa-miR-217	ssa-miR-217_a	ssa-miR-217	ssa-miR-217-5p	ccr-miR-217	7.27E-07	TACTGCATCAGGAACTGATTGG	GATGTTGATGATACTGCATCAGGAACTGATTGGATGATGTCGATGGGCCATCAGTTCTTGATGCATTGCCTTCAGCATT	((((((((.(.((.((((((((((((((((.((.(.((....)).).)))))))))))))))))).)).).))))))))	-36.4	AGKD01158004	2436	2514	+	11052
Homolog	ssa-miR-217	ssa-miR-217_b	ssa-miR-217	ssa-miR-217-5p	ccr-miR-217	7.27E-07	TACTGCATCAGGAACTGATTGG	GATGTTGATGATACTGCATCAGGAACTGATTGGATGATGTCGATGGGCCATCAGTTCTTGATGCATTGCCTTCAGCATT	((((((((.(.((.((((((((((((((((.((.(.((....)).).)))))))))))))))))).)).).))))))))	-36.4	AGKD01066355	1726	1804	+	11052
Homolog	ssa-miR-2184	ssa-miR-2184_1	ssa-miR-2184_1	ssa-miR-2184-5p	dre-miR-2184	1.08E-04	AACAGTAAGAGTTAATGTGCT	TCTCTCAGCCTTGAACAGTAAGAGTTAATGTGCTGGGTTCTCAATCAGCACGTAGGCTCTTACAGTACAAGGATGAAAGA	(((.(((.(((((.((.(((((((((.(((((((((........))))))))).))))))))).)).))))).))).)))	-38.7	AGKD01099196	7916	7995	-	41511
Homolog	ssa-miR-2184	ssa-miR-2184_2	ssa-miR-2184_2	ssa-miR-2184-5p	dre-miR-2184	4.23E-04	AACAGTAAGAGTTTTATGTGCT	TTCTCTCAGCCTTGAACAGTAAGAGTTTTATGTGCTGTGTTCTCAATCAGCATTTGATCTCTTACAGTACACAGATGAGAGGA	((((((((..((((.((.(((((((..(((.((((((..........)))))).))).))))))).)).)).)).))))))))	-29.2	AGKD01032479	15302	15384	-	3885
Homolog	ssa-miR-2184	ssa-miR-2184_3	ssa-miR-2184_3	ssa-miR-2184-5p	xtr-miR-2184	3.76E-04	AACAGTAAGACCTTATGTGCTG	TGTCTGTCTGTTCGACCATTAGTCTGAGCTCTCCTCTCTGAACAGTAAGACCTTATGTGCTGTCAAAGTGGAGCATCAGCATATAGCCTCTTACAGTACAGGGAGTAGGGCCACTCCTAATCATGAGGACTGCACTCA	((..(((..((((....(((((..((.(((((.(((((((.((.((((((..((((((((((..............))))))))))..)))))).)).))))))).)))))))...))))).....)))).)))..))	-45.9	AGKD01060393	5300	5437	-	999
Homolog	ssa-miR-2184	ssa-miR-2184_4	ssa-miR-2184_4	ssa-miR-2184-5p	dre-miR-2184	2.54E-06	AACAGTAAGAGTTTATGTGCT	TGTCTGTTCCAGCACCAGTCTGAGCCCTCCTCTCTGAACAGTAAGAGTTTATGTGCTGTCAAAGTTGTGCATCACCATGTAGCCTCTTACAGTCCAGGGAGTACGGCCACTCTCACTGATGAGGAATGCA	(((..(((((..((.((((..(((((...(((((((.((.(((((((.(((((((.((..............)).))))))).))))))).)).)))))))...)))...))..)))).)).))))))))	-40.6	AGKD01046318	2777	2906	+	402
Homolog	ssa-miR-2187	ssa-miR-2187_1	ssa-miR-2187_1	ssa-miR-2187-5p	dre-miR-2187-5p	8.17E-07	TTAATTAGTATAGCCTGTTTTA	GGCTGAAATCTGAAGATCTTGAATTGATGATTCTGGCTTTAATTAGTATAGCCTGTTTTAGTGATCTCAATAATTCTTTACAGGCTATGCTAATCTGGGCCAGAACCAGCAATGCTTTGGGATGGACAAATTCACC	((.((((...((...(((((((((((.((.(((((((((..(((((((((((((((.......................)))))))))))))))..))))))))).)).))))...)))))))...))..))))))	-45.8	AGKD01002785	22244	22379	+	543
Homolog	ssa-miR-2187	ssa-miR-2187_2	ssa-miR-2187_2	ssa-miR-2187-3p	dre-miR-2187-3p	3.48E-05	TTACAGGCTATGCTAATCT	TGGGGCTGAAATCTGAAGATCTGAATTGATGATTCTGGCTTTAATTAGTATAGCCTGTTTAAGTGATCTCAATAATTCTTTACAGGCTATGCTAATCTGGGCCAGAATTAGCAATGCTTTGGGATGGACAAATTCACCTGA	(.(((.((((...((...((((.(((((.((((((((((((..(((((((((((((((..(((..............))).)))))))))))))))..)))))))))))).))))....).))))...))..))))))).)	-50.1	AGKD01031989	2190	2330	+	552
Homolog	ssa-miR-218	ssa-miR-218b_1	ssa-miR-218b_1	ssa-miR-218b-5p	ccr-miR-218b	8.75E-06	TTGTGCTTGATCTAACCATG	TGTATATCTCTGCCCAGGACCCCATTGTGCTTGATCTAACCATGCAGTACTTCTCCTGTCCATGGTGGTGCCAAGCACTTTGGAGGCTTGCGAGCACTCTCTACA	((((......((((((((.(((((..(((((((.....(((((((((........)))..)))))).....)))))))..))).)))))).).))).....))))	-36.4	AGKD01034030	3145	3249	+	9717
Homolog	ssa-miR-218	ssa-miR-218b_2a	ssa-miR-218b_2	ssa-miR-218b-5p	ccr-miR-218b	8.75E-06	TTGTGCTTGATCTAACCATG	TGCCCAGGACCCCATTGTGCTTGATCTAACCATGCAGTACTTCTTCTGTCCATGGTGGTGCCAAGCACTTTGGAGTCTTGTGAGCA	((((((((((.(((..(((((((.....(((((((((........)))..)))))).....)))))))..))).)))))).).)))	-37.9	AGKD01052937	3805	3890	+	9681
Homolog	ssa-miR-218	ssa-miR-218b_2b	ssa-miR-218b_2	ssa-miR-218b-5p	ccr-miR-218b	8.75E-06	TTGTGCTTGATCTAACCATG	TGCCCAGGACCCCATTGTGCTTGATCTAACCATGCAGTACTTCTTCTGTCCATGGTGGTGCCAAGCACTTTGGAGTCTTGTGAGCA	((((((((((.(((..(((((((.....(((((((((........)))..)))))).....)))))))..))).)))))).).)))	-37.9	AGKD01099980	2856	2941	-	9681
Homolog	ssa-miR-219	ssa-miR-219_1	ssa-miR-219_1	ssa-miR-219-3p	ptr-miR-219-2-3p	3.76E-04	AGAATTGTGCATGGACATCTGT	GAGAATGCCATCCTAGAGTGTTAGCGACTGATTGTCCAAACGCAATTCTTGAGCAAAATCAAACAAAACCCCAAGAATTGTGCATGGACATCTGTTGCTGAAAACTCCAATTCATCCTGGCTTTATC	((....((((.....((((.((((((((.(((.(((((..(((((((((((....................)))))))))))..)))))))).))))))))..))))..........))))....))	-40.9	AGKD01031981	8251	8377	+	10599
Homolog	ssa-miR-219	ssa-miR-219_2	ssa-miR-219_2	ssa-miR-219-3p	ptr-miR-219-2-3p	3.76E-04	AGAATTGTGCATGGACATCTGT	GTTTTTTCGAGAAGGCCATTTTTAGAGTGTTAGCGACTGATTGTCCAAACGCAATTCTTGAGCAAAATCAAACGAAACCCCAAGAATTGTGCATGGACATCTGTTGCTGAAAACTCAAATTCATCCTGGCTTTATCCAAAC	((((....((.(((((((...((.((((.((((((((.(((.(((((..(((((((((((....................)))))))))))..)))))))).))))))))..)))).)).......))))))).)).))))	-44.7	AGKD01039398	2688	2828	+	10413
Rainbow Trout (Salem et al)	ssa-miR-21	ssa-miR-21a	ssa-miR-21a	ssa-miR-21a-3p	omy-miR-21-aa	4.44E-02	AGCTCACCAGATCAGGTG	TAAAGTGCCCTTTAATATTAGCCTTGTGAAGCCGCCTGATCCCACGAGCTTACATCTGCAACATTATATAAGCTCACCAGATCAGGTGGCTTTGTGAGGCTACTTTAATGTGAG	(((((....)))))....(((((((((((((((((((((((....(((((((................)))))))....)))))))))))))))))))))))(((......)))	-44.3	AGKD01008206	2709	2822	+	378
Homolog	ssa-miR-221	ssa-miR-221_1	ssa-miR-221_1	ssa-miR-221-3p	pol-miR-221-3p	7.27E-07	AGCTACATTGTCTGCTGGGTTT	TTGCTTGGTCCTGGACCTAGCATACAATGTAGATTTCTGTGTGGTTTAAACTACAGCTACATTGTCTGCTGGGTTTCAGGCTGGCAA	(((((.((.(((((((((((((.(((((((((....((((((.......)).))))))))))))).))))))).)))))))))))))	-39.8	AGKD01120062	5281	5367	-	128136
Homolog	ssa-miR-221	ssa-miR-221_2	ssa-miR-221_2	ssa-miR-221-3p	pol-miR-221-3p	7.27E-07	AGCTACATTGTCTGCTGGGTTT	GTTTGCTGGTAGGTTGTTGACCTGGCATACAGTGTAGAATTCTGTGTGGGTGATTCTACAGCTACATTGTCTGCTGGGTTTTAGGCCCTACTCAAAT	(((((..((((((((...(((((((((.(((((((((....(((((.((.....)))))))))))))))).)))))))))...)).)))))))))))	-37.4	AGKD01049850	4908	5004	+	100848
Homolog	ssa-miR-222	ssa-miR-222	ssa-miR-222	ssa-miR-222-3p	cgr-miR-222-3p	5.84E-08	AGCTACATCTGGCTACTGGGTCTC	GTATTTGTGTGTGGGTCAATTGCTCAGTAGGCAGTGTAGATCCTGTGTAATTATCAGCAGCTACATCTGGCTACTGGGTCTCTGAACACACGCCACTGC	(((...(((((((..(((...(((((((((.((((((((...(((.........)))...))))).))).)))))))))...))).)))))))...)))	-40.2	AGKD01120062	5903	6001	-	476295
Homolog	ssa-miR-222	ssa-miR-222a	ssa-miR-222a	ssa-miR-222a-5p	oan-miR-222a-5p	2.54E-06	GCTCAGTAGTCAGTGTAGATC	GGACGGATGGGCAGACGTGTCGGTGTCTGTCAGCTGCTCAGTAGTCAGTGTAGATCCTGTGGGGCAGTCAGCAGCTACATCTGGCTACTGGGTCGCTGATGGCTGCCGTGTTCTTCATGTCT	(((((((.(((((.......(((((.((((((((.((((((((((((((((((...((((.((....)).))))))))).))))))))))))).)))))))).)))))))))).)).)))))	-58	AGKD01049850	4720	4841	+	143589
Homolog	ssa-miR-222	ssa-miR-222b_1	ssa-miR-222b_1	ssa-miR-222b-3p	gga-miR-222b-3p	2.34E-07	AGCTACATCTGATTACTGGGTCA	TGGGTCACTCACACCAAGATGTCCACTGCTCACCCAGTTCTCAGTGTAAGGTCTGTGTGATCAAAGTAGAGCTACATCTGATTACTGGGTCAGTAATGACATTATAAGCTGCATGTGCCCA	((((.(((.((......((((((...((((.(((((((..((((((((.(.((((((....))...)))).))))).))))..))))))).))))..))))))......))...)))))))	-41.5	AGKD01054517	1962	2082	+	21618
Homolog	ssa-miR-222	ssa-miR-222b_2a	ssa-miR-222b_2	ssa-miR-222b-3p	gga-miR-222b-3p	2.34E-07	AGCTACATCTGATTACTGGGTCA	CTCAACATGGGTCACTGACACCAAGATGTCCATGGCTCACCCAGTACTCAGTGTAAGGTCTGTGTGATCAAAGTACAGCTACATCTGATTACTGGGTCAGTAATGACATTATAAGCTGCATGTGCCCAAACTGAG	((((...((((.(((((.(((...((((((.((.(((.((((((((.(((((((..((.(((((.........)))))))))).)))).)))))))).))).))))))))....).)))).)))))))...))))	-46.5	AGKD01040366	13410	13544	-	21669
Homolog	ssa-miR-222	ssa-miR-222b_2b	ssa-miR-222b_2	ssa-miR-222b-3p	gga-miR-222b-3p	2.34E-07	AGCTACATCTGATTACTGGGTCA	CTCAACATGGGTCACTGACACCAAGATGTCCATGGCTCACCCAGTACTCAGTGTAAGGTCTGTGTGATCAAAGTACAGCTACATCTGATTACTGGGTCAGTAATGACATTATAAGCTGCATGTGCCCAAACTGAG	((((...((((.(((((.(((...((((((.((.(((.((((((((.(((((((..((.(((((.........)))))))))).)))).)))))))).))).))))))))....).)))).)))))))...))))	-46.5	AGKD01288375	1646	1780	-	21669
Homolog	ssa-miR-223	ssa-miR-223_1	ssa-miR-223_1	ssa-miR-223-5p	oan-miR-223-5p	8.70E-07	GTGTATTTGACAAGCTGAGTTG	TGCAACTGTGAGAGAAGGCCCCCCACTTAGTGTATTTGACAAGCTGAGTTGGACACTCAGTATGACAGGGTGTCAGTTTGTCAAATACCCCAAGTGAGGGGTCACTTGTCTGCTGAGCA	(((....((.(((.((((((((.(((((.(.((((((((((((((......(((((((.((...)).))))))))))))))))))))).).))))).)))))..))).)))))...)))	-49.9	AGKD01044340	4526	4644	-	39906
Homolog	ssa-miR-223	ssa-miR-223_2	ssa-miR-223_2	ssa-miR-223-5p	oan-miR-223-5p	8.70E-07	GTGTATTTGACAAGCTGAGTTG	TGTGAGAGCAGGCCCCCCACTTAGTGTATTTGACAAGCTGAGTTGGACACTCAGTATGACAGGGTGTCAGTTTGTCAAATACCCCAAGTGAGGGGTCACTTGTCTGCTGAGCA	(((...((((((((((((((((.(.((((((((((((((......(((((((.((...)).))))))))))))))))))))).).))))).))))......)))))))..)))	-50.9	AGKD01037209	5305	5417	+	39906
Homolog	ssa-miR-22	ssa-miR-22a_a	ssa-miR-22a	ssa-miR-22a-3p	ccr-miR-22a	7.27E-07	AAGCTGCCAGCTGAAGAACTGT	GTTTGTACATGTTGCGTGGGTGCTCACTGGCTGACCCACAGCAGTTCTTCACTGGCAAGCTTTATGTCCTTGTGTACCAACTAAAGCTGCCAGCTGAAGAACTGTTGTGGTTAGCTCTTTCCTGCATCCCACACAGAAGACCAAC	(((.((.....(((.((((((((.....((((((((.((((((((((((((((((((.((((((.((............)))))))))))))).)))))))))))))))))))))).......))).))))).)))...)).)))	-66.4	AGKD01077429	1354	1498	+	1353381
Homolog	ssa-miR-22	ssa-miR-22a_b	ssa-miR-22a	ssa-miR-22a-3p	ccr-miR-22a	7.27E-07	AAGCTGCCAGCTGAAGAACTGT	GTTTGTACATGTTGCGTGGGTGCTCACTGGCTGACCCACAGCAGTTCTTCACTGGCAAGCTTTATGTCCTTGTGTACCAACTAAAGCTGCCAGCTGAAGAACTGTTGTGGTTAGCTCTTTCCTGCATCCCACACAGAAGACCAAC	(((.((.....(((.((((((((.....((((((((.((((((((((((((((((((.((((((.((............)))))))))))))).)))))))))))))))))))))).......))).))))).)))...)).)))	-66.4	AGKD01149884	7	151	-	1353381
Homolog	ssa-miR-22	ssa-miR-22b_1	ssa-miR-22b_1	ssa-miR-22b-3p	ccr-miR-22b	7.27E-07	AAGCTGCCAGTTGAAGAGCTGT	CTGTGCGTTGCTTCACAGTCGTTCTTCACTGGCTAGCTTTATGTCTCACTCCCCTCTGTAAAGCTGCCAGTTGAAGAGCTGTTGTGGGTAACTATGACTACAG	(((((.((((((.(((((..(((((((((((((.((((((((...............))))))))))))).))))))))..)))))))))))......)))))	-40.4	AGKD01053876	5613	5715	+	87912
Homolog	ssa-miR-22	ssa-miR-22b_2	ssa-miR-22b_2	ssa-miR-22b-3p	ccr-miR-22b	7.27E-07	AAGCTGCCAGTTGAAGAGCTGT	CTGTGCGTTGCTTCACAGTCGTTCTTCACTGGCTAGCTTTATGTCTCCCTCCCCACCGTAAAGCTGCCAGTTGAAGAGCTGTTGTGGGTAACTATGACTACAG	(((((.((((((.(((((..(((((((((((((.(((((((((.............)))))))))))))).))))))))..)))))))))))......)))))	-42.6	AGKD01023555	1411	1513	+	87912
Homolog	ssa-miR-23	ssa-miR-23a_1	ssa-miR-23a_1	ssa-miR-23a-3p	ccr-miR-23a	2.22E-06	ATCACATTGCCAGGGATTTCC	ACAGCTTGCTACCAGTCTGGCTGTGGTGGGGAGGGTTCCTGGCACCGTGATTTGGTGAACAAACATAAACGAAAATCACATTGCCAGGGATTTCCACCCTTTCACATGTAGTTCTCCAGGTGGGGTCTGT	((((..(.(((((((.(((..(((((.((((.((((((((((((..(((((((.((............))..)))))))..))))))))))..)).)))).)))))..)))..))...))))).).))))	-49.3	AGKD01013997	6613	6742	+	319503
Homolog	ssa-miR-23	ssa-miR-23a_2	ssa-miR-23a_2	ssa-miR-23a-3p	ccr-miR-23a	2.22E-06	ATCACATTGCCAGGGATTTCC	TGGGCACCGGGTACGCTCGCTACCAGTTTGGCTGTGGTGGGGAGGGTTCCTGGCACAGTGATTTGGTGCACAAATATAAACGAAAATCACATTGCCAGGGATTTCCACCCTTACACAGGCAGCTCTCCAGGTGACCCAGGTGGCACCG	((((((((((((.((((.......((((.(.(((((..((((.((((((((((((..(((((((.((............))..)))))))..))))))))))..)).))))..))))).))))).....)))))))).))).)).)))	-63.7	AGKD01030451	1614	1761	+	319974
Homolog	ssa-miR-23	ssa-miR-23a_3	ssa-miR-23a_3	ssa-miR-23a-3p	ccr-miR-23a	2.22E-06	ATCACATTGCCAGGGATTTCC	CTCAAGTCTAGTCAACCATGCTGCCGGCCAGGGGAATTCCTGGTAGAGTGATTTTTAAGACTAAAGACTGAATCACATTGCCAGGGATTTCCAATGGCTGGTATGAAGTATGCAACCTGGATCTAATGGG	(((((((((((.....((((((((((((((.(((((((((((((((.(((((((...............))))))).)))))))))))))))..))))))))....))))))....))))).))..))))	-58.3	AGKD01238729	628	757	+	313917
Homolog	ssa-miR-23	ssa-miR-23a_4	ssa-miR-23a_4	ssa-miR-23a-3p	ccr-miR-23a	2.22E-06	ATCACATTGCCAGGGATTTCC	TGGGGCAGCCAGTGGGATTCCTGGCAGAGTGATTTGATATTGTATCATAAAATCACATTGCCAGGGATTTCCAACCAGCTGCATGCCA	(((.(((((...(((((((((((((((.(((((((((((...)))))...)))))).)))))))))).)))))....)))))...)))	-41.9	AGKD01035779	6103	6190	+	309897
Homolog	ssa-miR-23	ssa-miR-23a_5	ssa-miR-23a_5	ssa-miR-23a-3p	ccr-miR-23a	2.22E-06	ATCACATTGCCAGGGATTTCC	TGGGGCAGCCAGTGGGATTCCTGGCAGAGTGATTTGGTATTGTGTCATAAAATCACATTGCCAGGGATTTCCAACCAGCTGCATGCCACCCA	(((((((((...(((((((((((((((.(((((((..............))))))).)))))))))).)))))....)))))......))))	-41.8	AGKD01091093	6540	6631	-	309903
Homolog	ssa-miR-23	ssa-miR-23b	ssa-miR-23b	ssa-miR-23b-3p	ccr-miR-23b	3.92E-04	ATCACATTGCCAGGGAT	ACTAAAGCAGTGTGGAGTTCTCCTTTGTTGTGGCTGTGTGTGTCTCTGGCATGCTGATTTGTGACTAATTTGGGAAAATCACATTGCCAGGGATACCACACTGCCATGGCCTTGGCGTCTGTGACAGT	(((...(((((((.(((.........((((((((.((((((((((((((((((.((((((....(((...)))..)))))))).))))))))))).))))).))))))))))).))).))))...)))	-52.2	AGKD01139979	6719	6846	+	2124
Homolog	ssa-miR-24	ssa-miR-24_1	ssa-miR-24_1	ssa-miR-24-3p	ccr-miR-24	8.75E-06	TGGCTCAGTTCAGCAGGAAC	TGGAGGGTTACATTACTCTATGGTTTGGGCTGTGCCCTCCTGTGCCTACTGAACTGGTATCAGTTTGAACTCTGAGTACTGGCTCAGTTCAGCAGGAACAGGAGTGGAGCCCACTGTGTGCCATTACGCCCTCCA	((((((((..........((((((..(((((...(((((((((.(((.(((((((((..(((((.............))))).))))))))).))).))))))).))))))))))))).........))))))))	-59.2	AGKD01030451	3033	3167	+	71499
Homolog	ssa-miR-24	ssa-miR-24_2	ssa-miR-24_2	ssa-miR-24-3p	ccr-miR-24	8.75E-06	TGGCTCAGTTCAGCAGGAAC	TGGAGGGTTAAATACCCTATGGTTGGGGCTGTGCCCTCCTGTGCCTACTGAACTGGTATCAGTGTGAACTCTGAGTACTGGCTCAGTTCAGCAGGAACAGGAGTGAAGCCCATTGTGTGCCATTACATCATCATCACCTTCCA	((((((((..........(((((..(((((.....(((((((.(((.(((((((((..(((((((........).)))))).))))))))).))).)))))))...))))).......)))))............))))))))	-55.8	AGKD01013997	12314	12456	+	71469
Homolog	ssa-miR-24	ssa-miR-24_3	ssa-miR-24_3	ssa-miR-24-3p	ccr-miR-24	8.75E-06	TGGCTCAGTTCAGCAGGAAC	CTAGTCTAGGACTGTGCCTCCTGTGCCTACTGAGCTGATAACAGTACTACTGAATGACTGGCTCAGTTCAGCAGGAACAGGAGTCCAGCCCATACCAACACACGACCAGACAG	((.((((.((.(((((.(((((((.(((.(((((((((...((((.(........)))))..))))))))).))).)))))))...............)))).).))))))))	-41.3	AGKD01068260	1833	1945	+	70314
Homolog	ssa-miR-24	ssa-miR-24_4	ssa-miR-24_4	ssa-miR-24-3p	ccr-miR-24	8.75E-06	TGGCTCAGTTCAGCAGGAAC	GTGTGGTCTCTCTCTGCCCCCTCACTGGGCCTGTCTCCCGTGCCTGCTGTGCTGATAATCAGTGTGTGAGGTTAGCTGGCTCAGTTCAGCAGGAACAGGGGCCTGGCCCATCCACAGTGGCTGGGGGCCAGAGAGAAACATAC	(((((...(((((((((((((((((((((((.(.((((.((.(((((((.(((((...(((((...........))))).))))).))))))).)).)))).).)))))......)))))..))))).))))))))..)))))	-75.5	AGKD01238729	1805	1947	+	60954
Homolog	ssa-miR-24	ssa-miR-24_5	ssa-miR-24_5	ssa-miR-24-3p	ccr-miR-24	8.75E-06	TGGCTCAGTTCAGCAGGAAC	GGGGCTCAACCTCCTGTGCCTACTGAGCTGATAACAGTTTGATATAATGAGCACTGGCTCAGTTCAGCAGGAACCGGAGTTATGCCTT	(((((..(((.(((.((.(((.(((((((((...((((((.((...)).)).))))..))))))))).))).)).))))))..)))))	-34.7	AGKD01035779	7357	7444	+	54900
Homolog	ssa-miR-24	ssa-miR-24b	ssa-miR-24b	ssa-miR-24b-5p	ola-miR-24b-5p	7.27E-07	TGCCTACTGAGCTGATAACAGT	ATGGAGCATTGCGAGTTATGGGGCTCAACCTCCTGTGCCTACTGAGCTGATAACAGTTTGATATAATGAGCACTGGCTCAGTTCAGCAGAAACCGGAGTTATGCCTATTAACAAAATGAAACAT	(((...((((....((((..((((..(((.(((.((..((.(((((((((...((((((.((...)).)).))))..))))))))).))..)).))))))..))))..))))..))))...)))	-38.2	AGKD01091093	5185	5308	-	21939
Homolog	ssa-miR-25	ssa-miR-25_1a	ssa-miR-25_1	ssa-miR-25-3p	ccr-miR-25	7.27E-07	CATTGCACTTGTCTCGGTCTGA	GGTTTTACATTCTAAGTGGGGCCACTAAGACTGGCTTGTGTTGAGAGGCGGAGTCTTGGGCAATTGCCGGCAATCTTAAGAGGCATTGCACTTGTCTCGGTCTGACAGCACTGGCAGAGCGCGACCACTGGAGTAGATC	(((((...((((((.((((.((..((....(((.(..((((((..((((.(((.(..(.(((((.(((.............)))))))).)..).))).))))..)))))).).))))).))..)))))))))))))))	-47.5	AGKD01268174	8017	8155	+	440061
Homolog	ssa-miR-25	ssa-miR-25_1b	ssa-miR-25_1	ssa-miR-25-3p	ccr-miR-25	7.27E-07	CATTGCACTTGTCTCGGTCTGA	GGTTTTACATTCTAAGTGGGGCCACTAAGACTGGCTTGTGTTGAGAGGCGGAGTCTTGGGCAATTGCCGGCAATCTTAAGAGGCATTGCACTTGTCTCGGTCTGACAGCACTGGCAGAGCGCGACCACTGGAGTAGATC	(((((...((((((.((((.((..((....(((.(..((((((..((((.(((.(..(.(((((.(((.............)))))))).)..).))).))))..)))))).).))))).))..)))))))))))))))	-47.5	AGKD01009527	6100	6238	+	440061
Homolog	ssa-miR-25	ssa-miR-25_2	ssa-miR-25_2	ssa-miR-25-3p	ccr-miR-25	7.27E-07	CATTGCACTTGTCTCGGTCTGA	GCTGGTGTTGAGAGGCGGAGACTTGGGCAATTGCCAGCCATTCCAGACGGCATTGCACTTGTCTCGGTCTGACAGTACCGGC	((((((((((..((((.(((((..(.(((((.(((.............)))))))).)..))))).))))..))))))))))	-39	AGKD01006323	1522	1603	+	443214
Homolog	ssa-miR-25	ssa-miR-25_3	ssa-miR-25_3	ssa-miR-25-3p	ccr-miR-25	7.27E-07	CATTGCACTTGTCTCGGTCTGA	GCTTGTGTTGAGAGGCGGAGTCTTGGGCAATTGCCAGCAATCTTAAGGGGCATTGCACTTGTCTCGGTCTGACAGCACTGGC	(((.((((((..((((.(((.(..(.(((((.(((..(........).)))))))).)..).))).))))..)))))).)))	-34.7	AGKD01049168	14753	14834	-	440214
Homolog	ssa-miR-26	ssa-miR-26a_1	ssa-miR-26a_1	ssa-miR-26a-5p	ccr-miR-26a	3.09E-05	TTCAAGTAATCTAGGATAGGCT	GGCCTGGGTCTGTTTCAAGTAATCTAGGATAGGCTTGTTTAAGCAGGGAGAGCCTATTCGGGATGACTTGGTTCAGGAACAAGGCC	((((((..((((..((((((.((((.((((((((((.............)))))))))).)))).))))))..))))..).)))))	-38.8	AGKD01128666	8698	8783	+	1469859
Homolog	ssa-miR-26	ssa-miR-26a_2a	ssa-miR-26a_2	ssa-miR-26a-5p	ccr-miR-26a	7.27E-07	TTCAAGTAATCCAGGATAGGCT	CAGAAGAACACTCCTGTTTTATACCCCGGGCCTGGGTCTGTTTCAAGTAATCCAGGATAGGCTTGTTTAAGTGGGCACAGCCTATTCGGGATGACTTGGTTCAGGAACAAGGCCGATAGCGTCATGTTCTTTTG	((((((((((..((((((..........((((((..((((..((((((.((((.((((((((((((((....))))).))))))))).)))).))))))..))))..).)))))))))).)...))))))))))	-54.6	AGKD01021750	28030	28163	-	11183019
Homolog	ssa-miR-26	ssa-miR-26a_2b	ssa-miR-26a_2	ssa-miR-26a-5p	ccr-miR-26a	7.27E-07	TTCAAGTAATCCAGGATAGGCT	CAGAAGAACACTCCTGTTTTATACCCCGGGCCTGGGTCTGTTTCAAGTAATCCAGGATAGGCTTGTTTAAGTGGGCACAGCCTATTCGGGATGACTTGGTTCAGGAACAAGGCCGATAGCGTCATGTTCTTTTG	((((((((((..((((((..........((((((..((((..((((((.((((.((((((((((((((....))))).))))))))).)))).))))))..))))..).)))))))))).)...))))))))))	-54.6	AGKD01099396	5451	5584	-	11183019
Homolog	ssa-miR-26	ssa-miR-26a_3	ssa-miR-26a_3	ssa-miR-26a-5p	ccr-miR-26a	7.27E-07	TTCAAGTAATCCAGGATAGGCT	CAGCTCCCTGGCCTCAGCCTGGTTCAAGTAATCCAGGATAGGCTGGTTTCCACCAGCACGGCCTATTCTCGATTACTTGTTTCAGGAGGCGGCTG	(((((.....((((...(((((..(((((((((.((((((((((((((......))).))))))))))).)))))))))..))))))))))))))	-48.3	AGKD01026253	531	625	+	10975827
Homolog	ssa-miR-26	ssa-miR-26a_4a	ssa-miR-26a_4	ssa-miR-26a-5p	ccr-miR-26a	7.27E-07	TTCAAGTAATCCAGGATAGGCT	TGGCTTCGGCCTGATTCAAGTAATCCAGGATAGGCTGGTTCCCGCCAGCACGGCCTATTCTCGATTACTTGTTTCAGGAGGCGGCTGCCA	((((.(((.(((((..(((((((((.((((((((((((((......))).))))))))))).)))))))))..)))))...)))..))))	-47	AGKD01004331	33480	33569	-	10975395
Homolog	ssa-miR-26	ssa-miR-26a_4b	ssa-miR-26a_4	ssa-miR-26a-5p	ccr-miR-26a	7.27E-07	TTCAAGTAATCCAGGATAGGCT	TGGCTTCGGCCTGATTCAAGTAATCCAGGATAGGCTGGTTCCCGCCAGCACGGCCTATTCTCGATTACTTGTTTCAGGAGGCGGCTGCCA	((((.(((.(((((..(((((((((.((((((((((((((......))).))))))))))).)))))))))..)))))...)))..))))	-47	AGKD01107722	6163	6252	-	10975395
Homolog	ssa-miR-26	ssa-miR-26a_5	ssa-miR-26a_5	ssa-miR-26a-5p	ccr-miR-26a	7.27E-07	TTCAAGTAATCCAGGATAGGCT	GGCCTCTGCCTGGTTCAAGTAATCCAGGATAGGCTGGTTAACACCTGTACGGCCTATTCTTGATTACTTGTTTCAGGAACCGGCCACCAGCAACTG	((((....(((((..(((((((((.(((((((((((.............))))))))))).)))))))))..)))))....))))..(((...)))	-45.3	AGKD01047105	2949	3044	-	10972674
Homolog	ssa-miR-26	ssa-miR-26a_6	ssa-miR-26a_6	ssa-miR-26a-5p	ccr-miR-26a	7.27E-07	TTCAAGTAATCCAGGATAGGCT	AGGAGGAGAAAGGTTGTGACCCAGTTCAAGTAATCCAGGATAGGCTGTGTGTATCCTGGTTGGCCTATTCATGATTACTTGTACTGGGTGGCAGCTACTGCTACT	((.((.((...((((((.(((((((.(((((((((..((((((((((.............))))))))))..))))))))).))))))).)))))).)).)).))	-50	AGKD01084284	8823	8927	+	10972569
Homolog	ssa-miR-26	ssa-miR-26b_1	ssa-miR-26b_1	ssa-miR-26b-5p	pma-miR-26b-5p	7.27E-07	TTCAAGTAATCCAGGATAGGTT	GTTGGAGCCAACAGTGTATCTTGGGCCTGGGCCTGATTCAAGTAATCCAGGATAGGTTTGTTCAGAAAGGTAAAGCCTATTCTGCATGACTTGGTTCAGGACTATGACCCTCGGCAGCAGACCACCGCGG	((((....))))..(((..((.((((.(((.(((((.((((((.((.((((((((((((..((.....))..)))))))))))).)).)))))).))))).))).).)))..))..)))..((.....))	-43.8	AGKD01019806	8683	8812	-	680946
Homolog	ssa-miR-26	ssa-miR-26b_2	ssa-miR-26b_2	ssa-miR-26b-5p	pma-miR-26b-5p	7.27E-07	TTCAAGTAATCCAGGATAGGTT	CCAACAGTGTATCTTGGGCCTGGGCCTGATTCAAGTAATCCAGGATAGGTTTGTTCAGAAAGGTAAAGCCTATTCTGCATGACTTGGTTCAGGACTATGACCCTCGGCAGCAGACCACTACGG	((...((((..(((...(((.((((((((.((((((.((.((((((((((((..((.....))..)))))))))))).)).)))))).))))).......)))..)))...))).))))..))	-44.5	AGKD01009678	13396	13518	+	680946
Homolog	ssa-miR-27	ssa-miR-27a_1	ssa-miR-27a_1	ssa-miR-27a-3p	ccr-miR-27a	2.22E-06	TTCACAGTGGCTAAGTTCCGC	TGATACGGGGTTCAGAGTTTCGTGAGGTGCAGGACTTAGCTCGCTTTGTGAACAGATCTGTGAAAGCCTATGTTCACAGTGGCTAAGTTCCGCTCCTCAGAGGCCCTCTCTCATCAGCAGTGAAGTGAGA	(((........)))..(((((.(((((.((.(((((((((.((((..(((((((...((.....))....)))))))))))))))))))).)).))))))))))..((((.(.(((....))).).))))	-49.5	AGKD01035779	6633	6762	+	127698
Homolog	ssa-miR-27	ssa-miR-27a_2	ssa-miR-27a_2	ssa-miR-27a-3p	ccr-miR-27a	2.22E-06	TTCACAGTGGCTAAGTTCCGC	AGAGTTTCCTGAGGTGCAGGACTTAGCCAGCTTTGTGAACAGATCTGTGAAAGCCCATGTTCACAGTGGCTAAGTTCCGCTCCTCAGAGGCCATCTCT	((((..((((((((.((.(((((((((((...(((((((((...((.....))....)))))))))))))))))))).)).)))))).))....))))	-45.6	AGKD01091093	5940	6037	-	138765
Homolog	ssa-miR-27	ssa-miR-27b	ssa-miR-27b	ssa-miR-27b-3p	ggo-miR-27b	8.75E-06	TTCACAGTGGCTAAGTTCTG	GTGACCTCTCTCCCACCAGGTACAGAGCTTAGCTGATTGGTGAACAGTGATTGATCTCCTTTGTTCACAGTGGCTAAGTTCTGCACCTAAGGAGAGAATGACGC	(((...(((((((....((((.((((((((((((.((((.(((((((.((......))..))))))))))))))))))))))).))))..)))))))....)))	-45.5	AGKD01068260	4	107	+	3611694
Homolog	ssa-miR-27	ssa-miR-27c	ssa-miR-27c	ssa-miR-27c-3p	ccr-miR-27c-3p	8.75E-06	TTCACAGTGGTTAAGTTCTG	CACACACACCTGGTTGTGCGGCGGCAGGACTTAGCACACATGTGAACACTGTAAGTTTACCTCCATGTTCACAGTGGTTAAGTTCTGCCGCCCTGGGGCCACAGCCTGTATGTCTG	((.(((.((..((((((((((((((((((((((((.(((.((((((((.((..((.....)).))))))))))))))))))))))))))))).....).))))))).)).))).))	-55.7	AGKD01238729	861	976	+	1835373
Homolog	ssa-miR-27	ssa-miR-27e_1	ssa-miR-27e_1	ssa-miR-27e-3p	tni-miR-27e	2.22E-06	TTCACAGTGGCTAAGTTCAGT	GCATCCTGTCATGAGCAGCCAATTGCTAAAGGCACAGAGCTTAGCTAATTGGTGAGCATTGATCCCTCTTATATGTTGTTCACAGTGGCTAAGTTCAGTGCCTGAGGTGAAATAGTTGATGTGGCGGGATGT	(((((((((((((..((((...(((((..((((((.(((((((((((....(((((((..................)))))))..))))))))))).))))))..)))))....)))).)))))))))))))	-59.7	AGKD01013997	7911	8042	+	305682
Homolog	ssa-miR-27	ssa-miR-27e_2	ssa-miR-27e_2	ssa-miR-27e-3p	tni-miR-27e	2.22E-06	TTCACAGTGGCTAAGTTCAGT	GCATCCTGTAGTGAGCAGCCACTTGCTAAAGGCACAGAGCTTAGCTAATTGGTGAGCATTGATCCCTCTTATGTGTTGTTCACAGTGGCTAAGTTCAGTGCCTGCGGTGAAATAGTTGATGCAGCAGGATGT	(((((((((.(((..((((...(((((..((((((.(((((((((((....(((((((..................)))))))..))))))))))).))))))..)))))....)))).))).)))))))))	-55.4	AGKD01030451	2105	2236	+	305691
Homolog	ssa-miR-27	ssa-miR-27e_3	ssa-miR-27e_3	ssa-miR-27e-3p	tni-miR-27e	2.22E-06	TTCACAGTGGCTAAGTTCAGT	GAGCAAACTGGTGCTATACTTTCTGAAGATACAGAACTTAGCTTATTGGTGAGCATTGAGCTAAAATGATTTGTTCACAGTGGCTAAGTTCAGTGTCTGGAATGAAAACAATTTTATAGCATACCAGGGTGTCTT	(((((..((((((((((((.((((..((((((.((((((((((.((((.((((((................)))))))))))))))))))).)))))))))).)..........))))))..)))))..)).)))	-46	AGKD01024959	5310	5444	-	305433
Homolog	ssa-miR-29	ssa-miR-29a_1	ssa-miR-29a_1	ssa-miR-29a-3p	ccr-miR-29a	7.27E-07	TAGCACCATTTGAAATCGGTTA	GTCTACTGGAGCCATCCTCTCTCTCTCCCCTTTAAAGGATGACTGATTTCCTCTGGTGTTTAGAGCCCCTTACAGCCTTCTAGCACCATTTGAAATCGGTTATAATAACTGGGGATCAATGCCTCGATGTCTTCACGAT	(((...(((((.((((.........(((((........((((((((((((...(((((((.(((((........))..))))))))))...)))))))))))).......)))))..........)))).))))).)))	-42.7	AGKD01100748	15	153	-	18804
Homolog	ssa-miR-29	ssa-miR-29a_2	ssa-miR-29a_2	ssa-miR-29a-3p	ccr-miR-29a	7.27E-07	TAGCACCATTTGAAATCGGTTA	GAGCCATCCTCTCTCTTGCCCCTTTAAAGGATGACTGATTTCTTCTGGTGTTTAGAGCCCCTTACAGCCTTCTAGCACCATTTGAAATCGGTTATAATAACTGGGGATCAATGCCTCGATGTCTT	(((.((((..........((((........((((((((((((...(((((((.(((((........))..))))))))))...)))))))))))).......))))...........)))).)))	-37.9	AGKD01068821	4557	4681	+	15756
Homolog	ssa-miR-29	ssa-miR-29a_3	ssa-miR-29a_3	ssa-miR-29a-3p	ccr-miR-29a	7.27E-07	TAGCACCATTTGAAATCGGTTA	TCCAGCTAGTTGTCCTATCACCAAGGGTGACCGATTTCTTTTGGTGTTCAGAGTCTTGTTGTGTTTCTAGCACCATTTGAAATCGGTTACAATAAAGGACAAAGTCAACTGGA	(((((....(((((((..........((((((((((((...(((((((.((((.(.......).)))))))))))...)))))))))))).....)))))))......)))))	-42.2	AGKD01021362	1522	1634	-	14745
Homolog	ssa-miR-29	ssa-miR-29a_4a	ssa-miR-29a_4	ssa-miR-29a-3p	pma-miR-29a-3p	7.27E-07	TAGCACCATTTGAAATCAGTTA	ATGACCCCTCTTGCCAAGGCTGACTGTTTTCTTTTGGTGTTTAGAGTCTCTTCTATTTCTAGCACCATTTGAAATCAGTTACAATGTAGGGGGAATATCAT	((((..((((((((....(.((((((.((((...(((((((.((((..........)))))))))))...)))).)))))))...))))))))....))))	-32	AGKD01219569	718	818	+	2868
Homolog	ssa-miR-29	ssa-miR-29a_4b	ssa-miR-29a_4	ssa-miR-29a-3p	pma-miR-29a-3p	7.27E-07	TAGCACCATTTGAAATCAGTTA	ATGACCCCTCTTGCCAAGGCTGACTGTTTTCTTTTGGTGTTTAGAGTCTCTTCTATTTCTAGCACCATTTGAAATCAGTTACAATGTAGGGGGAATATCAT	((((..((((((((....(.((((((.((((...(((((((.((((..........)))))))))))...)))).)))))))...))))))))....))))	-32	AGKD01191016	4566	4666	-	2868
Homolog	ssa-miR-29	ssa-miR-29b_1	ssa-miR-29b_1	ssa-miR-29b-3p	ccr-miR-29b	7.27E-07	TAGCACCATTTGAAATCAGTGT	GTTAAGGTTGGTGTGACCTAACAATGCTCCTCTTAGAAGCTGGTTTCAGGTGGTGGCTTAGAGTGTAGTCATTATCTAGCACCATTTGAAATCAGTGTTCTTGGGGTGGGAAGTAGCTACGTCTTTCTGTGTGC	((((.((((.....))))))))....(((((((.(((((((((((((((((((((.((.((((((....)))..)))))))))))))))))))))).)))).)))).))).....((((((......)))).))	-46.2	AGKD01057442	8873	9006	+	1212
Homolog	ssa-miR-29	ssa-miR-29b_2	ssa-miR-29b_2	ssa-miR-29b-3p	ccr-miR-29b	7.27E-07	TAGCACCATTTGAAATCAGTGT	AGGTTGGTGTGACCTAACAATGCTCCTCTTGGAAGCTGGTTTCAGGTGGTGGCTTAGAGTGTTGTAGTCATTATCTAGCACCATTTGAAATCAGTGTTCTTGGGGTGGGAAGTAGCTACGTCTTCGCTGTGCCT	((((.((((.(((.((.(.((.(((((((.(((((((((((((((((((((.((.(((....((....))...)))))))))))))))))))))).)))).)))).)))..)).).)).)))..))))..))))	-48.2	AGKD01021362	2277	2410	-	1263
Homolog	ssa-miR-29	ssa-miR-29b_3	ssa-miR-29b_3	ssa-miR-29b-5p	cgr-miR-29b-5p	9.96E-06	CTGGTTTCCTATGGTGGTTTAGA	CTCCCCCCAGAAGCTGGTTTCCTATGGTGGTTTAGATGTGTGTTCCCTGTTCTAGCACCATATGAAATCAGTGTTGTGGGAGGCAG	((((.((((.(((((((((((.(((((((..(((((..............)))))))))))).))))))))).)).)))).)).))	-34.6	AGKD01013011	9837	9922	-	381
Homolog	ssa-miR-301	ssa-miR-301_1a	ssa-miR-301_1	ssa-miR-301-3p	tni-miR-301	8.17E-07	CAGTGCAATAGTATTGTCATAG	GCTGAGGTCAGCTGCTTTGACAATGTTGCACTACTGTACCATTCATTCTAGCAGTGCAATAGTATTGTCATAGCATTTGGCCTCAGC	(((((((((((.((((.(((((((((((((((.(((............))).))))))))...))))))).)))).)))))))))))	-43.6	AGKD01100731	1875	1961	-	39651
Homolog	ssa-miR-301	ssa-miR-301_1b	ssa-miR-301_1	ssa-miR-301-3p	tni-miR-301	8.17E-07	CAGTGCAATAGTATTGTCATAG	GCTGAGGTCAGCTGCTTTGACAATGTTGCACTACTGTACCATTCATTCTAGCAGTGCAATAGTATTGTCATAGCATTTGGCCTCAGC	(((((((((((.((((.(((((((((((((((.(((............))).))))))))...))))))).)))).)))))))))))	-43.6	AGKD01109437	20092	20178	-	39651
Homolog	ssa-miR-301	ssa-miR-301_2	ssa-miR-301_2	ssa-miR-301-3p	tni-miR-301	8.17E-07	CAGTGCAATAGTATTGTCATAG	TGGCTGTCCACGTGCTGACATGCTGAGGTCAGCTGCTTTGACAATGTTGCACTACTGTATCATTCATTCTAGCAGTGCAATAGTATTGTCATAGCATTTGGCCTCAGCTCTTTCTGAATTGGTGGTAAGGGGATGGTGG	(.(((((((...((((..((.(((((((((((.((((.(((((((((((((((.(((.(........).))).))))))))...))))))).)))).)))))))))))...........))..))))...))))))).)	-54.8	AGKD01009637	21611	21749	+	39816
Homolog	ssa-miR-301	ssa-miR-301a_1a	ssa-miR-301a_1	ssa-miR-301a-3p	ccr-miR-301a	2.34E-07	CAGTGCAATAGTATTGTCAAAGC	CTGTGAACCTTTGCTAACAACAAAGCTGTTTGCAGGTGCTCTGACTTCATTGCACTACTGTATTGGACAGCTAGCAGTGCAATAGTATTGTCAAAGCGTCTGAAAACAGCAAAGATCACTGACACAG	(((((....((((.......))))(((((((.((((((((.((((..(((((((((.((((........)).)).)))))))).)....)))).)))))))).)))))))............)))))	-38.6	AGKD01096779	6834	6960	-	21660
Homolog	ssa-miR-301	ssa-miR-301a_1b	ssa-miR-301a_1	ssa-miR-301a-3p	ccr-miR-301a	2.34E-07	CAGTGCAATAGTATTGTCAAAGC	CTGTGAACCTTTGCTAACAACAAAGCTGTTTGCAGGTGCTCTGACTTCATTGCACTACTGTATTGGACAGCTAGCAGTGCAATAGTATTGTCAAAGCGTCTGAAAACAGCAAAGATCACTGACACAG	(((((....((((.......))))(((((((.((((((((.((((..(((((((((.((((........)).)).)))))))).)....)))).)))))))).)))))))............)))))	-38.6	AGKD01291161	2237	2363	+	21660
Homolog	ssa-miR-301	ssa-miR-301a_2	ssa-miR-301a_2	ssa-miR-301a-3p	ccr-miR-301a	2.34E-07	CAGTGCAATAGTATTGTCAAAGC	GCTGTTTGCATGTGCTCTGACTTCATTGCACTACTGTATTGGACAGCTAGCAGTGCAATAGTATTGTCAAAGCATCTGAAAGCAGC	(((((((.((.(((((.((((..(((((((((.((((........)).)).)))))))).)....)))).))))).)).)))))))	-32.4	AGKD01145310	2008	2093	+	19626
Homolog	ssa-miR-30	ssa-miR-30a_1	ssa-miR-30a_1	ssa-miR-30a-3p	cgr-miR-30a-3p	7.27E-07	CTTTCAGTCGGATGTTTGCAGC	GGTGTAGTACCACTCCTGGCAGCCTGGAGGCGCTGTAAACATCCTTGACTGGAAGCTGGTGTTCGGTCAGCGAGGGCTTTCAGTCGGATGTTTGCAGCGTCTGGCTGACC	((((......))))...(((((((...(((((((((((((((((..(((((((((((....((((.....))))))))))))))))))))))))))))))))))))).))	-60.2	AGKD01126241	6195	6304	+	497385
Homolog	ssa-miR-30	ssa-miR-30a_2	ssa-miR-30a_2	ssa-miR-30a-3p	cgr-miR-30a-3p	7.27E-07	CTTTCAGTCGGATGTTTGCAGC	AGGACCCCGGCAGGACCCCTGGCAGCCTGGAGGCGCTGTAAACATCCTTGACTGGAAGCTGGGGTTTGGACAGCAAGGGCTTTCAGTCGGATGTTTGCAGCGTCTGGCTGCCCATTACTTCCAACAGTGCCACCATAGCCT	(((.....(((((((.....(((((((...(((((((((((((((((..(((((((((((...(((.....)))...))))))))))))))))))))))))))))))))))).......))).....)))).......)))	-68.2	AGKD01037837	1581	1721	-	497535
Homolog	ssa-miR-30	ssa-miR-30b_1a	ssa-miR-30b_1	ssa-miR-30b-5p	ccr-miR-30b	7.27E-07	TGTAAACATCCTACACTCAGCT	GTCTATACAGGGCTAAGACTACAGTTAATGTAAACATCCTACACTCAGCTGTGAGTTGGCAGCAGAGGCTGGGAGAAGGCTGTTTACTTTAACTGGCTTGGATAGAC	((((((...((((........(((((((.((((((((((((..(((.(((((......))))).)))..)))))......))))))).)))))))))))..))))))	-39.9	AGKD01061553	14292	14398	+	170628
Homolog	ssa-miR-30	ssa-miR-30b_1b	ssa-miR-30b_1	ssa-miR-30b-5p	ccr-miR-30b	7.27E-07	TGTAAACATCCTACACTCAGCT	GTCTATACAGGGCTAAGACTACAGTTAATGTAAACATCCTACACTCAGCTGTGAGTTGGCAGCAGAGGCTGGGAGAAGGCTGTTTACTTTAACTGGCTTGGATAGAC	((((((...((((........(((((((.((((((((((((..(((.(((((......))))).)))..)))))......))))))).)))))))))))..))))))	-39.9	AGKD01144059	2911	3017	+	170628
Homolog	ssa-miR-30	ssa-miR-30b_2	ssa-miR-30b_2	ssa-miR-30b-5p	ccr-miR-30b	7.27E-07	TGTAAACATCCTACACTCAGCT	CTAAGACTACAGTTAATGTAAACATCCTACACTCAGCTGTGAGTTGGAAGCAGAGGCTGGGAGAAGGCTGTTTACTTTAACTGGCTTGG	(((((.(..(((((((.(((((((.(((.(.(((((((....(((...)))...))))))).).))).))))))).)))))))))))))	-33.1	AGKD01035369	5190	5278	+	170583
Homolog	ssa-miR-30	ssa-miR-30b_3	ssa-miR-30b_3	ssa-miR-30b-5p	ccr-miR-30b	7.27E-07	TGTAAACATCCTACACTCAGCT	TATCCTAGCTTCTTCGTTCCGAGTGTAGTTACTGTAAACATCCTACACTCAGCTATAGCCTGTATGGAAGGCTGGGGAGAGGGTGTTTACTTTGACTGGCTTGGACAGCTTCAATCTGTATGGATG	(((((..((......(((((((((.((((((..(((((((((((...(((((((....((.....))..)))))))...)))))))))))..)))))))))))))..))........))..)))))	-47.5	AGKD01037808	5650	5775	+	171051
Homolog	ssa-miR-30	ssa-miR-30b_4	ssa-miR-30b_4	ssa-miR-30b-5p	ccr-miR-30b	7.27E-07	TGTAAACATCCTACACTCAGCT	AGCTTCTTCGTTCCGAGTGTAGTTACTGTAAACATCCTACACTCAGCTATAGCCTGTATGGAAGGCTTGGGAGAGGGTGTTTACTTTGACTGGCTTGGACAGCT	((((.....((.((((((.((((((..(((((((((((.(.((((.....(((((.......))))))))).))))))))))))..))))))))))))))))))	-40.8	AGKD01204554	2988	3091	+	170499
Homolog	ssa-miR-30	ssa-miR-30c_1	ssa-miR-30c_1	ssa-miR-30c-5p	ggo-miR-30c	2.34E-07	TGTAAACATCCTACACTCTCAGC	TCCATAAATCAATATAGTTGACCAGATCTGTGGCCAGGGGTGTAAACATCCTACACTCTCAGCTGTGACATCATCGAGCTGGGAGAGGGGTGTTTACACTTCTGGTGACGGGCGAATCGGCAACCTCCTACGCTACCCCATGGA	(((((...........((((.((.(((((((.((((((((((((((((((((...(((((((((.(((.....)))))))))))).)))))))))))))))))))).))))....)))))))))...............)))))	-62.1	AGKD01126241	6500	6643	+	828603
Homolog	ssa-miR-30	ssa-miR-30c_2	ssa-miR-30c_2	ssa-miR-30c-5p	ggo-miR-30c	2.34E-07	TGTAAACATCCTACACTCTCAGC	TCTGTGGCCAGGGGTGTAAACATCCTACACTCTCAGCTGTGACATCATCGAGCTGGGAGAGGGGTGTTTACGCTTCTGGTGACGGG	(((((.((((((((((((((((((((...(((((((((.(((.....)))))))))))).)))))))))))))))))))).)))))	-54.6	AGKD01037837	902	987	-	828756
Homolog	ssa-miR-30	ssa-miR-30c_3	ssa-miR-30c_3	ssa-miR-30c-5p	ggo-miR-30c	2.34E-07	TGTAAACATCCTACACTCTCAGC	CCGGGTTTCAGGCAGTGTAAACATCCTACACTCTCAGCGGCGCCCTCTAGTAGCCGGGAGTGGGATGTTTGCGCTGCCTGACTCGG	(((((..(((((((((((((((((((..(((((((.((.((........)).)).)))))))))))))))))))))))))))))))	-56.1	AGKD01192720	17	102	-	265098
Homolog	ssa-miR-30	ssa-miR-30c_4	ssa-miR-30c_4	ssa-miR-30c-5p	ggo-miR-30c	2.34E-07	TGTAAACATCCTACACTCTCAGC	CCGGGCTTCAGTCAGTGTAAACATCCTACACTCTCAGCGGTGCCCTCTTTCAGCCGGGAGTGGGATGTTTGCGCTGCCTGACTCGG	(((((..((((.((((((((((((((..(((((((.((..............)).))))))))))))))))))))).)))))))))	-46.2	AGKD01096303	1600	1685	+	265080
Homolog	ssa-miR-30	ssa-miR-30d_1a	ssa-miR-30d_1	ssa-miR-30d-5p	tgu-miR-30d-5p	5.84E-08	TGTAAACATCCCCGACTGGAAGCT	AGTGTGTTGTCAAGATTGGTTGTCTGGTACTGTAAACATCCCCGACTGGAAGCTGTGATGTACATGTTCTAGCTTTCAGTAGGGTGTTTGCTGCTCCAGGCTTCCTCAGACTCCTAGACT	(((.((..(((..((..((..((((((..(.((((((((((...(((((((((((.(((......))).))))))))))).)))))))))).)..))))))..)))).)))...)).)))	-46.7	AGKD01037808	5115	5234	+	1510788
Homolog	ssa-miR-30	ssa-miR-30d_1b	ssa-miR-30d_1	ssa-miR-30d-5p	tgu-miR-30d-5p	5.84E-08	TGTAAACATCCCCGACTGGAAGCT	AGTGTGTTGTCAAGATTGGTTGTCTGGTACTGTAAACATCCCCGACTGGAAGCTGTGATGTACATGTTCTAGCTTTCAGTAGGGTGTTTGCTGCTCCAGGCTTCCTCAGACTCCTAGACT	(((.((..(((..((..((..((((((..(.((((((((((...(((((((((((.(((......))).))))))))))).)))))))))).)..))))))..)))).)))...)).)))	-46.7	AGKD01204554	2447	2566	+	1510788
Homolog	ssa-miR-30	ssa-miR-30d_2a	ssa-miR-30d_2	ssa-miR-30d-5p	ccr-miR-30d	8.75E-06	TGTAAACATCCCCGACTGGA	GGGCTGTTTGGGGCTGTAAACATCCCCGACTGGAATCTGTTCTCTATCATCAGAGCTTTCAGTCAGGTGTTTGCTGCTGCTGGCTGCCT	((((.(((.(.(((.(((((((((...((((((((...(((((........))))))))))))).))))))))).))).).))).))))	-38	AGKD01061553	13792	13880	+	680625
Homolog	ssa-miR-30	ssa-miR-30d_2b	ssa-miR-30d_2	ssa-miR-30d-5p	ccr-miR-30d	8.75E-06	TGTAAACATCCCCGACTGGA	GGGCTGTTTGGGGCTGTAAACATCCCCGACTGGAATCTGTTCTCTATCATCAGAGCTTTCAGTCAGGTGTTTGCTGCTGCTGGCTGCCT	((((.(((.(.(((.(((((((((...((((((((...(((((........))))))))))))).))))))))).))).).))).))))	-38	AGKD01144059	2411	2499	+	680625
Homolog	ssa-miR-30	ssa-miR-30d_3	ssa-miR-30d_3	ssa-miR-30d-5p	ccr-miR-30d	8.75E-06	TGTAAACATCCCCGACTGGA	GGGCTGTTTGGGGCTGTAAACATCCCCGACTGGAATCTGTTCTACATCATCAGAGCTTTCAGTCAGGTGTTTGCTGCTGCTGGCTGCCT	((((.(((.(.(((.(((((((((...((((((((...(((((........))))))))))))).))))))))).))).).))).))))	-38.2	AGKD01035369	4674	4762	+	680682
Homolog	ssa-miR-30	ssa-miR-30e_1	ssa-miR-30e_1	ssa-miR-30e-5p	sha-miR-30e	2.48E-06	TGTAAACATCCTTGACTGAAAGCT	CCAGCACAGCTGGCAATATGGGCTACTGTAAACATCCTTGACTGAAAGCTGGTGTTTCATACAGGGCTTTCAGTCGGATGTTTGCAGCAGCCAACTGCCATTATCATCGCA	(((((...))))).......((((.((((((((((((..(((((((((((..(((.....))).))))))))))))))))))))))).))))...(((..........)))	-51.7	AGKD01192720	845	955	-	3290550
Homolog	ssa-miR-30	ssa-miR-30e_2	ssa-miR-30e_2	ssa-miR-30e-5p	sha-miR-30e	2.48E-06	TGTAAACATCCTTGACTGAAAGCT	TGACAACTGGCAGTATGGGCTACTGTAAACATCCTTGACTGAAAGCTGGTGTTTCATATAGGGCTTTTCAGTCGGATGTTTGCAGCTGCCAACTGCTATTATCA	(((.((.(((((((...(((..((((((((((((..(((((((((((.((((...))))..))).))))))))))))))))))))..))).))))))))).)))	-47	AGKD01096303	485	588	+	2970816
Homolog	ssa-miR-3150	ssa-miR-3150b	ssa-miR-3150b	ssa-miR-3150b-3p	hsa-miR-3150b-5p	5.05E-03	CTCGCGGATCTCCCCAGC	AGGATTGGGTCAGGCAGTTGGTGGCGGCGACTCTGGACCCGTGCTAGGCTATTCTCGCGGATCTCCCCAGCTACGGCGCTCGCCGGCCCTGTTCT	(((((.(((((.(((((((.(((((((.((.....((.(((((..((......))))))).)))).)).))))).).))).)))))))).)))))	-36.1	AGKD01061737	2004	2098	-	30783
Homolog	ssa-miR-33	ssa-miR-33_1	ssa-miR-33_1	ssa-miR-33-5p	ola-miR-33	1.15E-03	CAATGTTCCTGCAGTGCAA	TGTGGTGCATTGTAGTTGCATTGCATGTGTCTCAGCTGGGTGCAATGTTCCTGCAGTGCAAGACAGAGCTGGGCCCCATACAGCACAATGTTCCTGCAGTGCAAGACAGAGCTGGGCCCCATACAGCACAATGTTCCTGCAGTGCAAGACA	(((..((((((((((..((((((..(((((....(((.(((....((((..((((.((((.((((..((((.........))))....))))..)))).)))).))))..))).)))...)))))...))))))..))))))))))..)))	-56.4	AGKD01010811	15755	15905	+	45681
Homolog	ssa-miR-33	ssa-miR-33_2	ssa-miR-33_2	ssa-miR-33-3p	ola-miR-33	4.89E-02	CAATGTGTCTGCAGTGCA	GTGTGTGTGTGTGGGTGGTAGGGGGTGGCTGTGGTGCATTGTAGTTGCATTGCATGATCCTGCAGCCCATTGCAATGTGTCTGCAGTGCAGTACAGAGGCCTCCCAAATCTGCAGGCACCTGCAACACACCAC	(((.(((((((((((((((((((((.(((((((.((((((((((..((((((((((...........)).))))))))..)))))))))).)))...)))).)))...)))))...))))))).)))))))))	-66.5	AGKD01020514	13216	13348	+	4638
Homolog	ssa-miR-33	ssa-miR-33_3	ssa-miR-33_3	ssa-miR-33-3p	ola-miR-33	4.89E-02	CAATGTGTCTGCAGTGCA	GTAGAAGTGTGGGTGGTAGGGGTTGGCTGTGGTGCATTGTAGTTGCATTGCACTGGGCTGCAGGATCATGCAATGTGTCTGCAGTGCAGTACAGAGGCCTCCCGAATCTGCAGGCACCTGC	((((..((.((.(.(((..(((..(((((((.((((((((((..(((((((((((.....))).....))))))))..)))))))))).)))...)))).)))..)))).)).))..))))	-53.9	AGKD01007146	7742	7862	+	5475
Homolog	ssa-miR-338	ssa-miR-338_1	ssa-miR-338_1	ssa-miR-338-3p	ccr-miR-338	2.22E-06	TCCAGCATCAGTGATTTTGTT	GCTGTGTTGCTCTGGAGCTCCCCCTGTTGGTCTGTCCCGGTAACAACATCCTGGTGCTGCCTGAGTGACTCTCACCAACTCCAGCATCAGTGATTTTGTTGCCGGGGGGAACCCTTCTCTCCTTGTTACCATGGTAGCAGC	(((((..((((.((((((..........(((.(.((((((((((((.((((((((((((..((.((((...))))))....))))))))).))).)))))))))))).).)))...........))).))).)))))))))	-59.4	AGKD01110463	3000	3140	+	145707
Homolog	ssa-miR-338	ssa-miR-338_2	ssa-miR-338_2	ssa-miR-338-3p	ccr-miR-338	2.22E-06	TCCAGCATCAGTGATTTTGTT	GAGTTGTTGGATTTCTTCTTGGTTCCTGTTGGTTCCTTCCTGTAACAATATCCTGGTGCTGCCTGAGTGCCTCTTCATAGACTCCAGCATCAGTGATTTTGTTGCAGGGGGAGACCTCTTCTCTCCAGAGTGACCCCTTCTC	(((..(..((.((.(((..(((........((((.(((((((((((((.((((((((((((...((((............))))))))))))).))).))))))))))))).))))........)))))).)))).)..)))	-52.3	AGKD01055109	4079	4220	+	146892
Homolog	ssa-miR-338	ssa-miR-338_3	ssa-miR-338_3	ssa-miR-338-3p	ccr-miR-338	2.22E-06	TCCAGCATCAGTGATTTTGTT	CTCTGTGCCCACCTGTGAGTTCTTCCCTGGGAACAATATCCTGGTGCTGTATGAGTGAGTGGGGAAAAGCTCCAGCATCAGTGATTTTGTTACTAGGGGTGGAACAGAAGCAACTGGATGAG	(((.....(((..(((..((((((((((((..((((.((((((((((((...((((...(....)...))))))))))))).))).))))..))))))).)))))....)))..)))..)))	-47.1	AGKD01034692	1825	1946	-	81882
Homolog	ssa-miR-338	ssa-miR-338_4	ssa-miR-338_4	ssa-miR-338-3p	ccr-miR-338	2.22E-06	TCCAGCATCAGTGATTTTGTT	CTCACCTGTGAGTGTTCTTCCCTGGGAACAATATCCTGGTGCTGTATGAGTGAGTGGGGAAAAGCTCCAGCATCAGTGATTTTGTTACTAGGGGCAGAACAGAAGCAACTGGATGAG	(((((((((...(((((((((((((..((((.((((((((((((...((((...(....)...))))))))))))).))).))))..))))))).))))))...)))...)).))))	-51.9	AGKD01017580	14820	14936	-	81879
Homolog	ssa-miR-34	ssa-miR-34	ssa-miR-34	ssa-miR-34-3p	ccr-miR-34	7.27E-07	TGGCAGTGTCTTAGCTGGTTGT	CAGGAACCTGAAGATGAAGATGCTGGAGAAAGAGGCTACTGGGAGTGTTTCTCTGGCAGTGTCTTAGCTGGTTGTTG	(((.((((..(((((.....(((((((((((.(..((....))..).)))))))))))..)))))....)))).)))	-26.6	AGKD01142167	36	112	-	4014
Homolog	ssa-miR-365	ssa-miR-365_a	ssa-miR-365	ssa-miR-365-3p	ccr-miR-365	7.27E-07	TAATGCCCCTAAAAATCCTTAT	GGCAGCAAGAAAAGTGAGGGACTTTTAGGGGCAGCTGTGTTTTATTAACCCAGTCATAATGCCCCTAAAAATCCTTATTGCTCTTGCAATGGTC	(((.((((((..((((((((..(((((((((((((((.(((.....))).)))).....))))))))))).))))))))..))))))....)))	-39	AGKD01260425	7210	7303	+	34746
Homolog	ssa-miR-365	ssa-miR-365_b	ssa-miR-365	ssa-miR-365-3p	ccr-miR-365	7.27E-07	TAATGCCCCTAAAAATCCTTAT	GGCAGCAAGAAAAGTGAGGGACTTTTAGGGGCAGCTGTGTTTTATTAACCCAGTCATAATGCCCCTAAAAATCCTTATTGCTCTTGCAATGGTC	(((.((((((..((((((((..(((((((((((((((.(((.....))).)))).....))))))))))).))))))))..))))))....)))	-39	AGKD01008893	19577	19670	+	34746
Homolog	ssa-miR-375	ssa-miR-375_1a	ssa-miR-375_1	ssa-miR-375-3p	ccr-miR-375	7.27E-07	TTTGTTCGTTCGGCTCGCGTTA	GACTGGATCATCATATTTGGATTGATTTTCTGTATTTGCCTCACGTTGAGCCATACGCACAATACCTGAAGATGAAGTTTTGTTCGTTCGGCTCGCGTTAAGCAGGTACAGATTTTCTACAAAGCAGCAAGAGCAAGTT	((((...((......((((....((...(((((((((((...((((.(((((..(((.((((.((...........)).)))).)))..)))))))))...)))))))))))...))..)))).......))...))))	-40	AGKD01044360	11794	11932	-	297495
Homolog	ssa-miR-375	ssa-miR-375_1b	ssa-miR-375_1	ssa-miR-375-3p	ccr-miR-375	7.27E-07	TTTGTTCGTTCGGCTCGCGTTA	GACTGGATCATCATATTTGGATTGATTTTCTGTATTTGCCTCACGTTGAGCCATACGCACAATACCTGAAGATGAAGTTTTGTTCGTTCGGCTCGCGTTAAGCAGGTACAGATTTTCTACAAAGCAGCAAGAGCAAGTT	((((...((......((((....((...(((((((((((...((((.(((((..(((.((((.((...........)).)))).)))..)))))))))...)))))))))))...))..)))).......))...))))	-40	AGKD01414880	1448	1586	-	297495
Homolog	ssa-miR-375	ssa-miR-375_2	ssa-miR-375_2	ssa-miR-375-3p	ccr-miR-375	7.27E-07	TTTGTTCGTTCGGCTCGCGTTA	TTGCGATTGATTTTCTGTATTTGCCTCACGTTGAGCCACACGCACAATACCTGAAGATTAAGTTTTGTTCGTTCGGCTCGCGTTAAGCAGGTACAGATTTTCTGCAA	(((((...((...(((((((((((...((((.(((((..(((.((((.((.(((...))).)).)))).)))..)))))))))...)))))))))))...)))))))	-38.2	AGKD01036284	14524	14630	+	297687
Homolog	ssa-miR-411	ssa-miR-411c	ssa-miR-411c	ssa-miR-411c-5p	bta-miR-411c-5p	1.48E-03	TGTATGTTCTTTGATCAAC	TTCATTGTGTGCGCCGAAGAATGAAAGAAGCCTGGTCCCAGACCTGTATGTTCTTTGATCAACTCCTTTTGGCTAGTAGTTGATTTTAAAGCACAAACAGATTTAGGATCAAGTGTTAAAAGTACTACTGTGAA	(((((.((((((.................((.((((((.(((.((((.(((.((((((((((((.((.......)).))))))))..)))).))).)))).))).)))))).)).......)))).)).)))))	-34	AGKD01024641	12608	12741	+	321
Homolog	ssa-miR-415	ssa-miR-415_a	ssa-miR-415	ssa-miR-415-3p	ath-miR415	2.19E-01	AAGAGAGCAGAAACGGA	GGTGCCGGTCTGTTTCTGCCCTCTAGCCAACTCAGTATCGTCATGCCATTAGGAATTGGCAAGAGAGCAGAAACGGACTTTCACC	((((..(((((((((((((.((((.(((((.((...((.((...)).))...)).))))).)))).)))))))))))))..))))	-41.9	AGKD01114729	133	217	+	339
Homolog	ssa-miR-415	ssa-miR-415_b	ssa-miR-415	ssa-miR-415-3p	ath-miR415	2.19E-01	AAGAGAGCAGAAACGGA	GGTGCCGGTCTGTTTCTGCCCTCTAGCCAACTCAGTATCGTCATGCCATTAGGAATTGGCAAGAGAGCAGAAACGGACTTTCACC	((((..(((((((((((((.((((.(((((.((...((.((...)).))...)).))))).)))).)))))))))))))..))))	-41.9	AGKD01008594	14782	14866	-	339
Homolog	ssa-miR-429	ssa-miR-429_1	ssa-miR-429_1	ssa-miR-429-3p	ccr-miR-429	2.22E-06	TAATACTGTCTGGTAATGCCG	GCGCCTACCTAGACCTTATAATTGTTGTCTTACCAGACAAGTTTAGATCTAGCTACTCTGTCTAATACTGTCTGGTAATGCCGTCCATTACAAGGTGTCTCATCGC	(((.......(.(((((.((((.(..((.((((((((((.((((((((..((...))..)))))).)))))))))))).))...).)))).))))).).....)))	-28.1	AGKD01058788	3473	3578	-	269262
Homolog	ssa-miR-429	ssa-miR-429_2	ssa-miR-429_2	ssa-miR-429-3p	ccr-miR-429	2.22E-06	TAATACTGTCTGGTAATGCCG	CTGGCTACTTTCCTCTGATGCTCCTACCTAAACCTTGTAATTGTCGTCTTACCAGACAAGTTTAGATCTAGCTACTCTGTCTAATACTGTCTGGTAATGCCGTCCATTACAAGGTGTCTCATCGCTCTTTCTCTGTCAG	(((((..........(((((...........((((((((((.(.((.(((((((((((.((((((((..((...))..)))))).)))))))))))).).)).).))))))))))....)))))..........)))))	-41.6	AGKD01025660	456	594	-	269283
Homolog	ssa-miR-429	ssa-miR-429_3	ssa-miR-429_3	ssa-miR-429-3p	ccr-miR-429	2.22E-06	TAATACTGTCTGGTAATGCCG	GCCTGTTGATTGGCGTCTTACCAGACATGGTTAGATCTATTTATCCCTGTCTAATACTGTCTGGTAATGCCGTCCATTGAATGGC	(((..(((((.((((.(((((((((((..(((((((............)))))))..)))))))))).).)))).)))))..)))	-32	AGKD01043012	5514	5598	-	269238
Homolog	ssa-miR-429	ssa-miR-429_4	ssa-miR-429_4	ssa-miR-429-3p	ccr-miR-429	2.22E-06	TAATACTGTCTGGTAATGCCG	GCCTGTTGATTGGCGTCTTACCAGACATGGTTAGATCTAATTATCCCTGTCTAATACTGTCTGGTAATGCCGTCCATTGAATGGC	(((..(((((.((((.(((((((((((..(((((((............)))))))..)))))))))).).)))).)))))..)))	-31.7	AGKD01037419	8504	8588	+	269235
Homolog	ssa-miR-449	ssa-miR-449a	ssa-miR-449a	ssa-miR-449a-5p	xtr-miR-449a-5p	3.29E-04	AGGCAGTGTAACGTTAGCTG	GTGATTGGTTAGTAAGCAATGTAATGTAACGTGATTGGTTAGTAGGCAGTGTAACGTTAGCTGACTGTTTTCTCATTTGTCAGCTCACGCTACAGTTGCTCCCTAACCTCTCACCCGAAACTCCGCCTTCAC	((((..(((.(((..(((......)))...((((..((((((..(((((((((.(((.(((((((.............))))))).))).)))).)))))..))))))..)))).....)))..))).))))	-41.6	AGKD01098618	811	942	-	2730
Homolog	ssa-miR-449	ssa-miR-449b	ssa-miR-449b	ssa-miR-449b-5p	ppy-miR-449b	3.29E-04	AGGCAGTGTCTTGTTAGCTG	GTTCGGATTGGGCGGCTGGGAGGCAGTGTCTTGTTAGCTGATTGGTTTGTTTTACCAGCTTACCTGGTACTGCCCTCTAGCTGTCCATGTAAAC	(((.....((((((((((((.(((((((((..((.(((((...............))))).))..))))))))).))))))))))))....)))	-40.7	AGKD01098618	523	616	-	4290
Homolog	ssa-miR-450	ssa-miR-450a	ssa-miR-450a	ssa-miR-450a-5p	rno-miR-450a-5p	4.49E-03	TTTGCGCTGTCTTCCTAATG	GATGTCGAACCGGGTCCCAGATCACTTTGCGCTGTCTTCCTAATGCCTATGGTTGTTCAATGTTGGCAAGACGGCACAAACTGATCTGAGACCATGCTACCCAATC	(((.........((((.(((((((.((((.((((((((.((((((((...)))........))))).)))))))).)))).))))))).))))..........)))	-37.4	AGKD01159161	7157	7262	-	429
Homolog	ssa-miR-454	ssa-miR-454_a	ssa-miR-454	ssa-miR-454-3p	ppy-miR-454	7.27E-07	TAGTGCAATATTGCTTATAGGG	CAAGTCCTTGAACCCTATCAGTATTGTCTCTGCTGTCCACTTTGTTCAGAGTAGTGCAATATTGCTTATAGGGCTTCAGTTTTTG	((((...((((((((((((((((((((..(((((.(..((...))..).))))).)))))))))...)))))).)))))..))))	-25.6	AGKD01096779	5141	5225	-	990
Homolog	ssa-miR-454	ssa-miR-454_b	ssa-miR-454	ssa-miR-454-3p	ppy-miR-454	7.27E-07	TAGTGCAATATTGCTTATAGGG	CAAGTCCTTGAACCCTATCAGTATTGTCTCTGCTGTCCACTTTGTTCAGAGTAGTGCAATATTGCTTATAGGGCTTCAGTTTTTG	((((...((((((((((((((((((((..(((((.(..((...))..).))))).)))))))))...)))))).)))))..))))	-25.6	AGKD01291161	3972	4056	+	990
Homolog	ssa-miR-455	ssa-miR-455_1	ssa-miR-455_1	ssa-miR-455-5p	ccr-miR-455	7.27E-07	TATGTGCCCTTGGACTACATCG	GGCCAGATTGGTGTCATCTTCAGAGATCCCTGGCGTGAGGGTATGTGCCCTTGGACTACATCGTGGAAGGCAGCACCATGCAGTCCATGGGCATATACACTTGCCTCAAGGCTTTGTTCTTCACGAAGAGCCCCACCCCTGCGGCC	((((.....((((...(((((.((((.....(((.(((((((((((((((.((((((.(((.(((........))).))).)))))).)))))))))).....)))))..)))....))))...)))))....)))).....))))	-62.9	AGKD01021389	9209	9354	-	423201
Homolog	ssa-miR-455	ssa-miR-455_2	ssa-miR-455_2	ssa-miR-455-5p	ccr-miR-455	7.27E-07	TATGTGCCCTTGGACTACATCG	ATCAGAGATCCCTGACGTGAGGGTATGTGCCCTTGGACTACATCGTGGAAGGCAGCACCATGCAGTCCATGGGCATATACACTTGCCTCAAGGCTTGAT	((((.((..((.(((.(((((.((((((((((.((((((.(((.(((........))).))).)))))).)))))))))).))))).))).))))))))	-44.9	AGKD01024495	8535	8633	-	424074
Homolog	ssa-miR-456	ssa-miR-456_1a	ssa-miR-456_1	ssa-miR-456-3p	aca-miR-456	2.22E-06	CAGGCTGGTTAGATGGTTGTC	GCCTCTGCTGGATGTGTGAGCAGGCATCTTCCCAGCCTACATGTGGATCCAAGAATCTGCAGGCTGGTTAGATGGTTGTCACATGTCTGGTCTTCTTCATCGGC	(((...(((((((((((((.(((.(((((..(((((((....((((((......)))))))))))))..))))).))))))))))))))))..........)))	-45.4	AGKD01200575	4009	4112	-	11295
Homolog	ssa-miR-456	ssa-miR-456_1b	ssa-miR-456_1	ssa-miR-456-3p	aca-miR-456	2.22E-06	CAGGCTGGTTAGATGGTTGTC	GCCTCTGCTGGATGTGTGAGCAGGCATCTTCCCAGCCTACATGTGGATCCAAGAATCTGCAGGCTGGTTAGATGGTTGTCACATGTCTGGTCTTCTTCATCGGC	(((...(((((((((((((.(((.(((((..(((((((....((((((......)))))))))))))..))))).))))))))))))))))..........)))	-45.4	AGKD01000360	6398	6501	-	11295
Homolog	ssa-miR-456	ssa-miR-456_2	ssa-miR-456_2	ssa-miR-456-3p	aca-miR-456	2.22E-06	CAGGCTGGTTAGATGGTTGTC	AGAGCGTCTGCTGGCTGTGTGAGCAGGCATCTTCCCAGCCTACATGTGGATCCAGGAATCTGCAGGCTGGTTAGATGGTTGTCACATGTCTGGCCCTCACCATCGGCACTCT	((((.(((((..((((((((((.(((.(((((..(((((((....((((((......)))))))))))))..))))).)))))))))....))))..)).....))).))))	-46.1	AGKD01004858	87	198	+	11304
Homolog	ssa-miR-457	ssa-miR-457b_a	ssa-miR-457b	ssa-miR-457b-5p	ccr-miR-457b	1.60E-02	AGCAGCACATCATTACTGG	TGTGTCTGGCGTTAGCAGCACATCATTACTGGTAGCTAGCTGCCCTGTCTACAGTGTGTCTGGCGTTAGCAGCACA	(((((((((((((((..((((((....((.(((((....)))))..)).....))))))))))))))))..)))))	-27.5	AGKD01034734	418	495	-	175353
Homolog	ssa-miR-457	ssa-miR-457b_b	ssa-miR-457b	ssa-miR-457b-5p	ccr-miR-457b	1.60E-02	AGCAGCACATCATTACTGG	TGTGTCTGGCGTTAGCAGCACATCATTACTGGTAGCTAGCTGCCCTGTCTACAGTGTGTCTGGCGTTAGCAGCACA	(((((((((((((((..((((((....((.(((((....)))))..)).....))))))))))))))))..)))))	-27.5	AGKD01034734	526	601	-	175353
Homolog	ssa-miR-458	ssa-miR-458_1	ssa-miR-458_1	ssa-miR-458-3p	aca-miR-458	7.27E-07	ATAGCTCTTTGAATGGTACTGC	CCTGCCAGAAGACGCCCAGACACAGTGTGGTACAGATTGCAGCGCCATTTACAGAGCTATAAGCATGATGGTTGTCATAGCTCTTTGAATGGTACTGCCATATGTACTGAAATACCAGCTCTATCATCCACCAATGCAGG	(((((............(((....((((((((((.((.((((.((((((((.((((((((..(((.......))).)))))))).)))))))).)))).)).))))))...))))....))).............)))))	-43.2	AGKD01200967	2287	2426	-	238554
Homolog	ssa-miR-458	ssa-miR-458_2	ssa-miR-458_2	ssa-miR-458-3p	aca-miR-458	7.27E-07	ATAGCTCTTTGAATGGTACTGC	GGTGCAGATTGCAGCGCCATTTACAGAGCTATAAGCATGATGGTTGTCATAGCTCTTTGAATGGTACTGCCATATGCACT	((((((.((.((((.((((((((.((((((((..(((.......))).)))))))).)))))))).)))).)).))))))	-37.5	AGKD01035640	8682	8761	-	238521
Homolog	ssa-miR-460	ssa-miR-460	ssa-miR-460	ssa-miR-460-3p	ccr-miR-460-3p	7.27E-07	CACAGCGCATACAATGTGGATG	GGCTGTACGGCTCCTGCATTGTACACACTGTGCGTATCTGTTATGTAAGCACAGCGCATACAATGTGGATGCCGTGTCACCC	((.(((((((((((.((((((((..(.((((((....(......)...)))))).)..))))))))))).)))))).)).))	-36.4	AGKD01009243	21841	21922	+	49395
Homolog	ssa-miR-462	ssa-miR-462	ssa-miR-462	ssa-miR-462-5p	dre-miR-462	3.48E-05	TAACGGAACCCATAAAGCAGCT	GAATGGGACACTCAGTAGTGGTGTTAGCGGGTAGGGTGGTAACGGAACCCATAAAGCAGCTGTGTCTTTCAAAGGCAGCTGGATGTGAGCTCCGTTTCCATCCCGTTTCGCAACATCCAACAGTCTGACCGTTT	((((((.....((((...(((((((.(((((..((((((.((((((.(.((((...(((((((.(.......).)))))))..)))).).)))))).))).)))..))))))))).))).....))))))))))	-51.7	AGKD01031469	12718	12851	-	807099
Homolog	ssa-miR-47	ssa-miR-47	ssa-miR-47	ssa-miR-47-5p	cel-miR-47-5p	1.60E-02	TGTCTATAGACTGCTCT	GATGTAAGGGAATGGCATTGTCTATAGACTGCTCTTGGCGTTGTCTATAGACTGCTCTTGGCGTTGTCTATAGACTGCTCTTGGCGTTGTCTATAGACTGCTCTGCTGTTCATGGCATC	(((((....((((((((..((((((((((.((.((.((.((.((((((((((((((...))))..)))))))))).)).)).)).)).)))))))))).....))))))))...)))))	-52.4	AGKD01031588	4835	4953	-	7620
Homolog	ssa-miR-4792	ssa-miR-4792	ssa-miR-4792	ssa-miR-4792-5p	hsa-miR-4792	4.53E-03	CGGTGAGCTCTCGCTGGC	GCCCTGGAAAGCGTTGCGGTTCCGGTGGCGTCCGGTGAGCTCTCGCTGGCCCTTGAAAATCCGGGGGAGAGGGTGTAAATCTCGCACCGGGCCGTACCCATATCCGCAGCAGGTCTCCAAGGT	(((.((((.(.((((((((....((((..((((((((......((((..((((((......))))))....)))).........))))))))..)))).....))))))).).).)))).)))	-52.6	AGKD01061737	2355	2477	-	58371
Homolog	ssa-miR-489	ssa-miR-489	ssa-miR-489	ssa-miR-489-3p	ccr-miR-489	7.27E-07	TGACATCATATGTACGGCTGCT	TGACATTGGTGGTGGCCTGGTGGTCGTATGTATGACGTCATTTACTTCAACGTTTGGAGTGACATCATATGTACGGCTGCTAAACTGCTACATGGGACATCGTCA	((((..(((((((((..((((((((((((((((((.(((....(((((((...)))))))))).))))))))))))))))))..)))))))......))..))))	-41.4	AGKD01037781	3952	4056	+	62688
Homolog	ssa-miR-499	ssa-miR-499_1	ssa-miR-499_1	ssa-miR-499-5p	ccr-miR-499	2.22E-06	TTAAGACTTGCAGTGATGTTT	TCCTGAGTCACGATGACCTGCCTTGAGTTGAGAGGGAAGTAGTTAAGACTTGCAGTGATGTTTAGGTAACTCAGCTCATGAACATCACTTTAAGTCTGTGCTACCTCCACTCTTTCATGCCTCTGACTGAGGA	((((.(((((.((.(....((..(((...((((((((.(((((..(((((((.((((((((((((((......)))..))))))))))).)))))))..))))).))).)))))))).)))))))))).))))	-54.2	AGKD01065278	10993	11125	-	56406
Homolog	ssa-miR-499	ssa-miR-499_2	ssa-miR-499_2	ssa-miR-499-5p	ccr-miR-499	2.22E-06	TTAAGACTTGCAGTGATGTTT	CGGTGACGTGCCTGAGTTAAGAGGGAAGTAGTTAAGACTTGCAGTGATGTTTAGGTAACTCAACTCATGAACATCACTTTAAGTCTGTGCTACCTCCACTCTTTCATGCCTCTGACTG	((((.(...((.(((...((((((((.(((((..(((((((.((((((((((((((......)))..))))))))))).)))))))..))))).))).)))))))).))...).))))	-47.6	AGKD01075594	1532	1649	-	56412
Homolog	ssa-miR-499	ssa-miR-499_3	ssa-miR-499_3	ssa-miR-499-5p	ccr-miR-499	2.22E-06	TTAAGACTTGCAGTGATGTTT	CATTGAGAGATCATCTATCCTGTGCTGAGAAGGAGACAGTTAAGACTTGCAGTGATGTTTAGGGAAATGATCACATGAACATCACTTTAAGTCTGTGCTGGCTCCGTTCTCATAAACATCACATACTGTATCCTCCCTG	((..(((.(((((.......(((..((((((((((.((((..(((((((.(((((((((((.(((.....)).).))))))))))).)))))))..)))).)))).))))))...)))........)).))))))..))	-48.6	AGKD01165972	1680	1818	+	56301
Homolog	ssa-miR-499	ssa-miR-499_4	ssa-miR-499_4	ssa-miR-499-5p	tgu-miR-499	2.22E-06	TTAAGACTTGTAGTGATGTTT	CTACATTGAGAGAATCTATCCAGTGCTGAGAAGGAGATAGTTAAGACTTGTAGTGATGTTTAGGGAAATTATCACATGAACATCACTTTAAGTCTCTGCTGGCTCCACTCTCATATGCATCACATACTGTTTCCTCCCTGAAG	((.((..(((.(((.(......(((((((((.((((.((((..(((((((.(((((((((((.(((.....)).).))))))))))).)))))))..)))).))))..)))))...))))........).))))))..)).))	-45.2	AGKD01008454	15972	16114	+	42690
Homolog	ssa-miR-5077	ssa-miR-5077	ssa-miR-5077	ssa-miR-5077-5p	osa-miR5077	1.84E-01	TCACGTCGGGGTCACCA	ACCCTTATAGGGCTAATGATGATTTTGTTATCACGTCGGGGTCACCAAACTGATGTGTCGAAAACCTTGGCATCTATTTGGGCTCTGACTTGTTTTAACTATGTACAGTATGCCCTTGGT	(((.....(((((......((((...((((.((.((((((((..(((((..(((((.............)))))..))))))))))))).))...))))...)).))....))))).)))	-32.5	AGKD01051637	4086	4205	-	30957
Homolog	ssa-miR-5119	ssa-miR-5119	ssa-miR-5119	ssa-miR-5119-3p	mmu-miR-5119	6.69E-02	ATCACAACCTGGGGCTGG	TGTTTCCCGATGTCTCTCTCTCTCTGACCTCTGGCCCCTCCCCCAAGGTGCTGCCCACTTCCTGATCAAGGAGCTGTCCTATCACAACCTGGGGCTGGAGCGCAGGCACAGGCTGGAAGGAGGGGGGCTGCCGGCCGACA	((((..(((..((((((((((.((((.((((((((.((..(((((.(((..((..((.(((((.....))))).))......))..))))))))..)).)).)))....))).)))).))))))))))...)))..))))	-52.2	AGKD01038793	5152	5291	+	719
Homolog	ssa-miR-551	ssa-miR-551	ssa-miR-551	ssa-miR-551-3p	ccr-miR-551	2.22E-06	GCGACCCATCCTTGGTTTCTG	CTCTCTCCCAGGTGACCCTGCTTGTCCTTAGAAACCAAGTGTGGGTGTGGCCTGGAATGACAATATGGCGACCCATCCTTGGTTTCTGAGGCCGTGCGGACATTCACATTTTCAACCTGTCCAAGAG	((((....(((((((..((((.((.((((((((((((((.((((((...(((..............))).)))))).)))))))))))))).)).))))............)).)))))....))))	-50.1	AGKD01016311	12295	12421	+	9918
Homolog	ssa-miR-551	ssa-miR-551a	ssa-miR-551a	ssa-miR-551a-3p	ssc-miR-551a	1.60E-02	GCGACCCACTCATGATTTC	CCCACTGCTGTCCCCTGGAGTCAGGTGTGGGTGTAGCCTGTGCACCAATCACCAGGCGACCCACTCATGATTTCAGAGGTCACTGGG	((((..(.((.((.(((((((((.(.((((((...(((((((.......)).))))).)))))).).))))))))).)).)))))))	-39.1	AGKD01038792	2305	2391	-	8103
Homolog	ssa-miR-7132	ssa-miR-7132_1a	ssa-miR-7132_1	ssa-miR-7132-3p	ccr-miR-7132	1.60E-02	TGAGGCGTTTAGAACAAGT	AGATGGATGTCCAGTGTCTATAGTTGTCTCTGCCCCTAGACTTGGTCAAAGCTCCTCAGCAGATGTTTCAGAGAATCCTGAGGCGTTTAGAACAAGTTCAGGGTCCTGGACTCTTTTAGACGACTACAATACATCT	(((((..(((..((((((((.....((((..(.((((.((((((.((.((((.((((((..(((..........))))))))).)))).)).)))))).)))).)..)))).....))))).))))))...)))))	-46.1	AGKD01042615	14680	14815	+	16623
Homolog	ssa-miR-7132	ssa-miR-7132_1b	ssa-miR-7132_1	ssa-miR-7132-3p	ccr-miR-7132	1.60E-02	TGAGGCGTTTAGAACAAGT	AGATGGATGTCCAGTGTCTATAGTTGTCTCTGCCCCTAGACTTGGTCAAAGCTCCTCAGCAGATGTTTCAGAGAATCCTGAGGCGTTTAGAACAAGTTCAGGGTCCTGGACTCTTTTAGACGACTACAATACATCT	(((((..(((..((((((((.....((((..(.((((.((((((.((.((((.((((((..(((..........))))))))).)))).)).)))))).)))).)..)))).....))))).))))))...)))))	-46.1	AGKD01133721	5125	5260	+	16623
Homolog	ssa-miR-7132	ssa-miR-7132_2a	ssa-miR-7132_2	ssa-miR-7132-3p	ccr-miR-7132	1.60E-02	TGAGGCGTTTAGAACAAGT	GGATTGTCCAGTGTCTGTAATTGTCTCTGCCCCTAGACTTGGTCAAAGCTCCTCAGCAGATGTTTCAGAGAATCCTGAGGCGTTTAGAACAAGTTCAGGGTCCTGGACTCTTTTTGACGACTACAATGC	(.(((((..((((((...((..((((..(.((((.((((((.((.((((.((((((..(((..........))))))))).)))).)).)))))).)))).)..))))..))...))).)))))))).)	-41.8	AGKD01055991	7121	7249	+	16617
Homolog	ssa-miR-7132	ssa-miR-7132_2b	ssa-miR-7132_2	ssa-miR-7132-3p	ccr-miR-7132	1.60E-02	TGAGGCGTTTAGAACAAGT	GGATTGTCCAGTGTCTGTAATTGTCTCTGCCCCTAGACTTGGTCAAAGCTCCTCAGCAGATGTTTCAGAGAATCCTGAGGCGTTTAGAACAAGTTCAGGGTCCTGGACTCTTTTTGACGACTACAATGC	(.(((((..((((((...((..((((..(.((((.((((((.((.((((.((((((..(((..........))))))))).)))).)).)))))).)))).)..))))..))...))).)))))))).)	-41.8	AGKD01129006	5200	5328	+	16617
Homolog	ssa-miR-722	ssa-miR-722	ssa-miR-722	ssa-miR-722-3p	dre-miR-722	2.54E-06	TTTGCAGAAACGTTTCAGATT	GCCAAGAGAGATTGGAACAGAATGGAATTTGAAACGTTTTAGCCAAAAATGTTTCCATGGTAAAGGTGTTTTTTGCAGAAACGTTTCAGATTTCGTTTCGTTCTCCGACTTCGTCTAAAGC	((..((((((.(((((((.(((((((((((((((((((((.((.(((((((...((........))))))))).)).))))))))))))))))))))).))..))))).))).)))...))	-38.3	AGKD01000199	4040	4160	+	26655
Homolog	ssa-miR-723	ssa-miR-723_1	ssa-miR-723_1	ssa-miR-723-3p	dre-miR-723-3p	3.76E-04	AGACATCAGATAAATCTGTGCT	AGAGGAGGTCTCTAGAGGTACGGATAAAGGCAGCTTTGAATGATGTTACTTCTTATTACTTAAAGAAGACATCAGATAAATCTGTGCTTATCCTTGCTAGCGACACTACGACCCTTCT	(((((.((((..(((.((((.((((((..((((.((((..((((((..((((((........))))))))))))..)))).))))..)))))).)))).......))).)))))))))	-37.7	AGKD01043045	4515	4632	+	5964
Homolog	ssa-miR-723	ssa-miR-723_2	ssa-miR-723_2	ssa-miR-723-3p	dre-miR-723-3p	3.76E-04	AGACATCAGATAAATCTGTGCT	AGATGCTAAGGCAGGGATAAAGGCAGCTTTGAATGATGTTACTTCTTTCGAATTGAAGGAGACATCAGATAAATCTGTGCTTATCCTTGTTAGCAACT	((.(((((..((((((((((..((((.((((..(((((((...((((((.....)))))))))))))..)))).))))..))))))))))))))).))	-38.8	AGKD01018600	7258	7355	-	5835
Homolog	ssa-miR-723	ssa-miR-723_3	ssa-miR-723_3	ssa-miR-723-3p	dre-miR-723-3p	3.76E-04	AGACATCAGATAAATCTGTGCT	CCTTCAAGAAGATGATAAGATGCTAAGGCAGGGATAAAGGCAGCTTTGAATGATGTTACTTCTTTTGAATTGAAGGAGACATCAGATAAATCTGTGCTTATCCTTGTTAGCAACTCACGAGATCAACAAACTTCAGG	(((....((((.((((..(((((((..((((((((((..((((.((((..((((((..(((((((......)))))))))))))..)))).))))..)))))))))))))))..)).....)))).....)))))))	-40.9	AGKD01128875	8362	8498	+	5838
Homolog	ssa-miR-724	ssa-miR-724	ssa-miR-724	ssa-miR-724-5p	ccr-miR-724	7.27E-07	TTAAAGGGAATTTGCGACTGTT	GTCGTCTGCGTGGAATCGGCCAGACCTCCAGCACACTGGATTTAAAGGGAATTTGCGACTGTTAATCAAACCGTTAGAACAGCCACACCTTCCTTTTAAGATCTTGCCTGCTGCTCTATCTTGCTTGGCCTCTCTGACTGAC	((((((.(.(.((....(((.(((....(((((..(.((((((((((((((..((.(.(((((...(.....)....))))).).))..)))))))).)))))).)..))))).....))).)))...)).).).))).)))	-37.5	AGKD01249032	4116	4257	-	290772
Homolog	ssa-miR-725	ssa-miR-725	ssa-miR-725	ssa-miR-725-3p	ccr-miR-725	3.09E-05	TTCAGTCATTGTTTCTGGTAGT	GAGTCCTTTCCAAGTGTTACAAGTTGCCCACACAGCTAGAAACCTTGCCTGAGATGTGCCAAACAGATTTCAGTCATTGTTTCTGGTAGTGTGTGTAGCAAGTACGTCAACAGGTGTCAAGGCCTC	(((.((((..((..((((((..(((((.(((((.(((((((((..((.(((((((.((.....)).))))))).))..))))))))).))))).)))))..))).....)))..))..)))).)))	-46.7	AGKD01010629	15330	15455	+	129147
Homolog	ssa-miR-726	ssa-miR-726	ssa-miR-726	ssa-miR-726-3p	ccr-miR-726	1.08E-04	TTCACGACTAGCAGAACTCGG	CCTCCATAAGATGCTGCATCGCTTCGAGGGTAAGTCTGGAATTCCGCTAGTTCTGAACTATTCGTGATTGGTAAAAGTTCACGACTAGCAGAACTCGGATTTGCCCCCGACTATCTTCAAGAAATCTGACCAGAGG	((((....((((.((........(((.((((((((((((..(((.(((((((.((((((..(((....)))....)))))).))))))).))).)))))))))))).))).........))..)))).....))))	-46.7	AGKD01004102	6453	6588	-	2139
Homolog	ssa-miR-727	ssa-miR-727	ssa-miR-727	ssa-miR-727-5p	ccr-miR-727-5p	7.27E-07	TCAGTCTTCAATTCCTCCCAGC	TGAGCCATCGGAGACCGGAATGTCCTGTATGTCATTTTCAGTCTTCAATTCCTCCCAGCCCGTAACAATGGAAACTGTGAGTTGAGGCGAGTTGAAGACTAAAAATGCTGTACAGATACAAGTAGCGGTATGTGTTTGTCTCA	((((.((.((.(.((((...(((.(((((((.((((((.(((((((((((((((.(((.((((....))))...))).))).......)))))))))))).)))))).)))))))..))).....)))).).))..)).))))	-45.6	AGKD01151047	3918	4060	+	8925
Homolog	ssa-miR-729	ssa-miR-729_1	ssa-miR-729_1	ssa-miR-729-3p	dre-miR-729	7.27E-07	ATGGGTATGATACGACCTGGGT	CGGGTGCAAGATAAATATCACCTCCAGACTCAGGGTTGTATCATAACCAACCTGTATGGTTTAGAAGTATGGGTATGATACGACCTGGGTTTGACGGTGGTCTGCTGCTGCCTTCAAACAGAGG	(((..(((.(((......((((..((((((((((.((((((((((.((((((.....))).........))).))))))))))))))))))))..))))))))))..))).((((.....))))	-46.3	AGKD01100882	8463	8586	+	222
Homolog	ssa-miR-729	ssa-miR-729_2a	ssa-miR-729_2	ssa-miR-729-3p	dre-miR-729	7.27E-07	ATGGGTATGATACGACCTGGGT	GAATGCAAGATACATATCATCCCCAGACTCAGGGTTGTATCATAACCAAGCTGTATGGGTTAGACGTATGGGTATGATACGACCTGGGTTTGACGGTGGTCTGCTGCTGCCTTC	(((.(((.(...((.((((((..((((((((((.((((((((((.(((.(((.((.....)).).)).))).))))))))))))))))))))..)))))).))...)))).)))	-42.5	AGKD01003082	11147	11260	+	246
Homolog	ssa-miR-729	ssa-miR-729_2b	ssa-miR-729_2	ssa-miR-729-3p	dre-miR-729	7.27E-07	ATGGGTATGATACGACCTGGGT	GAATGCAAGATACATATCATCCCCAGACTCAGGGTTGTATCATAACCAAGCTGTATGGGTTAGACGTATGGGTATGATACGACCTGGGTTTGACGGTGGTCTGCTGCTGCCTTC	(((.(((.(...((.((((((..((((((((((.((((((((((.(((.(((.((.....)).).)).))).))))))))))))))))))))..)))))).))...)))).)))	-42.5	AGKD01410825	945	1058	-	246
Homolog	ssa-miR-730	ssa-miR-730_1	ssa-miR-730_1	ssa-miR-730-5p	ccr-miR-730	7.27E-07	TCCTCATTGTGCATGCTGTGTG	GCCAATGGGCTGCTTCATTGTTGGTTTTCCCAGAGTCCTCATTGTGCATGCTGTGTGTGTTTCTGATTAGTCCACACAGTGCCTGCAATGTGGACGCTGAGATACCTAGAGTCATCCCTAAGAAAGATTGAGC	(((((((((.((.(((......(((..((.(((.((((.((((((((..((((((((.(............)))))))))))..)))))).)))).))).)).)))..))).)).)))........)))).))	-40.2	AGKD01040384	11310	11442	-	8295
Homolog	ssa-miR-730	ssa-miR-730_2	ssa-miR-730_2	ssa-miR-730-5p	ccr-miR-730	7.27E-07	TCCTCATTGTGCATGCTGTGTG	ATGAGCTGCTTCGTGATTGGGTTTCCCTGCGTCCTCATTGTGCATGCTGTGTGTGTTTCTTATGGGTCCACACAGCGCCTGCAATGTGGAGGCCGAGATGCCTAGAGTCATCCCTTAGGAACAT	(((..((.....((((((((((.((.(.((.(((.((((((...(((((((((.(.(((....))).))))))))))...)))))).))).)).).)).)))))..)))))......))..)))	-44.3	AGKD01130460	5105	5228	-	7452
Homolog	ssa-miR-733	ssa-miR-733	ssa-miR-733	ssa-miR-733-5p	dre-miR-733	1.21E-04	GCGCTGGTTTAGCTCAGTGGT	ACTGCAGCCCGAGACTGTCGGCGCTGGTTTAGCTCAGTGGTTATGACAAAGCCTAGATACCACGGTCCACATCGGGTTGGAGTTACGAACCACGGGCGCTGTCCAGCGTACGCAAAAGGTTTCCAAAATGG	(((.((((((((((((((.((.((((((((.(.(((.......)))).))))).)).).))))))))....)))))))).)))...(((((.((.(((((....))))).)).....)))))(((...)))	-42.7	AGKD01000334	50187	50317	-	609
Homolog	ssa-miR-734	ssa-miR-734	ssa-miR-734	ssa-miR-734-3p	ccr-miR-734	4.58E-03	TAAATGCTGCAGAATTGT	TGATTTCAAGAGCTGAACTATTCTGCAACATTTGTTGATGTGGTTCTGCTAGTAAATGCTGCAGAATTGTGCTTCTCTTGGAATCG	((((((((((((..(.((.((((((((.(((((((.((......)).))....))))).)))))))).)).)..))))))))))))	-31.2	AGKD01070756	12069	12154	+	8166
Homolog	ssa-miR-737	ssa-miR-737	ssa-miR-737	ssa-miR-737-5p	dre-miR-737	4.89E-02	TTTTTTTAGGTTTAGATT	TCTCGTGCTGCGGTCAGCCTTTCTGCTGTGCTGTTGTTTTTTTAGGTTTAGATTTTTGTGACTTTTAAGCAAGAAAATCTCAACCTAAAGAAAATATAGCGCCGGCAGATGTCGAGGTGTGCTGTGTGACGGTGA	((((((..((((((..((((((((((((((((((..((((((((((((.((((((((.((.((....)))).)))))))).))))))))))))..)))))).)))))))....)))))..))))))..)))).))	-55.8	AGKD01033801	2895	3029	+	345
Homolog	ssa-miR-7	ssa-miR-7a_1	ssa-miR-7a_1	ssa-miR-7a-5p	ccr-miR-7a	2.34E-07	TGGAAGACTAGTGATTTTGTTGT	ATGGATGGAGAGAGCGAACTGGTCCTAGTGCAGTGTGGAAGACTAGTGATTTTGTTGTGATGCTGAGCAATGAGAATAACAACAAGTCCCAGTCTGCCTCTCAGCACAGGGCACTTCCCTACAGTCTGCTGCAT	(((.(((((..(((.(((...(((((.((((.(.(.((.(((((.(.(((((.(((((....((.(....).))....))))))))))).))))).)).).).)))))))))..))).)).)..)))).).)))	-39.3	AGKD01017460	6273	6406	-	6282
Homolog	ssa-miR-7	ssa-miR-7a_2	ssa-miR-7a_2	ssa-miR-7a-5p	ccr-miR-7a	2.34E-07	TGGAAGACTAGTGATTTTGTTGT	TGATCCTAGTGCTGTGTGGAAGACTAGTGATTTTGTTGTGATGCTGAGCAATGAGAACAACAAGTCCCAGTCTGCCTCTCAGCACAGGGCA	((.((((.((((((.(.((.(((((.(.(((((.(((((..(((...)))......))))))))))).))))).)).).))))))))))))	-32.9	AGKD01100500	9772	9862	+	6279
Homolog	ssa-miR-7	ssa-miR-7a_3	ssa-miR-7a_3	ssa-miR-7a-5p	ccr-miR-7a	2.34E-07	TGGAAGACTAGTGATTTTGTTGT	GCAGGGAGTGGACCTCTTCCCTGCCTGTTGCTGTGTGGAAGACTAGTGATTTTGTTGTTTTTAGTTAGATGAATCGACAACAAATCACAGTCTGCCAAACGGCACAGGCTCCTCCTCTTCTGTCTCCCCAGC	((.(((((((((..........((((((.(((((.(((.(((((.(((((((.((((((((((......))))..)))))))))))))))))).))).))))))))))).........)))).)))))..))	-54	AGKD01029992	7420	7551	-	9348
Homolog	ssa-miR-7	ssa-miR-7a_4	ssa-miR-7a_4	ssa-miR-7a-5p	ccr-miR-7a	2.34E-07	TGGAAGACTAGTGATTTTGTTGT	GCAGGGAGTGGACTTCTTCCCTGCCTGTTGCTGTGTGGAAGACTAGTGATTTTGTTGTTTTTAGTTAGATGAATCGACAACAAATCACAGTCTGCCAAACGGCACAGGCTCCTCCTCTTCTGTCTCCCCGGC	((.(((((((((..........((((((.(((((.(((.(((((.(((((((.((((((((((......))))..)))))))))))))))))).))).))))))))))).........)))).)))))..))	-55.2	AGKD01087474	2243	2374	-	9348
Homolog	ssa-miR-7	ssa-miR-7a_5a	ssa-miR-7a_5	ssa-miR-7a-5p	ccr-miR-7a	2.34E-07	TGGAAGACTAGTGATTTTGTTGT	TGCAGGAGAATGTGCACTTTGGTCCTGGACGCTGTGGAAGACTAGTGATTTTGTTGTTGTAAATTTAGCTCTCTGACAACAAGTCACAGTCTACCTCAGTGACCAGGTCC	((((........))))....((.(((((.(((((.((.(((((.(((((((.((((((................)))))))))))))))))).)).))))).))))).))	-45.5	AGKD01253245	4917	5026	-	8772
Homolog	ssa-miR-7	ssa-miR-7a_5b	ssa-miR-7a_5	ssa-miR-7a-5p	ccr-miR-7a	2.34E-07	TGGAAGACTAGTGATTTTGTTGT	TGCAGGAGAATGTGCACTTTGGTCCTGGACGCTGTGGAAGACTAGTGATTTTGTTGTTGTAAATTTAGCTCTCTGACAACAAGTCACAGTCTACCTCAGTGACCAGGTCC	((((........))))....((.(((((.(((((.((.(((((.(((((((.((((((................)))))))))))))))))).)).))))).))))).))	-45.5	AGKD01079684	9845	9954	-	8772
Homolog	ssa-miR-9	ssa-miR-9_a	ssa-miR-9	ssa-miR-9-3p	oan-miR-9-3p	2.54E-06	TAAAGCTAGAGAACCGAATGT	CCGGCACGCGGCGGTCCCTTTAAGAGACGTGGGTTAGTTTCTCTCTTTGGTTATCTAGCTGAATGAGTTTATGTGATATCATAAAGCTAGAGAACCGAATGTATAAACTAATTCTTCAGACTTCAGGAACCGCCAATGGAGCGCGG	(((((.((.((((((.(((..(((......((((((((((.....(((((((.(((((((..((((..((....))..))))..))))))).))))))).....))))))))))......))).))).))))))..))..)).)))	-52.1	AGKD01165785	3023	3168	+	307509
Homolog	ssa-miR-9	ssa-miR-9_b	ssa-miR-9	ssa-miR-9-3p	oan-miR-9-3p	2.54E-06	TAAAGCTAGAGAACCGAATGT	CCGGCACGCGGCGGTCCCTTTAAGAGACGTGGGTTAGTTTCTCTCTTTGGTTATCTAGCTGAATGAGTTTATGTGATATCATAAAGCTAGAGAACCGAATGTATAAACTAATTCTTCAGACTTCAGGAACCGCCAATGGAGCGCGG	(((((.((.((((((.(((..(((......((((((((((.....(((((((.(((((((..((((..((....))..))))..))))))).))))))).....))))))))))......))).))).))))))..))..)).)))	-52.1	AGKD01121143	3796	3941	+	307509
Homolog	ssa-miR-92	ssa-miR-92a_1	ssa-miR-92a_1	ssa-miR-92a-3p	ccr-miR-92a	7.27E-07	TATTGCACTTGTCCCGGCCTGT	CGAGGGATGGAGCCACTGGTCTCTGGTTCGTTTTGCTGGTTTGCTTTCAGCTTTTCAATGTACCGCTGTGCAAATCCATGCAAAACTGATCATAGCAGTGATTCATTTAATCCTTCGTCAGAATAACAATCCCTTTCTGTGCAGGTTGGGATAGGCAGCAATGCTTTTTACTTGTATGGTATTGCACTTGTCCCGGCCTGTTGAGGACTTGGGGAATTGTCCTGCTGCAGAATACTTGGAGTTG	(((((((((((..(((((.(...(((((.(((((((((((((((...((((.............)))).))))).))).))))))).))))).).))))).)))).....)))))))........(((((((((((((..(((((((((((((((..((((((((............)))))))).)))))))))))))))..))))...)))).))))).(.(((.(((.....))).))).)	-93.3	AGKD01167802	377	620	-	2067168
Homolog	ssa-miR-92	ssa-miR-92a_2a	ssa-miR-92a_2	ssa-miR-92a-3p	ccr-miR-92a	7.27E-07	TATTGCACTTGTCCCGGCCTGT	CAGCAGATGCCACTTGGAGCTAGAGCCACTGGTCTCTGGTTAGTTTTGCTGGTTTGCTTTCAGCTTTTCAATGTACTGCTGTGCAAATCCATGCAAAACTGATCATAGCAGTGATTTTAAATCATTCATCAGAATAGCAATCCCTTTCTGTGCAGGTTGGGATAGGCAGCAATGCTCATTACTTGTATGGTATTGCACTTGTCCCGGCCTGTTGAGGACTTGGGGAATTGTCCTGCTG	((((((...((....))...(((((.(((((.(...(((((((((((((((((((((...((((.............)))).))))).))).))))))))))))).).))))).)))))....((((....)))).(((((((((((((..(((((((((((((((..(((((((.(((.......)))))))))).)))))))))))))))..))))...)))).))))).))))))	-96.7	AGKD01040690	4596	4833	+	2067147
Homolog	ssa-miR-92	ssa-miR-92a_2b	ssa-miR-92a_2	ssa-miR-92a-3p	ccr-miR-92a	7.27E-07	TATTGCACTTGTCCCGGCCTGT	CAGCAGATGCCACTTGGAGCTAGAGCCACTGGTCTCTGGTTAGTTTTGCTGGTTTGCTTTCAGCTTTTCAATGTACTGCTGTGCAAATCCATGCAAAACTGATCATAGCAGTGATTTTAAATCATTCATCAGAATAGCAATCCCTTTCTGTGCAGGTTGGGATAGGCAGCAATGCTCATTACTTGTATGGTATTGCACTTGTCCCGGCCTGTTGAGGACTTGGGGAATTGTCCTGCTG	((((((...((....))...(((((.(((((.(...(((((((((((((((((((((...((((.............)))).))))).))).))))))))))))).).))))).)))))....((((....)))).(((((((((((((..(((((((((((((((..(((((((.(((.......)))))))))).)))))))))))))))..))))...)))).))))).))))))	-96.7	AGKD01045615	15657	15894	+	2067147
Homolog	ssa-miR-92	ssa-miR-92a_3	ssa-miR-92a_3	ssa-miR-92a-3p	ccr-miR-92a	7.27E-07	TATTGCACTTGTCCCGGCCTGT	CAGTCCTGGTCAGATTGTAACTATAGAAGCCAGTCCCTGTCCTGGTCAGGCTGGGAGGGGTGTCAGTGCTGTTACTCTGAAGGTATTGCACTTGTCCCGGCCTGTTTAGGATTGAGGAGATGGTGCTCCTG	(((((.......)))))......(((.((((.(((((((((((((.((((((((((.(((((.(((((((.(((...))).)))))))))))).)))))))))).)))))))..))).))).).))).)))	-57.6	AGKD01113272	5839	5969	-	2209509
Homolog	ssa-miR-92	ssa-miR-92a_4	ssa-miR-92a_4	ssa-miR-92a-3p	ccr-miR-92a	7.27E-07	TATTGCACTTGTCCCGGCCTGT	CGGGTTGGGTCGTAACTGTAGAAGCCAGTCCCTGTCCTGGTCAGGTTGGGAGGGGTGTCAGTGCTGTTACTCTGAAGGTATTGCACTTGTCCCGGCCTGTTTAGGATTGAGGAGATGGTGCTCCTGCCCTTTTAAACCTG	(((((((((........((((.((((.(((((((((((((.((((((((((.(((((.(((((((.(((...))).)))))))))))).)))))))))).)))))))..))).))).).))).)))))))....))))))	-61.7	AGKD01007124	619	758	+	2208984
Homolog	ssa-miR-92	ssa-miR-92b	ssa-miR-92b	ssa-miR-92b-3p	ccr-miR-92b	7.27E-07	TATTGCACTCGTCCCGGCCTCC	CCCAGGGCCAGGCAGGTGTGGGATGTGGTGCACTGTTGTACAATGCCCTCCCAATATTGCACTCGTCCCGGCCTCCCGGACCCAGGG	(((.(((((.((.((((.(((((((.((((((.(((((.............))))).))))))))))))))))))).)).))).)))	-42.9	AGKD01013235	8394	8480	-	714048
Homolog	ssa-miR-93	ssa-miR-93_1a	ssa-miR-93_1	ssa-miR-93-5p	ccr-miR-93	2.34E-07	AAAAGTGCTGTTTGTGCAGGTAG	GCCCATTGGTGTCAAAAGTGCTGTTTGTGCAGGTAGATAAACTCATCAGACCTACTGCAAAACCAGCACTTCCTGACTCACAGGGT	((((..(((.((((.((((((((.((.(((((.(((...............)))))))).)).))))))))..)))))))..))))	-31.3	AGKD01268174	7487	7572	+	17559
Homolog	ssa-miR-93	ssa-miR-93_1b	ssa-miR-93_1	ssa-miR-93-5p	ccr-miR-93	2.34E-07	AAAAGTGCTGTTTGTGCAGGTAG	GCCCATTGGTGTCAAAAGTGCTGTTTGTGCAGGTAGATAAACTCATCAGACCTACTGCAAAACCAGCACTTCCTGACTCACAGGGT	((((..(((.((((.((((((((.((.(((((.(((...............)))))))).)).))))))))..)))))))..))))	-31.3	AGKD01009527	5570	5655	+	17559
Homolog	ssa-miR-93	ssa-miR-93_2	ssa-miR-93_2	ssa-miR-93-5p	ccr-miR-93	3.48E-05	AAAGTGCTGTTTGTGCAAGTAG	TCTACTGAACTAGTTCGTTATGCCCCTTGGTGTCCAAAGTGCTGTTTGTGCAAGTAGATAAACTCATCAGACCTACTGCAAAACCAGCACTTCCTGACTCATAAGGTGCACTTCTCAGCCAGTTCCACCAGA	(((...(((((.(((.....(((.((((((.(((..((((((((.((.((((.((((...............)))))))).)).))))))))...))).).))))).)))......))).)))))....)))	-37.3	AGKD01049168	15633	15764	-	3825
Homolog	ssa-miR-93	ssa-miR-93_3	ssa-miR-93_3	ssa-miR-93-5p	ccr-miR-93	2.34E-07	AAAAGTGCTGTTTGTGCAGGTAG	TGTGATGCTTCTCACTCTGTGGTCTCGTAGCTCCTGGGTGTCAAAAGTGCTGTTTGTGCAGGTAGCTGACTCACCCGCCCTACTGCAAAACCAGCACTTCCCGACACCCCGACTGCACTGTGCTACATCTGGGTGGCCACG	((((..(((.((((...((((((...((((.((..(((((((..((((((((.((.(((((...((.(......).))....))))).)).))))))))...))))))).)))))).....))))))..)))).)))))))	-51.6	AGKD01129230	309	449	-	16467
Homolog	ssa-miR-96	ssa-miR-96_1	ssa-miR-96_1	ssa-miR-96-5p	ccr-miR-96	2.34E-07	TTTGGCACTAGCACATTTTTGCT	AAGACATGGCCTCCACTCGTCTTCTTTGCCCATTTTGGCACTAGCACATTTTTGCTTCTGTATATATCTGTTTGAGCAATCATGTGTAGTGCCAATATAGGAGGAGACAGACACTCAACTCTTGTCTT	((((((.((.........(((((((((.((.((.(((((((((.(((((..((((((....(((....)))..))))))..)))))))))))))).)).)).))))).)))).......)).))))))	-41.1	AGKD01125510	3509	3636	+	18015
Homolog	ssa-miR-96	ssa-miR-96_2	ssa-miR-96_2	ssa-miR-96-5p	ccr-miR-96	2.34E-07	TTTGGCACTAGCACATTTTTGCT	AAGACATGGCCTCCACTCGTCTTCTTTTCCCATTTTGGCACTAGCACATTTTTGCTTCTGTATATATCTGTTTGAGCAATCATGTGTAGTGCCAATATAGGAGGAGACAGACACTCAACACTTGTCTT	((((((.(..........((((((((((((.((.(((((((((.(((((..((((((....(((....)))..))))))..)))))))))))))).)).)))))))).))))........).))))))	-45.2	AGKD01029376	17103	17230	+	18006
Homolog	ssa-miR-96	ssa-miR-96_3a	ssa-miR-96_3	ssa-miR-96-5p	ccr-miR-96	2.34E-07	TTTGGCACTAGCACATTTTTGCT	CGCCTCTGCTTTTCTTCTTCGCCCATTTTGGCACTAGCACATTTTTGCTTCTGTATATATGCTTTGAGCAATCATGTGTAGTGCCAATATAGGACAAGATAGATTGACGTCG	(((.((......(((((((..((.((.(((((((((.(((((..((((((..(((....)))...))))))..)))))))))))))).)).))..)))).)))..)).).))	-34	AGKD01020893	900	1011	-	17982
Homolog	ssa-miR-96	ssa-miR-96_3b	ssa-miR-96_3	ssa-miR-96-5p	ccr-miR-96	2.34E-07	TTTGGCACTAGCACATTTTTGCT	CGCCTCTGCTTTTCTTCTTCGCCCATTTTGGCACTAGCACATTTTTGCTTCTGTATATATGCTTTGAGCAATCATGTGTAGTGCCAATATAGGACAAGATAGATTGACGTCG	(((.((......(((((((..((.((.(((((((((.(((((..((((((..(((....)))...))))))..)))))))))))))).)).))..)))).)))..)).).))	-34	AGKD01016907	2307	2418	+	17982
Homolog	ssa-miR-99	ssa-miR-99a	ssa-miR-99a	ssa-miR-99a-5p	aca-miR-99a-5p	7.27E-07	AACCCGTAGATCCGATCTTGTG	CTAACCACTTGGCAAAAACCCGTAGATCCGATCTTGTGGCGAATCTGACATCACAAGCTCGCCTCTGTGGGCCTCTGTCATTGTGGTGTG	(..(((((.(((((....((((((((..(((.(((((((.(.......).))))))).)))..))))))))....)))))..)))))..)	-34	AGKD01031820	14972	15061	-	304362
Homolog	ssa-miR-9	ssa-miR-9b_1	ssa-miR-9b_1	ssa-miR-9b-5p	pol-miR-9b-5p	2.34E-07	TCTTTGGTTATCTAGCTGTATGA	GCACGCGGCGGTCCCTTTAAGAGACGTGGGTTAGTTTCTCTCTTTGGTTATCTAGCTGTATGAGTTTATGTGATATCATAAAGCTAGAGAACCGAATGTATAAACTAATTCTGCAGACTTCAGGAACCACCAATGGAGCGGAGC	((.(((((.(((.(((..(((......((((((((((.....(((((((.(((((((.(((((..((....))..))))).))))))).))))))).....))))))))))......))).))).))).))......)))..))	-44.7	AGKD01018664	5244	5387	+	1019529
Homolog	ssa-miR-9	ssa-miR-9b_2	ssa-miR-9b_2	ssa-miR-9b-5p	pol-miR-9b-5p	2.34E-07	TCTTTGGTTATCTAGCTGTATGA	CGCAGCGGCCCCTTTAAGAGACGACGGGTTCGTTTGTGTCTTTGGTTATCTAGCTGTATGAGTTATAATTTCATAAAGCTAGAGAACCGAAAGTATAAACTAATTCCAAGGACTCCAGAAGCCGGGCCTGCGGCG	(((.(((((((((((..(((.(...(((((.(((((((.((((((((.(((((((.((((((.......)))))).))))))).)))).))))))))))).)))))...)..)))..))))..))))).)).)))	-54.5	AGKD01083494	6130	6264	-	803535
Homolog	ssa-miR-9	ssa-miR-9b_3	ssa-miR-9b_3	ssa-miR-9b-5p	pol-miR-9b-5p	2.34E-07	TCTTTGGTTATCTAGCTGTATGA	TTATGGAATATTTTTGAAGAATGGGAAGTGGGTTGTTATCTTTGGTTATCTAGCTGTATGAGTGTGATGGCCGTCATAAAGCTAGATAACCGAAAGTAAAAACTACTTCCAGACTCATCGAGGACCTTGG	(((.((....(((((((.((...((((((((....((((.(((((((((((((((.(((((..((....))..))))).))))))))))))))).))))...))))))))....)).))))))))).)))	-49.1	AGKD01056955	4335	4464	+	730674
Homolog	ssa-miR-9	ssa-miR-9b_4a	ssa-miR-9b_4	ssa-miR-9b-5p	pol-miR-9b-5p	2.34E-07	TCTTTGGTTATCTAGCTGTATGA	GGGCAGCCTTAGGGGTTGGTTGTTATCTTTGGTTATCTAGCTGTATGAGTGATGTACATTCTTCATAAAGCTAGATAACCGAAAGTAACAAGAATCCCATTACGCTCCT	(((.(((....((((((..(((((((.(((((((((((((((.((((((.((.......)))))))).))))))))))))))).))))))).)))))).....))))))	-48.8	AGKD01006659	7937	8045	+	730767
Homolog	ssa-miR-9	ssa-miR-9b_4b	ssa-miR-9b_4	ssa-miR-9b-5p	pol-miR-9b-5p	2.34E-07	TCTTTGGTTATCTAGCTGTATGA	GGGCAGCCTTAGGGGTTGGTTGTTATCTTTGGTTATCTAGCTGTATGAGTGATGTACATTCTTCATAAAGCTAGATAACCGAAAGTAACAAGAATCCCATTACGCTCCT	(((.(((....((((((..(((((((.(((((((((((((((.((((((.((.......)))))))).))))))))))))))).))))))).)))))).....))))))	-48.8	AGKD01082820	12074	12182	+	730767
Homolog	ssa-miR-9	ssa-miR-9b_5	ssa-miR-9b_5	ssa-miR-9b-5p	pol-miR-9b-5p	2.34E-07	TCTTTGGTTATCTAGCTGTATGA	TCTACGAAAATGTGAACCGGAGGTCGTTTTCTGTCTTTGGTTATCTAGCTGTATGAGTGTTAAATACCTGTCATAAAGCTAGATAACCGAAAGTAGAAATTACTTCCACATTCTTGTTCTGGTGGA	(((((.(.(((..(((..((((((...((((((.((((((((((((((((.(((((((((...))))...))))).)))))))))))).))))))))))..))))))...)))..))).).)))))	-46.2	AGKD01013711	6576	6701	+	730650
Homolog	ssa-miR-9	ssa-miR-9b_6	ssa-miR-9b_6	ssa-miR-9b-5p	pol-miR-9b-5p	2.34E-07	TCTTTGGTTATCTAGCTGTATGA	GGAGGAGTCGGTTGCTATCTTTGGTTATCTAGCTGTATGAGTGTTACTCGGCCGTCATAAAGCTAGCTAACCGAATGTAGGAATGTCCTCCAAACCTGCGACTCGGACAGG	((((((....(((.((((.((((((((.((((((.(((((..(((....)))..))))).)))))).)))))))).)))).))).))))))...(((((......).))))	-45.3	AGKD01007794	8597	8707	-	726015
Salmon	ssa-miR-new1	ssa-miR-new1	ssa-miR-new1	ssa-miR-new1-3p	miR-new1	-	AAAAATCTGTCGTTCAGCCTATT	GCCTAGTGGTTGGCGCGTTGGGCTAGTGACAGAAAGGTTGCTAGATCGAATCCCAAGGTAAAAATCTGTCGTTCAGCCTATTGCCAAGGC	((((......(((((...(((((((((((((((....(((((..............)))))...))))))))).)))))).)))))))))	-29.5	AGKD01018986	8014	8103	+	228
Salmon	ssa-miR-new10	ssa-miR-new10	ssa-miR-new10	ssa-miR-new10-3p	miR-new10	-	AAGATCTGAATTGGGCTGCTT	TGTCTGGACAGAAAATGGCTGTTTACACAGGCAGCTCAATTCTGATATTTTTCTACTAATTGGGCAAAAGATCTGAATTGGGCTGCTTATGTAAATGCCAAAAGCACCAACA	(((.(((...(....((((.(((((((.((((((((((((((.(((.((((((((.....)))).)))).))).)))))))))))))).)))))))))))....).))))))	-40.4	AGKD01042533	8617	8728	-	330
Salmon	ssa-miR-new100	ssa-miR-new100	ssa-miR-new100	ssa-miR-new100-5p	miR-new100	-	CCAGGTAGAACCCTTCTGGCT	AGAATGCTTTGGGTTCCAGGTAGAACCCTTCTGGCTTCCATGTAAAACCCTCTGTGGAAAGGGTTCTTCATGGAACCCAAAAGGGTTCTACCTAGTACCAAAAAGGGTTCT	(((((.((((.(((.(.(((((((((((((.(((.(((((((...((((((........))))))...))))))).))).))))))))))))).).)))..)))).)))))	-58.3	AGKD01161377	101	211	+	435
Salmon	ssa-miR-new101	ssa-miR-new101	ssa-miR-new101	ssa-miR-new101-5p	miR-new101	-	CCCAGGATCAGTTTAGTCTG	GCAGAAACCAGAAGTGGGCACGTAGTAGAAGTGCTGACCCAGGATCAGTTTAGTCTGAATATGATTATATGAACAGATGGGACCAGATCCTAGATCAGCACTCCTACTCTGAGACCCTTTGTGGATACAGGC	((.....(((.(((.((((.((.(((((.((((((((.(.((((((.((((.(((((.((((....))))...))))).))))..)))))).).)))))))).))))).)).).)))))).)))......))	-48	AGKD01098943	2667	2798	+	351
Salmon	ssa-miR-new102	ssa-miR-new102	ssa-miR-new102	ssa-miR-new102-5p	miR-new102	-	CCCCGTCCGGCCCGGAC	GCTCCCCGCCCCTGGTCTGTGGTGCGTGTCCCCCGTCCGGCCCGGACCGTTCCTGCTCCCCGCACCACTGGCTTGGTGCGGGGAGCAGGAACGGTCCGGGCCGGACTGGGGACACGCACCACTGAC	((.....)).....(((.(((((((((((((((.(((((((((((((((((((((((((((((((((......))))))))))))))))))))))))))))))))).))))))))))))))).)))	-121.2	AGKD01041477	10	135	+	114
Salmon	ssa-miR-new103	ssa-miR-new103_1	ssa-miR-new103_1	ssa-miR-new103-5p	miR-new103	-	CCCGGTCCGGTTCAGAATCCGA	GCGAGGTTTGGTATCGGACAGCCCATCTTTCCCCGGTCCCGGTCCGGTTCAGAATCCGATAGTGAACTGTCTCAGAGTCTGGCCCGAACCAAGATCCGGTCTTATGGGAGTACGGCTAGCGTCGC	((((.(((.(((..((.((..(((((......((((((..(((.(((.(((((.((.(((((....)))))...)).))))).))).)))..)).))))....))))).)).)))))))).))))	-45	AGKD01085367	4313	4437	-	198
Salmon	ssa-miR-new103	ssa-miR-new103_2	ssa-miR-new103_2	ssa-miR-new103-5p	miR-new103	-	CCCGGTCCGGTTCAGAATCCGA	AAGGTTTGGTATCGGACAGCCCATCTTTCCCCGGTCCCGGTCCGGTTCAGAATCCGATAGTGAACTGTCTCAGAGTCTGGCCCGAACCAAGATCCGGTCTTACGGGAGTACGGCTAGCGTCGCGGCTTCT	(((((..(((........))).)))))...((((((..(((.(((.(((((.((.(((((....)))))...)).))))).))).)))..)).))))......((((((.((((....))))..))))))	-40.3	AGKD01150583	609	738	+	198
Salmon	ssa-miR-new104	ssa-miR-new104	ssa-miR-new104	ssa-miR-new104-5p	miR-new104	-	CCCTAGATCTGTGTGCTGTCT	GATGCTGCTGTACCTACAGGCTTGTAATTCCAGTAGCCTGGCCCTAGATCTGTGTGCTGTCTGGTCCAACTTGACAAACAGCACAATAGACCTGGGACCAGGCTATCATTCCAATACTCCAAGTGCCAAACGGTTCTCCAGCTC	((.((((..(.(((....(((..(((......(((((((((.(((((.((((((((((((...(((......)))..))))))).))))).))))).)))))))))........))).......)))....))).)..))))))	-53.9	AGKD01007748	10970	11113	-	3681
Salmon	ssa-miR-new105	ssa-miR-new105	ssa-miR-new105	ssa-miR-new105-5p	miR-new105	-	CCGAAGGATCCTGGAGAGTACT	TAGTTAAAGTTAGGTAAGGCTTCAGGGTAGGGATGTCCGAAGGATCCTGGAGAGTACTAACCATTCTGTGGCTGCGCTACTCTCTGTGGTCCTTCTAGGCCAGGTGATCTCAGCTCTGCGGGACACAGACTTGCTG	((((..(((((..((....((.((((((.(((((..((((((((((.((((((((((((.((((...)))).)).).))))))))).)))))))).......))..))))).)))))).))...)).)))))))))	-45.2	AGKD01051587	8059	8194	-	816
Salmon	ssa-miR-new106	ssa-miR-new106	ssa-miR-new106	ssa-miR-new106-5p	miR-new106	-	CCGAGGACTTAGTACCCGCTGCGTCA	CCGAGGACTTAGTACCCGCTGCGTCACGCCCCTTGCCCCCGGCGTGACTGTCAACCGGGTCGGACTATCCTCAGTGCGCACCCGACCACGTTGCATCGCCAGGGCAGGGATCGGCTCACATAAACTGGCGCCAGGGGTCAGCGG	(((..(((......(((...((((((.(((((((((((..((((....((.(((((((((((.(((......))).)).))))).....)))))).)))).))))))))...)))..........))))))..))))))..)))	-57.7	AGKD01150486	5470	5613	+	14406
Salmon	ssa-miR-new107	ssa-miR-new107_1	ssa-miR-new107_1	ssa-miR-new107-3p	miR-new107	-	CCTATATAGGGAATAGGGTGG	AGGGCTGCGTCTCAAATAGTACCCTAGTTCCTATATAGGGCACTACTTTTCACCATGGTGAAAAGCAGGGCCCTATATAGGGAATAGGGTGGCATTTGGGATATAGTACCT	(((((((.(((((((((..(((((((.((((((((((((((.((.((((((((....)))))))).)).)))))))))))))).)))))))..))))))))).)))).)))	-62.7	AGKD01039699	1297	1407	-	111
Salmon	ssa-miR-new107	ssa-miR-new107_2	ssa-miR-new107_2	ssa-miR-new107-3p	miR-new107	-	CCTATATAGGGAATAGGGTGG	TGGCATCCTATATATATATAAATGGCTCCCTATTCCCTATATAGCCCACTACTTTTGACCAGAGAGCCCTATATAGGGAATAGGGTGGCATTTGGAATGAATCCTAGGTATTCA	(((...((((........((((((.(.(((((((((((((((((....((.((((.....))))))..))))))))))))))))).).))))))..........))))...)))	-39.4	AGKD01024851	3675	3788	-	114
Salmon	ssa-miR-new108	ssa-miR-new108	ssa-miR-new108	ssa-miR-new108-5p	miR-new108	-	CCTCCTGTACTTCTTTTGACC	CTCAAGTGACGCACCCCTCCTGTACTTCTTTTGACCAGGGTCCATAGGGCTATGTCTGGTCAAAAGTAGTACACTATGGGGTGCCATTTGGG	((((((((..(((((((...((((((.((((((((((((((((...)))))....))))))))))).))))))....)))))))))))))))	-52	AGKD01043994	412	503	+	1659
Salmon	ssa-miR-new109	ssa-miR-new109	ssa-miR-new109	ssa-miR-new109-5p	miR-new109	-	CCTCTGGCCTGTGACTATGTCT	TTTGCAGCCCTGCAATCCCTCTGGCCTGTGACTATGTCTGTGTAATGACTCTCATAAGACAGGTCTGAGGCCAGTGGCGTTGCAGGAGAACAGA	((((....((((((((.((.(((((((..((((.((((((((..........))).)))))))))..))))))).)).))))))))....))))	-43.2	AGKD01048181	7833	7926	-	321
Salmon	ssa-miR-new11	ssa-miR-new11	ssa-miR-new11	ssa-miR-new11-5p	miR-new11	-	AAGCGTGATGAAGTTGAAGATCTGAC	GATGGGGTCCGTTTTATTCGCAGATGGTGAGGAATTGTATGAAGCGTGATGAAGTTGAAGATCTGACAAAACCGTGGAGTCTATATTCAATCCAACACTGAGCTTCATACACTTCATCTGGGTCTTGCCAATTAGGGCAA	(((((...))))).....(.((((...(((((...(((((((((((((.((..(((((((((.(.((......)).).))))....))))).)).)))...))))))))))))))))))).)..(((((......)))))	-39.1	AGKD01035050	9026	9165	-	4185
Salmon	ssa-miR-new110	ssa-miR-new110	ssa-miR-new110	ssa-miR-new110-5p	miR-new110	-	CCTCTTCCATCATCCTCTGGCCT	CGTCCTCCCTCTTCCATCATCCTCTGGCCTCCTTTTGAAAAAGGTCAAAGGTAATCGAGGAGAGGGGAAAGAGGACGAAAATGCACCTGTAT	(((((((..(((.((.((.(((((..(((((((((....)))))....))))....))))))))))))..)))))))...((((....))))	-32.7	AGKD01034483	10876	10967	-	693
Salmon	ssa-miR-new111	ssa-miR-new111	ssa-miR-new111	ssa-miR-new111-5p	miR-new111	-	CCTGCCAGTTGGCTGTAGGCT	CTTGTTTTATGCCTGCCAGTTGGCTGTAGGCTACTCGACTAGCAGCTTGCTAGCTAGCTGGCTAAAAACATCAAGCAAG	(((((((.(((...((((((((((((((((((.((.....)).))))))).)))))))))))......))).)))))))	-35.7	AGKD01033094	3595	3673	+	540
Salmon	ssa-miR-new112	ssa-miR-new112_1	ssa-miR-new112_1	ssa-miR-new112-3p	miR-new112	-	CCTGGTGCTAAGGGAGAGGC	GCTCTACATTCACTCAATCACTTCTTCTCTCTTCTCCTTCAGGGTGGTGATGGTCAGCCTGGTGCTAAGGGAGAGGCTGGAGATAACGGTGCCAAGGGTGACGGTGGTGC	((.((((..((((((...((((...((((((((((((((((((.(((......))).)))))......))))))))..)))))....))))....))))))..)))).))	-42.9	AGKD01003064	2434	2543	+	609
Salmon	ssa-miR-new112	ssa-miR-new112_2	ssa-miR-new112_2	ssa-miR-new112-5p	miR-new112	-	CCTGGTGCTAAGGGAGAGGC	CTACATTCACTCAATCACTTCTTCTTCTCTCTTCTCCTTCAGGGTGGTGATGGTCAGCCTGGTGCTAAGGGAGAGGCTGGAGATAACGGTGCCAAGGGTGACGGTGGTGCCCAAGGACCCGCTGGACCTACTGGAGCCCCTGGACCTCAGGTATAACACGTGGGACTGACCACTGGGTACCCACCCTGACCCATCTTAAATGGTTCTCTGTAG	(((((............((((..((((((((((..(..(((((.(((......))).))))).)..))))))))))..)))).....(((.(((.((((..((((((.(.(((.(......)))).)))))))..)))).)))))).((((........((((((((........))).)))))))))..((((.....)))).....)))))	-75.3	AGKD01018045	19050	19262	-	714
Salmon	ssa-miR-new113	ssa-miR-new113	ssa-miR-new113	ssa-miR-new113-5p	miR-new113	-	CCTTGACCACGTAACCTGACCA	TTATGGGCCAGAAGTTTTCCTTGACCACGTAACCTGACCATAGTTTTCTTGGTTAGGTCAGATGTGGTCAGGAGAAACTCTGGTCCTTAA	(((.((((((((.(((((.(((((((((((.(((((((((.((....)))))))))))...))))))))))).))))))))))))).)))	-49.8	AGKD01009150	8046	8135	-	38982
Salmon	ssa-miR-new114	ssa-miR-new114	ssa-miR-new114	ssa-miR-new114-5p	miR-new114	-	CGATATAGACGCCTGACTGAGT	ATCAGTGGGCATGTGGTCTGCTGACCTGGGGGTGCTGACACGATATAGACGCCTGACTGAGTTTTGCCTGTGAAGCTGTAGTTTTAAATTTAGCCTGGTCCTAGATCTGCATGTGCTCTTGCCAGCACCATTGTGCATTGGT	(((((((.(((.(((((..((((...(((((((((((.((.(((.(((..(((.(.(((((((.......((((((....))))))))))))).).))).))).))))))).))))))))).)))))))))))).)))))))	-43.8	AGKD01003925	25782	25923	+	2973
Salmon	ssa-miR-new115	ssa-miR-new115	ssa-miR-new115	ssa-miR-new115-5p	miR-new115	-	CGCCAGGGTACAATCTGAATGCCT	ACCTCTCAGGTGCACACACACCGCCAGGGTACAATCTGAATGCCTATGTCAGGGGAGGCACTCATGTAACCTGGCAGTGAGACTTGCTACCGTTACCTGCAGGT	((((..((((((((....(((.((((((.((((...(((.(((((..........))))).))))))).)))))).))).....))).......))))).))))	-37	AGKD01032389	6698	6801	-	396
Salmon	ssa-miR-new116	ssa-miR-new116	ssa-miR-new116	ssa-miR-new116-3p	miR-new116	-	CGCGCGCCGGGCCCTTCTC	CGTTGGGGTGGTGTCCGTCGGCGGACCGGTGGGGGAGGGTTGGGTCCGGCGATTGGTGGCGGCAACTCTGGACGCGCGCCGGGCCCTTCTCGCGGATCTCTCCAACTATGGCGCTCGCCTGCCCCACG	(((.(((((((((..(((((..((...((.((((..(((..((((((((((....((..(((.....))).))...))))))))))..))).....)))).))..)).)))))..)))).))))))))	-58.9	AGKD01017716	16595	16722	+	339
Salmon	ssa-miR-new117	ssa-miR-new117_a	ssa-miR-new117	ssa-miR-new117-5p	miR-new117	-	CGCGGATCATCTGTTTCCCAGC	GGAAGTACTTTGGCCCACTTGACCACGCGGATCATCTGTTTCCCAGCCAGCTGGTTGAGGCTGGACAGCAGGTGGTCGGTGGTGTCAGGCTGGGTGTTGTCGTAGCC	((..........(((((((((((..(((.(((((((((((..((((((..........))))))..))))))))))).)))..)))))).)))))..........))	-51.4	AGKD01074033	6178	6284	+	681
Salmon	ssa-miR-new117	ssa-miR-new117_b	ssa-miR-new117	ssa-miR-new117-5p	miR-new117	-	CGCGGATCATCTGTTTCCCAGC	GGAAGTACTTTGGCCCACTTGACCACGCGGATCATCTGTTTCCCAGCCAGCTGGTTGAGGCTGGACAGCAGGTGGTCGGTGGTGTCAGGCTGGGTGTTGTCGTAGCC	((..........(((((((((((..(((.(((((((((((..((((((..........))))))..))))))))))).)))..)))))).)))))..........))	-51.4	AGKD01011423	13773	13879	+	681
Salmon	ssa-miR-new118	ssa-miR-new118	ssa-miR-new118	ssa-miR-new118-5p	miR-new118	-	CGGAGAGCTTTACAGCAC	CTTCAGAGAAGGCGTGTCCAATGGCGGAGAGCTTTACAGCACTCCAGCTGATGCTTGGCATTGCACATGGTGATCTTAGGCTTGGGGGCTGCTGTTCGGCCATGGAAACACATTTCATGAAG	(((((((((..(.((.((((.(((((((.(((.....(((.((((((.....((((((.(((((.....))))).)))))))))))))))))).))).)))))))).)).).)))).)))))	-42.2	AGKD01008638	16941	17062	-	348
Salmon	ssa-miR-new119	ssa-miR-new119_1a	ssa-miR-new119_1	ssa-miR-new119-5p	miR-new119	-	CGGATCGCTGCGTTCACCATT	TAGGCTGGTGGAACCTTCCGGATCGCTGCGTTCACCATTCTATTTCACTGACGTCAACAGAACGGTGAACGCAGCCATTAGGATGGTTCCATCAGGCTA	(((.(((((((((((.(((.(((.((((((((((((.((((.....((....))....)))).)))))))))))).))).))).))))))))))).)))	-56.3	AGKD01447995	7543	7641	+	519
Salmon	ssa-miR-new119	ssa-miR-new119_1b	ssa-miR-new119_1	ssa-miR-new119-5p	miR-new119	-	CGGATCGCTGCGTTCACCATT	TAGGCTGGTGGAACCTTCCGGATCGCTGCGTTCACCATTCTATTTCACTGACGTCAACAGAACGGTGAACGCAGCCATTAGGATGGTTCCATCAGGCTA	(((.(((((((((((.(((.(((.((((((((((((.((((.....((....))....)))).)))))))))))).))).))).))))))))))).)))	-56.3	AGKD01081417	13730	13828	+	519
Salmon	ssa-miR-new119	ssa-miR-new119_2	ssa-miR-new119_2	ssa-miR-new119-5p	miR-new119	-	CGGATCGCTGCGTTCACCATT	TGGTGGAACCAGCCGGATCGCTGCGTTCACCATTATATTTAACTTCAACAGAATGGTGAATGCAACGATAAGGCTGGTTCCACCA	((((((((((((((..((((.(((((((((((((.................))))))))))))).))))..))))))))))))))	-54.2	AGKD01012590	4558	4642	-	1578
Salmon	ssa-miR-new12	ssa-miR-new12_1	ssa-miR-new12_1	ssa-miR-new12-3p	miR-new12	-	AAGGCACACTTAACCAGCATGG	GTGAGGAGGTGTGGGGGGCTTTGCTGGTTACACTGTCTGTGGTTTTATTTACAATTCAAGGCACACTTAACCAGCATGGATACCACAGCATTCTGCAT	((((((((.(((((....((.(((((((((...(((((..((((........))))..)))))....))))))))).))...))))).).)))).)))	-32.6	AGKD01026026	14165	14262	-	1830
Salmon	ssa-miR-new12	ssa-miR-new12_2	ssa-miR-new12_2	ssa-miR-new12-3p	miR-new12	-	AAGGCACACTTAACCAGCATGG	GTGAAGAATGTAGGTGGAGGTGTGATGGTGCGGTGGTGCTTTGCTGGTTACACTGTTTATGATTTATTTAGAATTCAAGGCACACTTAACCAGCATGGCCACCACAGCATTCTGCAGCGATACACCATCCCATCTGGTTTGCGC	(((..((((.(((((((.((((((.((.((((((((((((.(((((((((...(((((..(((((.....)))))..)))))....))))))))).)).)))))).......)))).)).))))))...))))))))))).)))	-52.8	AGKD01005278	32051	32194	+	1581
Salmon	ssa-miR-new12	ssa-miR-new12_3	ssa-miR-new12_3	ssa-miR-new12-3p	miR-new12	-	AAGGCACACTTAACCAGCATGG	TGTTATGGTGTGAGGGTGCTTTGCTGTTAACACTGTCTGTGATTTATTTAGAATTCAAGGCACACTTAACCAGCATGGCTACCACAGCATTCTGCA	(((.(((.((((.(...(((.(((((((((...(((((..(((((.....)))))..)))))...)))).))))).)))..))))).)))...)))	-28	AGKD01039520	10538	10633	+	1626
Salmon	ssa-miR-new120	ssa-miR-new120	ssa-miR-new120	ssa-miR-new120-3p	miR-new120	-	CGGCTTGGCTGGGTTGTGTTTC	CGGGCCGGTCGCCAGGTGTACGGTGTTTCCTCCGACACTTCCAGGTTAAGCGGGCATTGTGTCAAGAAGCAGTGCGGCTTGGCTGGGTTGTGTTTCGGAGGATGCACGACTCTCAACCTTCGCCTCTCCCGAGTCCG	((((((((..((.((((.....((((.(((((((((((..((.((((((((..(((((((........))))))).)))))))).))..)))..)))))))).))))........))))..)).....))).)))))	-61.8	AGKD01059375	7596	7732	+	270
Salmon	ssa-miR-new121	ssa-miR-new121_a	ssa-miR-new121	ssa-miR-new121-3p	miR-new121	-	CGGGACCACCAGGTCGTC	CCGATCGGGTGTCCGCACTAAGTTCGGTATCGATATGGTGCTCCTGGGGGAGCCCGGGACCACCAGGTCGTCTAAGGAGGGGTGCACCGGCCCAGGTCGG	((((((((((....(((((...(((.....((((.(((((.(((((((....))))))).))))).)))).....)))..)))))....)))).))))))	-50.8	AGKD01005384	17988	18087	+	5709
Salmon	ssa-miR-new121	ssa-miR-new121_b	ssa-miR-new121	ssa-miR-new121-3p	miR-new121	-	CGGGACCACCAGGTCGTC	CCGATCGGGTGTCCGCACTAAGTTCGGTATCGATATGGTGCTCCTGGGGGAGCCCGGGACCACCAGGTCGTCTAAGGAGGGGTGCACCGGCCCAGGTCGG	((((((((((....(((((...(((.....((((.(((((.(((((((....))))))).))))).)))).....)))..)))))....)))).))))))	-50.8	AGKD01030982	69	168	-	5709
Salmon	ssa-miR-new121	ssa-miR-new121_c	ssa-miR-new121	ssa-miR-new121-3p	miR-new121	-	CGGGACCACCAGGTCGTC	CCGATCGGGTGTCCGCACTAAGTTCGGTATCGATATGGTGCTCCTGGGGGAGCCCGGGACCACCAGGTCGTCTAAGGAGGGGTGCACCGGCCCAGGTCGG	((((((((((....(((((...(((.....((((.(((((.(((((((....))))))).))))).)))).....)))..)))))....)))).))))))	-50.8	AGKD01067694	6096	6195	+	5709
Salmon	ssa-miR-new122	ssa-miR-new122	ssa-miR-new122	ssa-miR-new122-5p	miR-new122	-	CGGGATAGCCTGCCTCT	GTGCCGCGGATCTTCGGTTGGCCCGGGATAGCCTGCCTCTTTTGGCAGGTGAGTAGAGCCGTTCTTGACGGGGTTGGGGTGC	(((((.(.(((((((((.((((.(......(((((((......))))))).....).))))...))))..))))).))))))	-32.4	AGKD01016603	3690	3771	+	20637
Salmon	ssa-miR-new123	ssa-miR-new123	ssa-miR-new123	ssa-miR-new123-5p	miR-new123	-	CGGGGCTGGGCCTGGCC	GGGGCCCGGGGCTGGGCCTGGCCCCGGGGTATCAGAGCCTGCGGGAGTAAAACCTGAGCCAGAGGAATAACTGGGCCCT	((((((((((((((((....((((((((((......)))).)))).))....))).))))..........)))))))))	-37.9	AGKD01081691	735	813	+	507
Salmon	ssa-miR-new124	ssa-miR-new124	ssa-miR-new124	ssa-miR-new124-5p	miR-new124	-	CGGTTTCGGCCGTGAGCT	TCCTCCGTCGGTGGAAATGGGTTGGCTTGGGGTGAAGGTGGCTACCGGTTTCGGCCGTGAGCTTTACAGCGTCCCTGCTCCATACTCGCCGCTTCCCGGGGCCGAGGA	(((((.(((...((((...(((.((..((((((((.(.(((((..((((....))))..)))....)).).))...))))))..)).)))..))))...))).)))))	-37.2	AGKD01087186	4415	4522	+	9867
Salmon	ssa-miR-new125	ssa-miR-new125	ssa-miR-new125	ssa-miR-new125-3p	miR-new125	-	CTAAGACGGCACAAACGGACGT	GTGGTCCTGAGTCCTGAGTCCCAGCTCTGTTTGTCGTCGTCTTGCCAACTCTCATGTGATTTATAGGAGTTGCTAAGACGGCACAAACGGACGTGGGACCAGGATGAGCATGGTTCAC	((((.((((.((((((.((((((..(((((((((.(((((((((.(((((((.(((.....))).))))))).))))))))))))))))))..))))))))))))...)).)).))))	-62.3	AGKD01082157	794	911	+	228
Salmon	ssa-miR-new126	ssa-miR-new126_a	ssa-miR-new126	ssa-miR-new126-5p	miR-new126	-	CTACAATTAAAGGATATTTCTT	GTTTCAAGTGCAAGATGAAGATGCATGATAGGAATAATCCTACAATTAAAGGATATTTCTTGTGACTGAGCATATACGGAAATATCTTGTAATTGTTTGGTTAGATCTACCAGGTCACGTCGCCTTTCAGAAC	((((.(((.((..((((..(((...((.((((..(((((..(((((((.(((((((((((((((......))))...))))))))))).)))))))..)))))..)))).)).))).)))))))))...))))	-33.3	AGKD01161554	7043	7175	+	1017
Salmon	ssa-miR-new126	ssa-miR-new126_b	ssa-miR-new126	ssa-miR-new126-5p	miR-new126	-	CTACAATTAAAGGATATTTCTT	GTTTCAAGTGCAAGATGAAGATGCATGATAGGAATAATCCTACAATTAAAGGATATTTCTTGTGACTGAGCATATACGGAAATATCTTGTAATTGTTTGGTTAGATCTACCAGGTCACGTCGCCTTTCAGAAC	((((.(((.((..((((..(((...((.((((..(((((..(((((((.(((((((((((((((......))))...))))))))))).)))))))..)))))..)))).)).))).)))))))))...))))	-33.3	AGKD01328029	2416	2548	-	1017
Salmon	ssa-miR-new127	ssa-miR-new127	ssa-miR-new127	ssa-miR-new127-3p	miR-new127	-	CTACAGCTGGAGAAGGACCATGGC	TCAGATTTTGTCACTACTTCTCTCTGGCCTGGTCCTTGTCGGTGGTAGTACCTGAGCAAGATAAAGCTACTACAGCTGGAGAAGGACCATGGCGAGTGGGAGGGCCTGGCTCCTGA	((((.....((((...((((((.((.(((((((((((.(((((.((((((.((...........)).)))))).))).)).)))))))).))).)).))))))...))))..))))	-49.9	AGKD01001927	2928	3043	+	747
Salmon	ssa-miR-new128	ssa-miR-new128	ssa-miR-new128	ssa-miR-new128-3p	miR-new128	-	CTACGTCTGTCTGAGGGTCGCT	AGGACACATTGATCATCGACACTTCGAACGCACTTTGCGGCCCCAGGTTCCCCCTGGGGCTACGTCTGTCTGAGGGTCGCTATATCATCAATCGGAAACCT	(((...(((((((.((((((.(((((.(((.((...(.(((((((((.....))))))))).))).))).)))))))))....)).)))))).)....)))	-33.7	AGKD01465069	3805	3905	-	1478397
Salmon	ssa-miR-new129	ssa-miR-new129	ssa-miR-new129	ssa-miR-new129-5p	miR-new129	-	CTAGCATACCACTTAGAATGC	AGAGAGAGGGTATGGTTAAGTTCCAATGTCCATACTAGCATACCACTTAGAATGCATGCCGAATACTTTGCTTCATTCAGGTAGTATGCCAGTGTGGATATCGGAAATAGTCCTTATATGTTTGTATCT	(((..(((.((((((.....((((.(((((((((((.((((((.((((.(((((.(.((.((....)).)).)))))))))).)))))).))))))))))).)))).....))..)))).)))...)))	-44.6	AGKD01048873	11676	11804	-	18
Salmon	ssa-miR-new13	ssa-miR-new13	ssa-miR-new13	ssa-miR-new13-3p	miR-new13	-	AAGGCACAGTAGACCAGCATGG	GGTGTGATGGTGTGGAGGTACTTTGCTGGTGACAATGTCAGTGATTTATTTTGAATTCAAGGCACAGTAGACCAGCATGGCTACCTTAGCATTCTGCAGC	(.((((..(((((.((((((((.(((((((.((..((((...((((((...))))))...))))..))..))))))).)).)))))).))))).)))).)	-33.2	AGKD01069569	2406	2505	-	591
Salmon	ssa-miR-new130	ssa-miR-new130	ssa-miR-new130	ssa-miR-new130-5p	miR-new130	-	CTAGGAGGAAGCACTGGGCCT	GTCTGTCTCTGGTTCCTGAGATGTGAGCTAGGAGGAAGCACTGGGCCTGTGTAAATAAATCTGCTCTCTCCTTCCTCCTATAGCTGGCCACCATAGCAGAC	(((((.((.((((.........((.(((((((((((((....((((..((........))..))))....)))))))))..)))).)).)))).)))))))	-37.3	AGKD01160700	3275	3375	+	234
Salmon	ssa-miR-new131	ssa-miR-new131	ssa-miR-new131	ssa-miR-new131-5p	miR-new131	-	CTCAGACTGCATGGCCACCTG	CAGCCTTCCACCATGAGGACATGCTTCAGTCTCTGCACCAGCTCAGACTGCATGGCCACCTGTGTGATGTCACAGTCCAGGTGGACTTCCAGGGTGAGCTGGAAGAGTTTGAGGCTCACCAGGCGGTCCTAGCTG	((((...((.((.((..((...(((((((.((((...((((((((..(((...(((((((((((((....))))...))))))).))..)))..)))))))).)))).)))))))))..)))).)).....))))	-60.9	AGKD01046255	1294	1428	-	477
Salmon	ssa-miR-new132	ssa-miR-new132	ssa-miR-new132	ssa-miR-new132-3p	miR-new132	-	CTCAGCCAGTAGATCTATTGCT	AGTGTGCTATTGCTGAGCTGGAATAAAAGCCTGCTCGGCCAGTAGATCTATTGCTGGGCTGGAATAAAAGTCTGCTCGGCCAGTAGATCTATTCCTGGGCTGGAATAAAGGTCTGCTCAGCCAGTAGATATATTGCTGAGCTGGAATAAAAGTCTCCTCAGCCAGTAGATCTATTGCTGAGCTGGAATAAAGGTCTGCTCAGCCAGTAGATCTATTCCTGG	((((((((((((((((((.(((.......((.((((((..(((((((((((((((((((.(((.......))))))))).))))))))))))).)))))).))........))))))))).)))))).)))))).(((((..((........))..)))))(((((((((((((((((((((.(((.......))))))))).)))))))))))...))))	-93.9	AGKD01097975	8	228	-	258
Salmon	ssa-miR-new133	ssa-miR-new133	ssa-miR-new133	ssa-miR-new133-3p	miR-new133	-	CTCCTCCTCGTCCTAGATGGTG	GGTTTTGCTGCGGTAAGAGTGCTGTCTAGTATGAAAAGGCAGGTCATTTCACTTCCTCTCCTCCTCGTCCTAGATGGTGCTCTGCCATGTGCCGGGCATCC	((...((((.(((((((((((((((((((.((((..(((.(((...........)))..)))..)))).))))))))))))))......))))))))).))	-36.5	AGKD01004191	7715	7815	-	429
Salmon	ssa-miR-new134	ssa-miR-new134	ssa-miR-new134	ssa-miR-new134-5p	miR-new134	-	CTCTGTACCCTGTGCCTAGACC	CCAACCCTTGATCCTCTGTGGCAGCACCCTTACCTCTGTACCCTGTGCCTAGACCTGACACACACAGGTCTCTGTGCATGGTAAGGTGGTTCAGGGGATGCAGAAGCAATTTGAGAGGTTGG	(((((((((((....((...(((...((((.(((.((.((((.(((((..(((((((.......)))))))..))))).)))).)).)))..))))..)))...))....))))).))))))	-52.1	AGKD01027939	4504	4625	-	231
Salmon	ssa-miR-new135	ssa-miR-new135	ssa-miR-new135	ssa-miR-new135-5p	miR-new135	-	CTGAGGAAAAACTCTGGACCCT	TTGAGTACATGACCTACTGAGGAAAAACTCTGGACCCTAATTCTAGGCTATATCTAGGGCCCAGAGTATTTCTTGTTTAAGTCACATGGTTCGA	(((((..((((((.((...((((((.(((((((.(((((...............))))).))))))).))))))...)).))))..)).)))))	-29	AGKD01160161	6926	7019	-	666
Salmon	ssa-miR-new136	ssa-miR-new136	ssa-miR-new136	ssa-miR-new136-5p	miR-new136	-	CTGATGAAATCACTCTATGGTCT	GTGGTGTAAGAGCTCTGATGAAATCACTCTATGGTCTGCTCTCTGCTGCGTCAGGATAGGTTGATTTCATTGCATTTCTTTGCCAC	((((((.(((((...(((((((((((.(((((..(((((.(......).).))))))))).)))))))))))...)))))))))))	-27.3	AGKD01015789	1586	1671	-	630
Salmon	ssa-miR-new137	ssa-miR-new137	ssa-miR-new137	ssa-miR-new137-3p	miR-new137	-	CTGCACAAACGGATCTGGGACC	CTAACCTGATCCCAGGTCTGTTTGTGCTGTCTTCCATGGCTTTGGTGACTGCACAAACGGATCTGGGACCAGGCTAG	(((.((((.((((((((((((((((((.(((..(((......))).))).)))))))))))))))))).)))).)))	-49.3	AGKD01082333	6615	6691	+	84
Salmon	ssa-miR-new138	ssa-miR-new138	ssa-miR-new138	ssa-miR-new138-5p	miR-new138	-	CTGGCCTCCCCGGCATCAAGGGACAC	CCTGTCCACATCATTCCTTCTTCTGCCCTACAGGGTGCTCGTGGAACCCCTGGAACTCCTGGCCTCCCCGGCATCAAGGGACACAGAGTGAGTAATAGGAGGAGTGACATGAGGATGCTCCAGG	(((((((.(((((((((((((((((((((....(((((.((.(((..((..((....)).))..))).))))))).))))...)))).........)))))))))))..)).))).....))))	-42	AGKD01054961	5427	5550	+	84
Salmon	ssa-miR-new139	ssa-miR-new139	ssa-miR-new139	ssa-miR-new139-5p	miR-new139	-	CTGGGATCTCTATAGTGATGATG	CACTGATCTCTATAGTGATGATGTTGGCTGCTCTTCACACCGCTGGGATCTCTATAGTGATGATGTTGGCTGCCCTTCACACCGCTGGGATCTCTATAGTGATGTTGGCTGCTCTTCACACCGCTGGGATCTCTATAGTG	((((((((((...((((.((.((..(((.((.(..(((((....((((((((...((((.((.((..((....))..)))).))))))))))))....))).))..))).)).)..)))).)))))))))).....))))	-42.3	AGKD01052170	1350	1489	+	579
Salmon	ssa-miR-new14	ssa-miR-new14_a	ssa-miR-new14	ssa-miR-new14-5p	miR-new14	-	AAGGGCGGAACGAAATAGAATGC	CCAGTAATGCGAAGATAGAAATGATCAGTGCTCTCAAGGGCGGAACGAAATAGAATGCCTGTTTATTTCTCAGTCATCCTATTTCACTCAGCCCCGAGAGCAGTGATCAGACCTGCTTATGTGCTCTGCAGG	((.(((..((((((.(((...((((((.(((((((..((((.((..(((((((.(((.(((.........))).))).)))))))..)).)))).))))))).))))))...))))))...)))..))).))	-51.7	AGKD01006638	19708	19839	-	216
Salmon	ssa-miR-new14	ssa-miR-new14_b	ssa-miR-new14	ssa-miR-new14-5p	miR-new14	-	AAGGGCGGAACGAAATAGAATGC	CCAGTAATGCGAAGATAGAAATGATCAGTGCTCTCAAGGGCGGAACGAAATAGAATGCCTGTTTATTTCTCAGTCATCCTATTTCACTCAGCCCCGAGAGCAGTGATCAGACCTGCTTATGTGCTCTGCAGG	((.(((..((((((.(((...((((((.(((((((..((((.((..(((((((.(((.(((.........))).))).)))))))..)).)))).))))))).))))))...))))))...)))..))).))	-51.7	AGKD01024868	1351	1482	+	216
Salmon	ssa-miR-new140	ssa-miR-new140_1a	ssa-miR-new140_1	ssa-miR-new140-3p	miR-new140	-	CTGGTCAAAAGTAGTGCACT	GTCTTAAATGGCACCCTTTTCCCTGTATAGTGCACTGCTTTAGACCAGAACCCTATGGGCACTGGTCAAAAGTAGTGCACTATGTAGGGAATGTGGTGACATTTGGGAC	((((((((((.((((...(((((((((((((((((((((((.((((((..(((...)))..)))))).)))))))))))))))))))))))...)))).))))))))))	-68.9	AGKD01021699	11072	11180	+	399
Salmon	ssa-miR-new140	ssa-miR-new140_1b	ssa-miR-new140_1	ssa-miR-new140-3p	miR-new140	-	CTGGTCAAAAGTAGTGCACT	GTCTTAAATGGCACCCTTTTCCCTGTATAGTGCACTGCTTTAGACCAGAACCCTATGGGCACTGGTCAAAAGTAGTGCACTATGTAGGGAATGTGGTGACATTTGGGAC	((((((((((.((((...(((((((((((((((((((((((.((((((..(((...)))..)))))).)))))))))))))))))))))))...)))).))))))))))	-68.9	AGKD01091088	4503	4611	+	399
Salmon	ssa-miR-new140	ssa-miR-new140_2	ssa-miR-new140_2	ssa-miR-new140-3p	miR-new140	-	CTGGTCAAAAGTAGTGCACT	CAAAATGGTACCTTGCTCCCTACGTAGTGCACTGCCCTATGCCCATGTGGACTCTGGTCAAAAGTAGTGCACTATATAGGGACTGGTGTGCCTTTTG	(((((.(((((((.(.((((((.((((((((((((....((.(((.(......)))).))...)))))))))))).))))))).)).))))))))))	-42.3	AGKD01098568	1530	1626	+	861
Salmon	ssa-miR-new140	ssa-miR-new140_3	ssa-miR-new140_3	ssa-miR-new140-3p	miR-new140	-	CTGGTCAAAAGTAGTGCACT	ACGTGGGGTGAGTACCAAATGGCACCATATTCCCTTCATAGTGCACGACTTTTGACCAATGGCTATATAGCTCTGGTCAAAAGTAGTGCACTGTGTAGGGAATAGGGTGCGTTTTGGGCACTTAACCCCCCGT	(((.(((((((((.(((((..(((((.((((((((.((((((((((.(((((((((((..((((....)))).))))))))))).)))))))))).)))))))).)))))..)))))..)))).))))).)))	-81.9	AGKD01059879	6126	6258	-	798
Salmon	ssa-miR-new141	ssa-miR-new141	ssa-miR-new141	ssa-miR-new141-5p	miR-new141	-	CTGGTCCCAGATCTGTTTGTGC	GGCTGCAGCGGAGTTGTAGCCTGGTCCCAGATCTGTTTGTGCCATCTGCCAACTCCTATTGTCATTGGTTGTCAGAGCGCAAACAGATCTGTGACCAGGCTAGGCGGCAAGGCAGTT	((((((.((.(.....((((((((((.(((((((((((((((..((((.(((((............))))).))))))))))))))))))).))))))))))..).))...))))))	-63.3	AGKD01047835	7181	7297	-	597
Salmon	ssa-miR-new142	ssa-miR-new142_a	ssa-miR-new142	ssa-miR-new142-5p	miR-new142	-	CTGGTCTAAAGTAGTGCACTGC	ATTAGGGCCATGCTCTGGTCTGAAGTAGTGCACTGCTCTGGTCTAAAGTAGTGCACTGCTCTGGTCTAATGTAGTGCCCTGCTCTGGTCTAATGTAGTGCCCTGCTCTTGTCTAATGTAGAGCCCTGCTCTGGT	((((((((...((((((....(((((((.(((((((..(((.(((.(((((.(((((((...........))))))).))))).))).)))..))))))).)))))....)).....))))))...))))))))	-57.4	AGKD01086165	6252	6385	+	1614
Salmon	ssa-miR-new142	ssa-miR-new142_b	ssa-miR-new142	ssa-miR-new142-5p	miR-new142	-	CTGGTCTAAAGTAGTGCACTGC	ATTAGGGCCATGCTCTGGTCTGAAGTAGTGCACTGCTCTGGTCTAAAGTAGTGCACTGCTCTGGTCTAATGTAGTGCCCTGCTCTGGTCTAATGTAGTGCCCTGCTCTTGTCTAATGTAGAGCCCTGCTCTGGT	((((((((...((((((....(((((((.(((((((..(((.(((.(((((.(((((((...........))))))).))))).))).)))..))))))).)))))....)).....))))))...))))))))	-57.4	AGKD01086165	5379	5512	+	1614
Salmon	ssa-miR-new143	ssa-miR-new143_1	ssa-miR-new143_1	ssa-miR-new143-5p	miR-new143	-	CTGGTCTTGGGCAGGTGCTGCAGTGT	CTAGGGTGTCATTAGGGAATCACTGTGTAAATCTGGTCTTGGGCAGGTGCTGCAGTGTAGCCATCATGGCTGTATGCTGCAGCGTGCCTTGTTGGACCTAGACTATAACAGGGGGTTCTGTGAAGCTGCCCTGG	((((((((.(.(((.((((((.((((.....((((((((.(((((..((((((((((((((((...)))))..))))))))))))))))....))))).))).....))))..)))))).))).).))))))))	-62.9	AGKD01104921	3224	3357	+	393
Salmon	ssa-miR-new143	ssa-miR-new143_2	ssa-miR-new143_2	ssa-miR-new143-5p	miR-new143	-	CTGGTCTTGGGCAGGTGCTGCAGTGT	GTCATTCTGGACGTGCATGCTTTTGATAATCTGGTCTTGGGCAGGTGCTGCAGTGTAGCCATCATGGCTGTATGCTGCAGCGTGCCTTGTTGGACCTAGACTATAACAGGGGGTTCTGTGAAGCCTTC	(((......))).............(((.((((((((.(((((..((((((((((((((((...)))))..))))))))))))))))....))))).))).)))....(((((((......)))))))	-44.6	AGKD01104921	4088	4215	+	393
Salmon	ssa-miR-new144	ssa-miR-new144	ssa-miR-new144	ssa-miR-new144-3p	miR-new144	-	CTGGTGGGCTGACAGTCTCATT	GTAAAGGCTAGACTCTCAGCCTAACAGTCAGTCAAGACTGGTGGGCTGACAGTCTCATTATTGC	((((.....(((((.(((((((..(((((......)))))..))))))).))))).....))))	-27.7	AGKD01009798	9074	9137	+	639
Salmon	ssa-miR-new145	ssa-miR-new145	ssa-miR-new145	ssa-miR-new145-5p	miR-new145	-	CTGTAGTATCAGAGGCC	TTGCTTTTGTTGGAGTGTGTTCAAGAGGCCCAGGGCTGTAGTATCAGAGGCCCTGGACCCTTTACAGACCTCCAACTGAACCAG	(((.(((.((((((((.(((..(((.((.((((((((...........)))))))).))))).))).).))))))).))).)))	-35.3	AGKD01078705	8452	8535	-	474
Salmon	ssa-miR-new146	ssa-miR-new146	ssa-miR-new146	ssa-miR-new146-3p	miR-new146	-	CTGTCTGAGGGTCGCTT	GGACACATTGATCATCGACACTTCGAACGCACCTTGGGCCCCAGGTTCCTCCTGGGGCTATGCCTGTCTGAGGGTCGCTTTGCCATCAATCGAAACC	((...(((((((((.((((.(((((...(((.....(((((((((.....))))))))).....))).)))))))))...))..)))))).)...))	-34.1	AGKD01039103	5193	5289	+	130497
Salmon	ssa-miR-new147	ssa-miR-new147	ssa-miR-new147	ssa-miR-new147-3p	miR-new147	-	CTGTGCTGAACTTTGATGTCCA	GGAAATCATAGTCACAAACTACAGTTGGGTTCACAAGTTTGGACAGTAAAGAAAAGTACAGTATAGTTGAGTACACTACTGTGCTGAACTTTGATGTCCAAACTTGTGAAACATAGACGTCTATGATTGGTTC	(((((((((((.(..........(((...((((((((((((((((.(((((...(((((((((..((.....))..)))))))))...))))).)))))))))))))))).....)))).))))))))..)))	-48.9	AGKD01020885	2758	2890	+	180
Salmon	ssa-miR-new148	ssa-miR-new148_1	ssa-miR-new148_1	ssa-miR-new148-5p	miR-new148	-	GAATGTTTGGTTTGTCACAGC	TTCTTACCTCCATTCCTTGATGTAATCACTCATCTGAGAATGTTTGGTTTGTCACAGCAGTATGATGGAAACTCTGCCATGGCGTATCCAAGCACATACAGATCTGTGGTCATCTCCAGGATGGGAGACAGGAA	(((((..((((..((((.((((..(((((..(((((....(((((((..(((((..((((.............))))..)))))...)))))))....)))))..)))))))))...))))..))))..)))))	-47.5	AGKD01086365	5166	5299	+	246
Salmon	ssa-miR-new148	ssa-miR-new148_2	ssa-miR-new148_2	ssa-miR-new148-5p	miR-new148	-	GAATGTTTGGTTTGTCACAGC	TTCTTACCTCCATTCCTTGAAGTAATCACTCATCTGAGAATGTTTGGTTTGTCACAGCAGTATGATGGAAACTCTGCCATGGCGTATCCAAGCACATACAGATCTGTGGTTACCTCCAGGATGGGAGACAGGAA	(((((..((((..((((.((.((((((((..(((((....(((((((..(((((..((((.............))))..)))))...)))))))....)))))..)))))))).)).))))..))))..)))))	-52.6	AGKD01176626	2300	2433	+	246
Salmon	ssa-miR-new149	ssa-miR-new149	ssa-miR-new149	ssa-miR-new149-5p	miR-new149	-	GAGGCTAAACAGTCAATTCTG	GTTCAGTAACAACACTGGGTTGCTACTGACATATTCAGGAAAGAGGCTAAACAGTCAATTCTGCCACCTTTTGAGAAACAGAATTGACCATTTACCTTCCTCTCTGAATATGATGTCAGCATCACCCCAGAGGACTGTGAAC	(((((.......(.(((((.((...(((((((((((((((..((((.((((..((((((((((...............))))))))))..))))))))..)).)))))))...))))))...)).))))).).....)))))	-47.7	AGKD01041574	3026	3167	-	1170
Salmon	ssa-miR-new15	ssa-miR-new15_1	ssa-miR-new15_1	ssa-miR-new15-5p	miR-new15	-	AAGTAAAACTCAACTCCACGA	TTATTTGTGGCACTTGGTTATCCCTAGCCAAGTAAAACTCAACTCCACGATGTTGATGTGAAGTACATTGTAGAGTTGAGTTTTACTTGGCTAGGTTATCCCGTAGCAGCAAGTAG	((((((((.((((..((.((..(((((((((((((((((((((((.(((((((...........))))))).))))))))))))))))))))))).)).)).)).)).))))))))	-58.1	AGKD01003074	17834	17949	+	342
Salmon	ssa-miR-new15	ssa-miR-new15_2	ssa-miR-new15_2	ssa-miR-new15-5p	miR-new15	-	AAGTAAAACTCAACTCCACGA	TTATTTGTGGCACTTGGTTATCCATAGCCAAGTAAAACTCAACTCCACGATGTTGATGTGAAGTACATTGTAGAGTTGAGTTTTACTTGGCTAGGTTATCCCGTAGCAGCAAGTAG	((((((((.((((..((.((.((.(((((((((((((((((((((.(((((((...........))))))).))))))))))))))))))))))).)).)).)).)).))))))))	-55.7	AGKD01255123	4019	4134	+	342
Salmon	ssa-miR-new150	ssa-miR-new150_a	ssa-miR-new150	ssa-miR-new150-5p	miR-new150	-	GAGTACAATGGCGTTGTTATGT	CTGATCTTAGCTGAGTACAATGGCGTTGTTATGTTGTCTGAACAGAACAATGCCATTGTACTGATCTAAGTTAG	((((.(((((.(.(((((((((((((((((.((((.....)))).))))))))))))))))).).)))))))))	-39.1	AGKD01456421	3583	3656	+	423
Salmon	ssa-miR-new150	ssa-miR-new150_b	ssa-miR-new150	ssa-miR-new150-5p	miR-new150	-	GAGTACAATGGCGTTGTTATGT	CTGATCTTAGCTGAGTACAATGGCGTTGTTATGTTGTCTGAACAGAACAATGCCATTGTACTGATCTAAGTTAG	((((.(((((.(.(((((((((((((((((.((((.....)))).))))))))))))))))).).)))))))))	-39.1	AGKD01009203	4660	4733	+	423
Salmon	ssa-miR-new151	ssa-miR-new151	ssa-miR-new151	ssa-miR-new151-5p	miR-new151	-	GATCTCCTCAGCTACAGCGCTCG	GGATCTCCTCAGCTACAGCGCTCGCCGGCCCCACACATTGTAGGTGGGGAGGTCT	(((((((((((.(((((((........)).........))))).)))))))))))	-25.2	AGKD01024143	16270	16324	+	95
Salmon	ssa-miR-new152	ssa-miR-new152	ssa-miR-new152	ssa-miR-new152-3p	miR-new152	-	GATGCATCCCGGTTCTGGACT	GGACTGGGAGGCACCCCGGTTCTGGACTGGGAGGCAGCCCGGTTCTGGACTGGGAGGCAGCCCGTTTCTTGACTGGGATGCATCCCGGTTCTGGACTGGGAGGCAGCCCGTTTCTTGACTGGGAGGCAGCCCGGTTC	((((((((..((..(((((((..(((.((((..((..((((((((.(((((((((.(((.((((((....))).))).))).))))))))).))))))))..))..)))).)))..)))))))..))..))))))))	-85.6	AGKD01084428	9173	9309	+	522
Salmon	ssa-miR-new153	ssa-miR-new153	ssa-miR-new153	ssa-miR-new153-3p	miR-new153	-	GCATAAACACCTCTGATC	GGGAAATAGAACTGTGCTGTTGAAGTGATGAGTCTTCATGTCTCTTCTCTGAAAAAAACATGGAGAGAGCATAAACACCTCTGATCTCAGCATGCACACACACTAACTC	(((...(((...(((((((((((.((.(.(((.....((((((((((..............))))))).)))......)))).)).)))))).)))))....))).)))	-27.4	AGKD01158732	4270	4378	+	4983
Salmon	ssa-miR-new154	ssa-miR-new154	ssa-miR-new154	ssa-miR-new154-5p	miR-new154	-	GCCCGGTCCGGCTCGGCCT	TGTAAGGGTGGATGAGTTTGTTACCTGCTGTTCTTGCCCGGTCCGGCTCGGCCTGAACAATCCATGATCTGGGTGGGGGCTGCTCTGAGCTGACTGGGACAGATAGGGGGAACATGAGTCATCCTTACA	(((((((((((.......((((.(((.((((.((..(((((((.((((((((((.....(((((.....)))))..))))).....))))))))))))..)))))).)))))))....)))))))))))	-56.5	AGKD01032322	4996	5124	+	3413
Salmon	ssa-miR-new155	ssa-miR-new155	ssa-miR-new155	ssa-miR-new155-5p	miR-new155	-	GCGAGATCAATGGAAGGTTT	ATATTCTTCAAGAATCTGCGATTGCACAGCGAGATCAATGGAAGGTTTCAATAGAATCAGTGGAAACCTTCCGTTGATCTCGCTGTGCAGTTACTACACAAGGACTGAGAGGAGAATGT	(((((((((.....(((..((((((((((((((((((((((((((((((.((.......)).)))))))))))))))))))))))))))))).........)))......)))))))))	-58.4	AGKD01042220	6796	6914	+	126
Salmon	ssa-miR-new156	ssa-miR-new156	ssa-miR-new156	ssa-miR-new156-5p	miR-new156	-	GCGTCTCAGAGGTCAAACACAGT	ATGCCAAGATTATCTACAGGGCAGACTATAGGCCTCTGCGTCTCAGAGGTCAAACACAGTAAGTCATATTAAGCTGTGTTAGGCCTCCGAGTCTGAGGCCCATGGTATAATCTTCAGTAT	((((.((((((((...........(((((.((((((...(.(((.((((((.((((((((............)))))))).)))))).))).).)))))).)))))))))))))..))))	-46.4	AGKD01009660	24116	24235	-	2148
Salmon	ssa-miR-new157	ssa-miR-new157	ssa-miR-new157	ssa-miR-new157-5p	miR-new157	-	GCGTCTGTGTCTACGTCTCGGCC	GCTCCTGCCTTCTACCTAGGGGTCTGTGAGGAGCGTCTGTGTCTACGTCTCGGCCTGTGTCTGTATTTGACCAGACGGAAGCACAGGTCTGTCTCCTGGATTTCTTTCTAGTTCAACTAAAAAAGGGAGGGCGC	((((((.(((((((...((((((((...((((((((((((((...(((((.((.(.............).)))))))...)))))))..)).)))))))))))))...)))...........)))).)))).))	-42.4	AGKD01084182	6392	6525	-	345
Salmon	ssa-miR-new158	ssa-miR-new158	ssa-miR-new158	ssa-miR-new158-5p	miR-new158	-	GCTCTGAGGGCTGGGCC	CCGGCTCTGAGGGCTGGGCCGTCTGGAGGTGCCTCCCCAGGTGGATCGTAATCCTCAGAGCGCTGG	(((((((((((((.((..((((((((.((.....))))))))))..))...))))))))..)))))	-33.3	AGKD01042869	5254	5319	-	3060
Salmon	ssa-miR-new159	ssa-miR-new159	ssa-miR-new159	ssa-miR-new159-3p	miR-new159	-	GGCCATCGCTCAATGGATAAATATGG	GGCGGCCCAAGTTTTTCCATATTGGTATGGTTGTTGTGTGCTGCAGATAAAAGGCCATCGCTCAATGGATAAATATGGTCTGCT	(((((.(((.((((.(((((...(((((((((.((((.((...)).))))..)))))).)))..))))).)))).))).)))))	-28.2	AGKD01032867	12565	12648	+	1043
Salmon	ssa-miR-new16	ssa-miR-new16	ssa-miR-new16	ssa-miR-new16-5p	miR-new16	-	AATAAGTCTATTGCTGGACTAT	GATTAATATCACAGGACATAAGTTTCCCTGACCCAGAATAAGTCTATTGCTGGACTATTGAACATGGTATTTAGTCCAGGAGTATGCTTAGTCTGGGTCTGGGAAATTGACCCTCCATATTTCAATC	(((((((((...(((.....((((((((.((((((((.(((((.((((.((((((((..............)))))))).)))).))))).)))))))).))))))))...)))..)))))..))))	-52.5	AGKD01020609	11675	11801	-	600
Salmon	ssa-miR-new160	ssa-miR-new160	ssa-miR-new160	ssa-miR-new160-5p	miR-new160	-	GGCCTGGTGGCGGCTGGG	AGTCTGTGGCCTGGTGGCGGCTGGGGGCGGGGCTAACCTTGCTTTCTCCTCCTCCGCTGCCACACTCT	((..((((((.(((.((.((..((((((((((....)))))))))).)).)).)))..))))))..))	-32.2	AGKD01059917	5811	5878	+	845
Salmon	ssa-miR-new161	ssa-miR-new161	ssa-miR-new161	ssa-miR-new161-3p	miR-new161	-	GGCGGGTCCTCGTCGTC	CTGTCGTGGAAGTGACCACGAAGGACTCCCGGGCAGCCCACAGTGAGTGTCTGGTCTGGGCGGGTCCTCGTCGTCTTTGGTCAGACGG	(((((.(((....(((.((((.((((((((((((....(((.....)))....)))))))..))))))))).))).....))))))))	-37.5	AGKD01029568	6995	7082	-	846
Salmon	ssa-miR-new162	ssa-miR-new162_1	ssa-miR-new162_1	ssa-miR-new162-5p	miR-new162	-	GGGACTCTTGGAGCAACTGCCAGA	GTGGCGAACACTACATTCTGGAGAAGGGAGAGTTCCCCCGTTGGGACTCTTGGAGCAACTGCCAGAAAAACGACTACCTGCTGTCCTTCAGGCCCGTCCGCATGGTGGGGACACTCCTCTCGCCTTTCACCAT	((((.(((...........((.((.(((((.((((((((((..((((.(((((((..((.((.((............)))).)).)))))))...))))..)))).)))))).))))).)).)).))).))))	-46.4	AGKD01021179	17283	17415	-	444
Salmon	ssa-miR-new162	ssa-miR-new162_2	ssa-miR-new162_2	ssa-miR-new162-5p	miR-new162	-	GGGACTCTTGGAGCAACTGCCAGA	GAAGGGAGAGTACCCCCGTTGGGACTCTTGGAGCAACTGCCAGAAAAACGACTACCTGCTGTCCTTCAGGCCCGTCCGCATGGTGGGTACACTCCTCTCGCCTTC	(((((((((((((((((((..((((.(((((((..((.((.((............)))).)).)))))))...))))..)))).)))))).....)))).)))))	-42.2	AGKD01052972	303	407	+	444
Salmon	ssa-miR-new163	ssa-miR-new163	ssa-miR-new163	ssa-miR-new163-3p	miR-new163	-	GGTGTGACAGTGAAACT	GTTTGTGTGAAACTGAAAGAGCTCTTCTACCTTAGTTCCTGTTCATTGCAGCCTTGTATACACAATTCATAGTACTGAAGGTGTGACAGTGAAACTGTGCAAGGGCTTGTTTCTCAGAAAT	((((.((.(((((.....((((((((.(((...((((.....(((((((((((((...(((..........)))...))))).)).))))))))))))).))))))))))))).)).))))	-31.5	AGKD01004522	771	891	-	9
Salmon	ssa-miR-new164	ssa-miR-new164	ssa-miR-new164	ssa-miR-new164-3p	miR-new164	-	GTCCTGACTGTTCTGACTGTT	GACTGTTCTGAGTGTTCTGAATGTTCTGAGGATTCTGACTGTTCTGACTGTTCTGAGGGTTCTCAATGTTCTGAGGGTCCTGACTGTTCTGACTGTTCTGAATGTTCTGAGGATTCTGACTGTTCTGACTGTT	(((.(((..(((.(((..((((.(((.(((.((((.(((.(((..(((.(((...((((((((((......))))))))))))).)))..))).)))..)))).))).))).)))).)))..))).))).)))	-35.6	AGKD01237320	5694	5826	-	2447
Salmon	ssa-miR-new165	ssa-miR-new165	ssa-miR-new165	ssa-miR-new165-5p	miR-new165	-	GTGTCTGAGAGTCGCGT	TGTGCTGGAGCAGGTGCTAGGAGTAGAGGAGATGGAGTCTGTGTGTCTGAGAGTCGCGTGGCAGCAGGTCCTACGGAGCACTCAGCACCACACGGTCAATGACTCCACCAGCTCCCACAGGGTCAACACA	((((...((.(..(((...(((((...((...(((((((((((((.(((((.((..(((((.........)))))..)).)))))...))))))......))))))))).))))))))..).))..))))	-45.5	AGKD01022324	1788	1917	+	3
Salmon	ssa-miR-new166	ssa-miR-new166_a	ssa-miR-new166	ssa-miR-new166-5p	miR-new166	-	GTTTTTTTAGGTTTAGACTTT	TCTTGTGCCACAGTCAGCCTTTCTGCTCTGCTGTTGTTTTTTTAGGTTTAGACTTTTGTGACTTTTAAGTGAGAAAATCTAAACCTAAAGAAAATATAGCGCCGGCAGATGTCTACGTGTGCTGTGTGACGTGA	((.(((..((((((..((...((((((.((((((..((((((((((((((((.((((.(.(((....))).).))))))))))))))))))))..))))))..)))))).......))..))))))..))).))	-49.5	AGKD01010779	22898	23031	+	1059
Salmon	ssa-miR-new166	ssa-miR-new166_b	ssa-miR-new166	ssa-miR-new166-5p	miR-new166	-	GTTTTTTTAGGTTTAGACTTT	TCTTGTGCCACAGTCAGCCTTTCTGCTCTGCTGTTGTTTTTTTAGGTTTAGACTTTTGTGACTTTTAAGTGAGAAAATCTAAACCTAAAGAAAATATAGCGCCGGCAGATGTCTACGTGTGCTGTGTGACGTGA	((.(((..((((((..((...((((((.((((((..((((((((((((((((.((((.(.(((....))).).))))))))))))))))))))..))))))..)))))).......))..))))))..))).))	-49.5	AGKD01055013	90	223	+	1059
Salmon	ssa-miR-new167	ssa-miR-new167	ssa-miR-new167	ssa-miR-new167-3p	miR-new167	-	TAAAAGTAGGGCACTGTAAAGGC	TGGAGGAGACATGGTCTCCTATTCCCTATGCAGTGCACTACTTTGGGCCAGAGCCATATGTAGCAACCTAAAAGTAGGGCACTGTAAAGGCATTAGGGGACCAGTAGAGCCGGACCTCGA	(.((((..((.((((((((((...(((.((((((((.((((((((((.....((........))..))).))))))).)))))))).)))...)))))))))))).........)))).)	-48.1	AGKD01137234	341	460	-	357
Salmon	ssa-miR-new168	ssa-miR-new168	ssa-miR-new168	ssa-miR-new168-3p	miR-new168	-	TAAAATGTATTTACTGCCTGCCT	GGCACTTATTTTTAGGAGGGCAAAGGCGCAGATGGTCGGGCACAGGCCCGGCAGCTGTACATTCCAACCTGAAAGGTTAAAATGTATTTACTGCCTGCCTGAATCTCAGATCGGAACATTTCTGGCTAACCCTTGTGTC	(((((..........(((((....(((.((((((((((((..(((((..(((((..(((((((..(((((...)))))..)))))))...))))).)))))...))).))))).......)))))))..))))))))))	-47.3	AGKD01014680	2533	2671	-	681
Salmon	ssa-miR-new169	ssa-miR-new169	ssa-miR-new169	ssa-miR-new169-3p	miR-new169	-	TAAAGTAGGCAAAGGCTCCACCT	CATTTTATGATCTGAGGGGTGAAGCCTTTGCTTACTTCACCACAGGCCCTGTGGTAAAGTAGGCAAAGGCTCCACCTCTCAGTGATCACCTAGATG	(((((..((((((((((((((.(((((((((((((((.(((((((...))))))).))))))))))))))).)))))))))..)))))...)))))	-58.5	AGKD01037395	4440	4535	+	609
Salmon	ssa-miR-new17	ssa-miR-new17	ssa-miR-new17	ssa-miR-new17-3p	miR-new17	-	AATACACTGGAGGGCCC	CTGGAGGGCCCGGCACTGTAACTAAATACACCGGAGGGCCCGGTACTGTAACTAAATACACCGGAGAGCCCGGTACCGGTACTGTAACTAAATACACTGGAGGGCCCGGTACCGG	((((.((((((..((.((((..((..((((((((.(((((((((...(((......))))))))...))))....)))))...)))..))..)))).))..))))))....))))	-42.9	AGKD01012401	2149	2263	+	3
Salmon	ssa-miR-new170	ssa-miR-new170_1	ssa-miR-new170_1	ssa-miR-new170-5p	miR-new170	-	TAAATACCGTCTGTCTCACTGA	GGTAAATACCGTCTGTCCCACTGAGCCTGGCAGGTAAATACCGTCTGTCCTACTGAGCCTGGCAGGTAAATACCGTCTGTCTCACTGAGCCTGGCAGGTAAATACCGTCTGTCCCACTGAGCCTGGTAGGTAAATACCGTCTGTCTCACTGAGCCTGGCAGGTAAATACCGTCTGTCCCACTGAGCCTGGCAGGTAAATACCGTCTGTCTCACTGAGCCTGGCAGGTAAATACCGTCTGTCCCACTGAG	((((..(((((((.(.(.((.((((.(.(((.((((..(((((((.((.(....).))..))).))))..))))))).).)))).)).).).))).))))..))))..........((.((..(((..((((..(((((((.(.((((.((((.(.(((.((((..(((((((.((........))..))).))))..))))))).).)))).)))).).))).))))..)))).......))))).))	-70.4	AGKD01046578	13281	13529	+	34374
Salmon	ssa-miR-new170	ssa-miR-new170_2	ssa-miR-new170_2	ssa-miR-new170-3p	miR-new170	-	TAAATACCGTCTGTCTCACTGA	GGTAAATACCGTCTGTCCCACTGAGCCTGGCAGGTAAATACCGTCTGTCCCACTGAGCCTGGCAGGTAAATACCGTCTGTCTCACTGAGCCTGGCAGGTAAATACC	((((..(((((((.(.(.((.((((.(.(((.((((..(((((((.((........))..))).))))..))))))).).)))).)).).).))).))))..))))	-31.1	AGKD01046578	13185	13290	+	11721
Salmon	ssa-miR-new171	ssa-miR-new171	ssa-miR-new171	ssa-miR-new171-3p	miR-new171	-	TAACAGAAACAATGGTGGCCCTC	GAGTGCTACAGGGCGGTAGTCATTTATCTCAGTTACCTTAGCTTTCTTGGTAACAGAAACAATGGTGGCCCTCTTGAAGCATTT	(((((((.(((((.(((.((((((....((.((((((...........)))))).))...)))))).))).))))).)))))))	-26.1	AGKD01003194	1975	2058	-	288
Salmon	ssa-miR-new172	ssa-miR-new172	ssa-miR-new172	ssa-miR-new172-3p	miR-new172	-	TAACTGCAGCAGCTCTATCCT	TACGACCCCATACAGTGAGTACCAGGATGTAGCAGCAGCTCTATCCTGTAACTGAACCAGGATGTAACTGCAGCAGCTCTATCCTGTAACTGAACCAGGATGTAACTGCAG	((((.((.....((((......(((((((.(((....))).)))))))..)))).....)).)))).((((((..((...((((((.........))))))))..))))))	-32.6	AGKD01059566	3573	3683	+	11199
Salmon	ssa-miR-new173	ssa-miR-new173_a	ssa-miR-new173	ssa-miR-new173-3p	miR-new173	-	TAAGAAGAATAGAAGGGTGATT	TTGTGTATAGTAAGGATTTATGTATGACCCTTCCATTCCAGTTACAGCTGCAACTAACTCTGTAAGAAGAATAGAAGGGTGATTCCATATCTCTAATTGAACTACAG	((((((.((((..(((..((((.((.(((((((.((((...((((((............))))))...)))).))))))).))..))))..))).)))).)).))))	-28.3	AGKD01176371	13428	13534	+	546
Salmon	ssa-miR-new173	ssa-miR-new173_b	ssa-miR-new173	ssa-miR-new173-3p	miR-new173	-	TAAGAAGAATAGAAGGGTGATT	TTGTGTATAGTAAGGATTTATGTATGACCCTTCCATTCCAGTTACAGCTGCAACTAACTCTGTAAGAAGAATAGAAGGGTGATTCCATATCTCTAATTGAACTACAG	((((((.((((..(((..((((.((.(((((((.((((...((((((............))))))...)))).))))))).))..))))..))).)))).)).))))	-28.3	AGKD01212333	2445	2551	-	546
Salmon	ssa-miR-new174	ssa-miR-new174	ssa-miR-new174	ssa-miR-new174-3p	miR-new174	-	TAAGACGGCACAAACTGAACTG	CAGCCTCGCCAGGCCACCAGGAGCCTGGTCCTAGATCTATTTGTGTCGTCTTGCCACATTGACCATAAGAGTTGGTAAGACGGCACAAACTGAACTGGGACCATGCTAACCCAGAGCTGGTTTTGTGCTG	(((((..(((((.........(((.(((((((((.((..(((((((((((((((((..((........))..)))))))))))))))))..)).))))))))).))).........)))))...).))))	-62.8	AGKD01046903	7850	7979	+	5616
Salmon	ssa-miR-new175	ssa-miR-new175	ssa-miR-new175	ssa-miR-new175-5p	miR-new175	-	TAAGGACAGCCTCTGATGGAC	GTAACTGACTCCATACCATATGTATGGTGTCCATATAAGGACAGCCTCTGATGGACACCAACACCTTGTGAATCTGAAGCTGTTCTAATATGGCAACCATACATGCTACGGTGTGACAAGTGATGAC	((.....(((.((((((.((((((((((..((((((.((((((((.((.(((..(((.........)))..))).)).)))))))).))))))..))))))))))....))))))...)))....))	-45.5	AGKD01014452	3859	3985	+	2544
Salmon	ssa-miR-new176	ssa-miR-new176_a	ssa-miR-new176	ssa-miR-new176-3p	miR-new176	-	TAATAGCACCCTCTAGCGGACCT	GTGTGTCTGTGTGTATGATGCACCATTGAGAGTAGCCCCAAGGTCCGCTGAGGGCGCTATTACTTGACGTCAGGATAATAATAGCACCCTCTAGCGGACCTTAGAGCTGCATCGAGAGCATTATGACTGACTGCAT	(((((((.((...((((((((....((((..(((((.(.(((((((((((((((.(((((((((((....))))....))))))).))))).)))))))))).).))))).))))..)))))))))).))).))))	-63.5	AGKD01177941	857	992	-	300
Salmon	ssa-miR-new176	ssa-miR-new176_b	ssa-miR-new176	ssa-miR-new176-3p	miR-new176	-	TAATAGCACCCTCTAGCGGACCT	GTGTGTCTGTGTGTATGATGCACCATTGAGAGTAGCCCCAAGGTCCGCTGAGGGCGCTATTACTTGACGTCAGGATAATAATAGCACCCTCTAGCGGACCTTAGAGCTGCATCGAGAGCATTATGACTGACTGCAT	(((((((.((...((((((((....((((..(((((.(.(((((((((((((((.(((((((((((....))))....))))))).))))).)))))))))).).))))).))))..)))))))))).))).))))	-63.5	AGKD01459475	1988	2123	-	300
Salmon	ssa-miR-new177	ssa-miR-new177	ssa-miR-new177	ssa-miR-new177-5p	miR-new177	-	TAATCATCAGCGTCCAGTATG	TACTTCCCCAAAGTCAAATCAATGTATACCATTTTGTAATCATCAGCGTCCAGTATGAAGGAAGTTAGTACTTCAAACTGCACACAGGTGCATATAAATGGTATCTACAAGTTCATCTTCCTGGGGAAGTA	(((((((((((((...(((...((((((((((((.(((..((((.(.((.((((.(((((..........))))).)))).)).).))))..)))))))))))..)))).)))...)))..))))))))))	-42.2	AGKD01001290	26695	26825	+	945
Salmon	ssa-miR-new178	ssa-miR-new178	ssa-miR-new178	ssa-miR-new178-5p	miR-new178	-	TACAGCCGCTGTGGTTCTGCCAGC	CAGCTTCTTGGATGGAGGAGGGTGGTGGTACAGCCGCTGTGGTTCTGCCAGCTTGAACGGTGACTGGCATCCTGCCGGCGAACACATCGGCTGGAACTCTGGCCTCCACTGGGCGACCTG	(((.(((((((.((((((..((.(((....((((((.((((.(((.(((.((..((.(((...)))...))..)).)))))))))).))))))..)))))..))))))))))).)).)))	-46.6	AGKD01118400	1738	1857	-	219
Salmon	ssa-miR-new179	ssa-miR-new179	ssa-miR-new179	ssa-miR-new179-5p	miR-new179	-	TACATTGTACATGACTGGTGCT	CATGACTGGTGCTGTACATTGTACATGACTGGTGCTGTACATTGTACATGACTGGTGCTGTACATTGTACATGACTGGTGCTGTACATTGTACATGACTGTGTTG	((..((.(((..((((((.((((((..((((((..((((((.((((((.(.(....)))))))).))))))..))))))..)))))).))))))..)))))..))	-43.4	AGKD01090847	8800	8904	-	711
Salmon	ssa-miR-new18	ssa-miR-new18	ssa-miR-new18	ssa-miR-new18-5p	miR-new18	-	AATCAGACTGAACACTGCACT	CATGCTCGGATAGCCTGGTTAAATCAGACTGAACACTGCACTTATCATTGTGAGCACAGCATTCAATCTGGGTTAACCAGGCTATTGCTCACATG	((((....((((((((((((((.(((((.((((..(((..(((((....)))))..)))..)))).))))).)))))))))))))).....))))	-40.8	AGKD01080058	3039	3133	+	621
Salmon	ssa-miR-new180	ssa-miR-new180_1	ssa-miR-new180_1	ssa-miR-new180-5p	miR-new180	-	TACCCATTCCCCTGTATAGTGC	ACCCTGTCTGCGTTCCAAATGGTACCCATTCCCCTGTATAGTGCATCACTTAACCAGAGCCCACAGTGCACTATGTAGGGAATAGGGGGCCATTTGGGATGCATCCCCTGGGT	((((....(((((((((((((((.(((((((((.((((((((((((...................)))))))))))))))))).))).)))))))))))))))......))))	-54.9	AGKD01056824	10718	10830	+	171
Salmon	ssa-miR-new180	ssa-miR-new180_2	ssa-miR-new180_2	ssa-miR-new180-5p	miR-new180	-	TACCCATTCCCCTGTATAGTGC	ACCCTGTCTGCATTCCAAATGGTACCCATTCCCCTGTATAGTGCATCACTTAACCAGAGCCCACAGTGCACTATGTAGGGAATAGGGGGCCATTTGGGATGCATCCCCTGGGT	((((....(((((((((((((((.(((((((((.((((((((((((...................)))))))))))))))))).))).)))))))))))))))......))))	-55.3	AGKD01120492	9687	9799	+	171
Salmon	ssa-miR-new181	ssa-miR-new181_a	ssa-miR-new181	ssa-miR-new181-5p	miR-new181	-	TACCCTATGTAGTGCACTTCT	GGTTTCATCCCAAATGTCACCCTATACCCTATGTAGTGCACTTCTTTTGACCAAAAGTAGTGCACTACATGGGGAATAGGGTGCTATTTCAGACGTAACC	((((.(.((..(((((.((((((((.((((((((((((((((.(((((....))))).)))))))))))))))).)))))))).)))))..)).).))))	-53.6	AGKD01138772	1816	1915	+	201
Salmon	ssa-miR-new181	ssa-miR-new181_b	ssa-miR-new181	ssa-miR-new181-5p	miR-new181	-	TACCCTATGTAGTGCACTTCT	GGTTTCATCCCAAATGTCACCCTATACCCTATGTAGTGCACTTCTTTTGACCAAAAGTAGTGCACTACATGGGGAATAGGGTGCTATTTCAGACGTAACC	((((.(.((..(((((.((((((((.((((((((((((((((.(((((....))))).)))))))))))))))).)))))))).)))))..)).).))))	-53.6	AGKD01165890	186	285	+	201
Salmon	ssa-miR-new182	ssa-miR-new182_1	ssa-miR-new182_1	ssa-miR-new182-3p	miR-new182	-	TACGGCCACTGCAGATGTCAGA	GCAAAATGTATGTTTGCTCAGACTTCTGCGGAGGCCTCATCACAGTAAATGCTATACGGCCACTGCAGATGTCAGATTGACCATGCAGAGC	((....((((((.(((.((.(((.(((((((.((((..((..((.....))..))..)))).))))))).))).)).))).))))))..))	-31.1	AGKD01026268	5298	5388	-	1008
Salmon	ssa-miR-new182	ssa-miR-new182_2	ssa-miR-new182_2	ssa-miR-new182-3p	miR-new182	-	TACGGCCACTGCAGATGTCAGA	TTGGTTTCGTATGACGGCTCCCTGAAGTATGATTGTTCTGACTCCTGCGGGAGGCCCCATCGCTGTAAATGTCGTACGGCCACTGCAGATGTCAGATTGACCATAAAATCGGCTTTCAGTCAGTGCTGCTCCAA	((((....(((((((......((((..((((.(((.((((((..((((((..((((....(((.......).))...)))).))))))..)))))).))).))))...))))......)))).)))....))))	-43.2	AGKD01005923	16470	16603	+	999
Salmon	ssa-miR-new182	ssa-miR-new182_3	ssa-miR-new182_3	ssa-miR-new182-3p	miR-new182	-	TACGGCCACTGCAGATGTCAGA	CATAAATTGCCTCTTAATGCTCTGACTTCTGCATAGGCTGCATCACAGTAAATGATGTACGGCCACTGCAGATGTCAGATTGACCATGCAGAGCCTTTTTTATG	((((((....((((..(((.((((((.((((((..((((((((((.......))))))..))))..)))))).)))))).....)))..)))).....))))))	-37.3	AGKD01006965	28	131	+	999
Salmon	ssa-miR-new183	ssa-miR-new183	ssa-miR-new183	ssa-miR-new183-5p	miR-new183	-	TACTAGACCGAATTCTGCACTC	CAGCAAGGTAACCTGCACTTAAATAGCCTGGTTATACTAGACCGAATTCTGCACTCAAATGAAACAATGGTGAGTGCAGAATTCAGTCTGGTTCAACCAGGCTATTGAAAAAGACCTCTGTTG	(((((((((...((.......((((((((((((..(((((((.((((((((((((((.((......))..)))))))))))))).)))))))..)))))))))))).....)))))).)))))	-61.4	AGKD01143442	2201	2323	+	747
Salmon	ssa-miR-new184	ssa-miR-new184	ssa-miR-new184	ssa-miR-new184-5p	miR-new184	-	TACTGGTTACACTGTCTGTGA	CGTGAATCATGGAGGAGGCGGTGTGATGGTGTGGGGGTGCTTTACTGGTTACACTGTCTGTGATTTATTTGGAATTCAAGGCACACTTAACCAGAATGGCTACCACAGCATTCTGCAGCGATACGCCATCCCATCTGGTTTGGG	(.((((((((((.((.((((.(((((((.(((((....(((...(((((((...(((((..(((((.....)))))..)))))....)))))))...)))..))))).)))).....)))...)))).)))))..))))))).)	-46.7	AGKD01015970	2775	2918	+	681
Salmon	ssa-miR-new185	ssa-miR-new185_a	ssa-miR-new185	ssa-miR-new185-3p	miR-new185	-	TACTTGGAGTGATCATAGCGCC	TGTCATGAGGGGCGGAGAGTGACAGGGCTATGTCTACGCCAAGGATCCAGAACAGTGGGTACTTGGAGTGATCATAGCGCCAACATCAGCAACAGTATATG	((((((............))))))((((((((..(((.(((((.(((((......))))).))))).)))..)))))).))..(((..((....))..)))	-32.5	AGKD01077364	13052	13152	+	666
Salmon	ssa-miR-new185	ssa-miR-new185_b	ssa-miR-new185	ssa-miR-new185-3p	miR-new185	-	TACTTGGAGTGATCATAGCGCC	TGTCATGAGGGGCGGAGAGTGACAGGGCTATGTCTACGCCAAGGATCCAGAACAGTGGGTACTTGGAGTGATCATAGCGCCAACATCAGCAACAGTATATG	((((((............))))))((((((((..(((.(((((.(((((......))))).))))).)))..)))))).))..(((..((....))..)))	-32.5	AGKD01069980	12233	12333	-	666
Salmon	ssa-miR-new186	ssa-miR-new186	ssa-miR-new186	ssa-miR-new186-3p	miR-new186	-	TAGAGTCCAACGTTTTTCATGA	GGTATTATACTGTACTTAGGGCCAGGAGTTTTGTGACCTGACCAGGACAAACACTTGGCTCTAGTTATACTAATGAATAGAGTCCAACGTTTTTCATGAGCAGGTTGACAGGATGATAGGCCCTAGTGATGTTGGCT	(((.....((..((((.((((((....(((((((((((((..((.((.((((..(((((((((.((((....)))).))))).)))).)))).)).))..)))))).)))))))....))))))))))..))..)))	-47.4	AGKD01025219	3693	3829	-	336
Salmon	ssa-miR-new187	ssa-miR-new187_1	ssa-miR-new187_1	ssa-miR-new187-5p	miR-new187	-	TAGCGTAGCACTTAGAATGAAG	GTGATACAGCAACAGCAATGGCTCTCTTCCAATACCTTCACTAGCGTAGCACTTAGAATGAAGCTGTCTATTGAGCATGCATGCATTATAAGTGGTATTGCTAGTATGGATATTGAAACGTAGACCGTGTCACCTGTCAGTCAC	(((((((((.....(((.(((.((((((.(((((((...(((((((((.((((((.(((((.((((((....)).)).)).).)))).)))))).)).)))))))..)).))))).)).).)))))))))...))))..)))))	-39.5	AGKD01055140	8578	8721	+	636
Salmon	ssa-miR-new187	ssa-miR-new187_2	ssa-miR-new187_2	ssa-miR-new187-5p	miR-new187	-	TAGCGTAGCACTTAGAATGAAG	GTGATACAGCAACAACAGTGGCTCTTTTCCAATACCCTCACTAGCGTAGCACTTAGAATGAAGCAGTCTGTTGAGCATGCACTCTAAGTGGTATGTTAGTATGGATATTGGAACGTAGACCGTGTCAGCTGTCAATCAC	((((((((((....(((.(((.(((.((((((((.((..(((((((((.((((((((.....(((..((....))..)))..)))))))).)))))))))..)).))))))))...)))))))))..)))))..)))))	-54.1	AGKD01076973	171	309	+	882
Salmon	ssa-miR-new188	ssa-miR-new188_1	ssa-miR-new188_1	ssa-miR-new188-5p	miR-new188	-	TAGGAAAAACTCTTGGCCCCAGT	GTGTTAATTAATTTTGCTCTGAAATTTTTCCTGGCCTGACTAGGAAAAACTCTTGGCCCCAGTTATAGCCTATATATAGAGACCAGAGTTTTTCCTGGTCAGGTAGTCTCCACTATATTGTAAAAGTCCTACAT	((((.......((((((.............(((.(((((((((((((((((((.((.......((((.....))))......)))))))))))))))))))))))).............)))))).....))))	-40.1	AGKD01032197	2507	2640	+	537
Salmon	ssa-miR-new188	ssa-miR-new188_2	ssa-miR-new188_2	ssa-miR-new188-5p	miR-new188	-	TAGGAAAAACTCTTGGCCCCAGT	CCTGACCTGACTAGGAAAAACTCTTGGCCCCAGTTATAGGCTATAAATAGGGAGCAGAGGTTTTTCCTGGCCAGGTCAGG	(((((((((.(((((((((((.(((.(((((..(((((...)))))...))).)).)))))))))))))).)))))))))	-43.6	AGKD01068960	9296	9375	-	534
Salmon	ssa-miR-new189	ssa-miR-new189	ssa-miR-new189	ssa-miR-new189-5p	miR-new189	-	TAGGCGTGTCACTGCGTGTCACA	GCCAGTCGAGAGAGGAGAGGCGCAGGGCAGGGGGGTTAGGCGTGTCACTGCGTGTCACAGTCACTGCTTGCGCACGGGGCCACGCTCTGCCTACCTGTCTGCCTGTCTGCACTCCACCACTCACAACTTGGC	((((((.(.(((.((.((((((..(((((((.((((.((((((((..((.(((((((.(((....))))).))))).))..))))...)))))))).)))))))...))).)))..)).))).).)).))))	-57.4	AGKD01067145	7504	7635	-	2358
Salmon	ssa-miR-new19	ssa-miR-new19	ssa-miR-new19	ssa-miR-new19-5p	miR-new19	-	AATCCAAACTGATATGCTCTGT	CTTGACAAAATCATTGGTTTGGGCAGAATTTTGATAGCTTGGAATCCAAACTGATATGCTCTGTTTTAATGAAATTGAGCATATCAGTTTAGATTCCAGGCTATGATTTTTTGGGGTCTTTCAGTTTTAATAAGAG	(((.........(((((......(((((..((.(((((((((((((.((((((((((((((.(((((...))))).)))))))))))))).)))))))))))))))..))))).......)))))........)))	-50.1	AGKD01028856	14598	14733	-	1881
Salmon	ssa-miR-new190	ssa-miR-new190	ssa-miR-new190	ssa-miR-new190-5p	miR-new190	-	TAGGGAAAGAGCTAGGCCT	AGAGTGGTAGGGAAAGAGCTAGGCCTGTGTTTGTGTGTGTGCTGACCCCTCAGTGCTATGAAAGAACACAGGCCTTCTTTCCTCTCTGGTCT	(((.(((..((((((((...((((((((((((...((((((((((....))))))).)))...))))))))))))))))))))..))).)))	-44.2	AGKD01010138	3262	3353	-	1311
Salmon	ssa-miR-new191	ssa-miR-new191	ssa-miR-new191	ssa-miR-new191-5p	miR-new191	-	TAGTAAATGTGATCTAGACTCC	CTAGACTAGGCATTAGGGCACCATTTCTGTCCACTACATAGTAAATGTGATCTAGACTCCATTTTTAAATAAATGTTGGAGGTTGGCACATTTGTTTTGTGGTGTACAGATTAAAAAGCCCATGACCTCGATAG	(((..(.((((((..((((......(((((.(((((((.((((((((((..(((..(((((...............)))))..))))))))))))).))))))).))))).......))))))).))).).)))	-45.3	AGKD01043076	12700	12833	+	2784
Salmon	ssa-miR-new192	ssa-miR-new192	ssa-miR-new192	ssa-miR-new192-3p	miR-new192	-	TATACAGCACAAACAGATCTG	AGCTTGCCAAGACCTGTCCCAAAGTGTTAGCCTGATCCCAGATCTGTTTGTTTGTCTTGGATAGTTATCATAGGAGTTGGCTATACAGCACAAACAGATCTGGGATCTGGCTACCGACTTGACATCTCCCCTACTGCAAACT	((.((((...((..((((...(((((.(((((.((((((((((((((((((((((.....(((((((.(......).))))))))))).)))))))))))))))))).))))).).))))))))..)).......)))).))	-54	AGKD01002207	11365	11506	+	684
Salmon	ssa-miR-new193	ssa-miR-new193	ssa-miR-new193	ssa-miR-new193-5p	miR-new193	-	TATAGTATGCTACTGTTGACC	TAGTATACTACTTCGGGTCAAATGGCACCCTACTCCCTATATAGTATGCTACTGTTGACCAGAGTCATATGGACCATGGTCAACAGTAGTGCACTATATAGGGAATAGGGCCCTGGTCTAAAGTAGTGCACTA	((((.((((((((.((((((...(((..((((.((((((((((((.(((((((((((((((..(((.....)))..))))))))))))))).)))))))))))).))))))).)))))).)))))))).))))	-71.6	AGKD01142893	2267	2399	-	318
Salmon	ssa-miR-new194	ssa-miR-new194	ssa-miR-new194	ssa-miR-new194-5p	miR-new194	-	TATATAGTGCTCTACTTTTGACA	TTGCTGATACAGATTGAATCCCAAATGGAACCCTATTCCCTATATAGTGCTCTACTTTTGACACGAGCCTGATGCCTTGGTCAAAAGTAGTGCACTATACAGGGAACAGGGTGCCATTAGGGACACATCAGTAA	(((((((.......((..((((.(((((.(((((.((((((.((((((((.(((((((((((.((((.(....).))))))))))))))).)))))))).)))))).))))).))))).))))..)))))))))	-69.3	AGKD01035390	10321	10454	+	1227
Salmon	ssa-miR-new195	ssa-miR-new195	ssa-miR-new195	ssa-miR-new195-3p	miR-new195	-	TATGAACTGCGTAACAGATGTCC	GTCCGTCTCTGTTGACCCATTAGCTGGTGTCTGTCCTACATGTTCGATATATCACATTAAACTTATATGAACTGCGTAACAGATGTCCAACAATTTGGGGTATTCACTAGGAC	((((...........((((...(.((((((((((..(((..((((.(((((............)))))))))...)))))))))).))).)....))))..........))))	-25.8	AGKD01078505	5132	5244	-	321
Salmon	ssa-miR-new196	ssa-miR-new196	ssa-miR-new196	ssa-miR-new196-5p	miR-new196	-	TATGAATCACTTGCTGGTATG	CGTACTGCCATTTTGATTCTTGTCTGATATGAATCACTTGCTGGTATGAAGCACAATGACCGTACTGCCATTTTGATTCTTGTCTGATATGAATCACTTGCTGGTATG	(((((((.((...((((((.((((.((((.((((((..((.(((((((............))))))).))...)))))).)))).)))).))))))..)).)))))))	-32.5	AGKD01141325	5931	6038	+	1644
Salmon	ssa-miR-new197	ssa-miR-new197	ssa-miR-new197	ssa-miR-new197-5p	miR-new197	-	TATTACTGTGGATATCTGAGGT	CTGAGGTATTACTGTGGATATCTGAGGTATTACTGTGGATATCTGAGGTATTACTGTGGATATCTGAGGTATTACTGTGG	((..((((.((((..((((((((..((((.((((..((....))..)))).))))..))))))))..)))).))))..))	-27.2	AGKD01058176	13	92	-	2017
Salmon	ssa-miR-new198	ssa-miR-new198	ssa-miR-new198	ssa-miR-new198-5p	miR-new198	-	TATTCCCTATGTATCGCACTGC	GTGGGTTAACAGGGGTTCTGATCCAAATAGCAGCATATTCCCTATGTATCGCACTGCTCTGGTCAAAAGTAGTCCACTATAAAGGGAATAGGGTGCCATTTTGGATGCTCTTCAGGTGCTGGATTCAT	(((((((..(((....(((((((((((..(((.(.((((((((.((((..(.((((((.(.....).)))))).)..)))).)))))))).).)))...))))))......)))))..))))))))))	-38.7	AGKD01017002	6210	6337	-	3639
Salmon	ssa-miR-new199	ssa-miR-new199	ssa-miR-new199	ssa-miR-new199-3p	miR-new199	-	TATTGGGCTGCTTGTGTTAACA	CCTTTCCTGTGTGTCTCAGGCTGTGTCTCAGGCTGTGTTTACACAGGCAGCCCAATTATAGGGGGAAAAAAATCTGTATTGGGCTGCTTGTGTTAACACAGCCTTACTACTTTCACATTATCCATTTAGGGGGAAGG	(((((((((((((....(((..(((....((((((((((.((((((((((((((((.(((((..........))))))))))))))))))))).)))))))))))))..))).)))))...........))))))))	-64.2	AGKD01110073	12515	12651	+	1020
Salmon	ssa-miR-new2	ssa-miR-new2_1	ssa-miR-new2_1	ssa-miR-new2-5p	miR-new2	-	AACAAACTGAGATTCGGAGCA	ATCTGATTGATTGCTTCTGTGGACAGGTGTCTTTTATCCAGGTAACAAACTGAGATTCGGAGCAGTCCCTTTAAGAGTGTGCTCCTAATCTCAGCTTGTTACCTGTATAAAAGACAGGTAACGAGCTGTCGATGCCT	(((((.((.((.......)).)))))))(((((((((.((((((((((.((((((((.((((((..(.((...)).)..)))))).)))))))).)))))))))).)))))))))(((((.(((....))).)))))	-58.5	AGKD01057849	1956	2092	-	321
Salmon	ssa-miR-new2	ssa-miR-new2_2	ssa-miR-new2_2	ssa-miR-new2-5p	miR-new2	-	AACAAACTGAGATTCGGAGCA	GATTGATTGATTGCTTCTGTGGACAGGTGTCTTTTATACAGGTAACAAACTGAGATTCGGAGCACTCCCTTTATTAAGAGTGTGCTCCTAATCTCAGCTCGTTACCTGTATAAAAGACACCTGGGAGCCAGAAATCTTTC	((..((((..(.(((((......(((((((((((((((((((((((...((((((((.(((((((.(.(((....))).).))))))).))))))))...)))))))))))))))))))))))))))).)..))))..))	-74.3	AGKD01058730	13110	13249	+	396
Salmon	ssa-miR-new20	ssa-miR-new20	ssa-miR-new20	ssa-miR-new20-3p	miR-new20	-	AATCCCTTGCAGCACAATCAT	CAGCATTGTTATTGTATCTATCCGTTTTTTCCTCCCATTCTTATGATTGTGCAGCAAGGGATTCTTGTTGGAACTCGCGAATCCCTTGCAGCACAATCATAAGAATGGAAAAAAAACGGATAGATGCAACAAGCCTGCTG	(((((...((.(((((((((((((((((((....((((((((((((((((((.(((((((((((.((........)).))))))))))).))))))))))))))))))..))))))))))))))))))).))...)))))	-81.9	AGKD01014695	4550	4689	-	531
Salmon	ssa-miR-new200	ssa-miR-new200	ssa-miR-new200	ssa-miR-new200-3p	miR-new200	-	TATTTCACTGCATGTAGGTTG	GAAGCCTTCTCTCTGGGACCTGTTCCACTCTACATGCAGTGAAATACAACTAGTTCTAGTCTCTGTTGTATTTCACTGCATGTAGGTTGGAACAGGTCCCCTCTCTCTGACGGTTTT	((((((.((.....(((((((((((((.((((((((((((((((((((((.((.........)))))))))))))))))))))))).)))))))))))))........)).))))))	-67.7	AGKD01087265	1532	1648	-	285
Salmon	ssa-miR-new201	ssa-miR-new201_a	ssa-miR-new201	ssa-miR-new201-3p	miR-new201	-	TCAAAGTAGTACACTATGTAGG	GGGTCAGCATCCCAAAATCGCACCCTATTCCCTATATAAAGTGAACTACTTTTGCCTATAGGTCACTCTGGTCAAAGTAGTACACTATGTAGGGAATAGGGATGCTATTTGCTACACTAACCC	((((.((.......((((.((((((((((((((((((..((((.((((((((.(((...((....))..))).)))))))).))))))))))))))))))).))).))))......)).))))	-53.9	AGKD01017928	4407	4529	-	324
Salmon	ssa-miR-new201	ssa-miR-new201_b	ssa-miR-new201	ssa-miR-new201-3p	miR-new201	-	TCAAAGTAGTACACTATGTAGG	GGGTCAGCATCCCAAAATCGCACCCTATTCCCTATATAAAGTGAACTACTTTTGCCTATAGGTCACTCTGGTCAAAGTAGTACACTATGTAGGGAATAGGGATGCTATTTGCTACACTAACCC	((((.((.......((((.((((((((((((((((((..((((.((((((((.(((...((....))..))).)))))))).))))))))))))))))))).))).))))......)).))))	-53.9	AGKD01192776	100	222	+	324
Salmon	ssa-miR-new202	ssa-miR-new202	ssa-miR-new202	ssa-miR-new202-3p	miR-new202	-	TCAACATCGCTCCACTGTGACA	GTGACAGTGGCATAGCATCACAATGCTGTGTTGCAGTGGAGCTGCTGTGTAGCCACTGAAGAGCTCAACATCGCTCCACTGTGACACAGCCCTGTGCAATGGCTTCAT	((((.(((..(((.(((.((....((((((((((((((((((.(.(((..((((......).)))..))).)))))))))))))))))))..))))).))))))))))	-46.8	AGKD01069025	7349	7456	-	279
Salmon	ssa-miR-new203	ssa-miR-new203	ssa-miR-new203	ssa-miR-new203-3p	miR-new203	-	TCACAACGGATCTGGGATCAGT	GTTGATGCATGGAATAGAAAAAAAACACATTTTAGACTTGTCTCAGACCTGTTTGTGCTGTAGTTGTTATCAGGATGTCACAACGGATCTGGGATCAGTCTAGAAGACCATGTAATAACCATGATGAACTATAGCTATGG	((((.(((((((.................(((((((((.((((((((.(((((.(((.(((..(((....))).))).)))))))).)))))))).)))))))))..))))))).)))).........((((....))))	-39.3	AGKD01110157	1716	1855	-	2937
Salmon	ssa-miR-new204	ssa-miR-new204	ssa-miR-new204	ssa-miR-new204-3p	miR-new204	-	TCACATGGGCTGTGCACGCCACC	AGGAAATGAGAAAAAGAGGAACCTGCATTGTTTCACATAGTGGTGGCGTTCACAGCGCAGTGTGTCAGCGACTACAGTTCACATGGGCTGTGCACGCCACCCAACACTGAACAAAGCTGGAAAGACCTCATGCTTAGCCT	(((...((((.....((((..((.((.((((((......(.((((((((.((((((.((.((((..(((.......))))))))).)))))).)))))))))......)))))).)).)).....))))...)))).)))	-50.5	AGKD01100008	1848	1987	-	291
Salmon	ssa-miR-new205	ssa-miR-new205	ssa-miR-new205	ssa-miR-new205-3p	miR-new205	-	TCACTGCGGATCCTGTCGGGAGATAC	TCCTATATGATCAACACAGAGGGGTAAAGTATTATAGTTCTCTCATAAACCTGTAGTGAAGGCTGAACACCTCACTGCGGATCCTGTCGGGAGATACAAATGTGTCCACGTCTCTTCTCTTGCACTTCATCGGA	(((...((((....((.(((((((....((..(((((((((((((((...(((((((((.((.......)))))))))))....))).)))))).))...))))...))....)))))))))....)))).)))	-33.5	AGKD01108810	2395	2528	-	1089
Salmon	ssa-miR-new206	ssa-miR-new206	ssa-miR-new206	ssa-miR-new206-3p	miR-new206	-	TCACTGGTATGTTCTCACACA	GCAGCACAAGATGAAGGGTGGACTCTGGATGGGAACATTACCATAGTGGATAGATGATGCAAAGTTCACTGGTATGTTCTCACACAGGGCTGATTCTTAACTAATGAGCAGC	((.((.((.....((((((.(.(((((..(((((((((.((((..((((((............)))))))))))))))))))..))))).).))))))......)).)).))	-36.7	AGKD01005891	18694	18805	+	1890
Salmon	ssa-miR-new207	ssa-miR-new207	ssa-miR-new207	ssa-miR-new207-5p	miR-new207	-	TCAGATTGTCCCGAAAGTAAC	TTATTGAATAAAGCTCAGATTGTCCCGAAAGTAACATAACGGCGTCGTCGTTATGTTACTTTTGGGACAATCTGAGCTTTATTCAATAA	(((((((((((((((((((((((((((((((((((((((((((...)))))))))))))))))))))))))))))))))))))))))))	-68.1	AGKD01083023	5557	5645	+	381
Salmon	ssa-miR-new208	ssa-miR-new208	ssa-miR-new208	ssa-miR-new208-5p	miR-new208	-	TCAGGCACCCTATTCTCGTGAC	CATGGACCGATGGACTGAACTGTAGATGGTTGTGTCCCAATCAGGCACCCTATTCTCGTGACATTTGACCAGGGCCCATGTAGGGAAGAGGGTGCCATTTGGGACACCGCCATTGTGTCGTCAGAATCAGAAGGCCTTG	((.((.((..(((.((((......((((((.(((((((((...((((((((.(((((...((((.............)))).))))).))))))))..))))))))).))))))......))))..)))...)))).))	-58	AGKD01079467	12888	13026	-	153
Salmon	ssa-miR-new209	ssa-miR-new209	ssa-miR-new209	ssa-miR-new209-3p	miR-new209	-	TCAGGTCACATGTTCAGGATA	GGGGCCTGGAGTCTTTTCTGACCATGTGACCTGGGGGCCGAGAGTGTTTCCACCTCAGGTCACATGTTCAGGATAAACTCTTGGCCCT	((((((.(((((...((((((.((((((((((((((...((((...))))..)))))))))))))).))))))...))))).))))))	-54.4	AGKD01006079	5426	5513	-	537
Salmon	ssa-miR-new21	ssa-miR-new21	ssa-miR-new21	ssa-miR-new21-3p	miR-new21	-	AATGAGAATGAATAGAACGGACT	AGTTTACCGGTTAATTGCCAGAGTTAGAGCTTCCAAGCACGTTCTATTCATTCTTATTTCTATGAGTAGCACAGCGTCCATAGAAATGAGAATGAATAGAACGGACTTCCCTATTCAAGTAAATGACTGCATAATGGGTGGACT	((((((((.((((..(((...(((((..((((..(((..(((((((((((((((((((((((((.(..((...))..))))))))))))))))))))))))))..)))........))))...)))))))))))).))))))))	-57.1	AGKD01005326	4401	4544	-	498
Salmon	ssa-miR-new210	ssa-miR-new210_a	ssa-miR-new210	ssa-miR-new210-3p	miR-new210	-	TCAGGTGCATTAGGACTGGACT	TGTACGATTTTTGTTTTGTTTTAGTCCAGCACTAACACACCTCATTCATCTAATCAACCGTTTATCAGGTGCATTAGGACTGGACTGGAACATTATTCTGCA	((((.((.....((..(((((((((((((..((((..(((((.((..................)).)))))..))))..)))))))))))))..))))))))	-30.6	AGKD01412339	5225	5326	+	1101
Salmon	ssa-miR-new210	ssa-miR-new210_b	ssa-miR-new210	ssa-miR-new210-3p	miR-new210	-	TCAGGTGCATTAGGACTGGACT	TGTACGATTTTTGTTTTGTTTTAGTCCAGCACTAACACACCTCATTCATCTAATCAACCGTTTATCAGGTGCATTAGGACTGGACTGGAACATTATTCTGCA	((((.((.....((..(((((((((((((..((((..(((((.((..................)).)))))..))))..)))))))))))))..))))))))	-30.6	AGKD01023156	2061	2162	-	1101
Salmon	ssa-miR-new211	ssa-miR-new211	ssa-miR-new211	ssa-miR-new211-3p	miR-new211	-	TCATGCACTGTATAGTTAATAGG	CCCTAATGGCACCCTATTCCCTTTAAAGTGCACTACTTTTTGACTAAAAGTCATGCACTGTATAGTTAATAGGGTGCCATTTTGGG	(((.((((((((((((((..((.((.((((((..((((((.....))))))..)))))).)).))..))))))))))))))..)))	-43.5	AGKD01060284	860	945	+	414
Salmon	ssa-miR-new212	ssa-miR-new212	ssa-miR-new212	ssa-miR-new212-3p	miR-new212	-	TCCAAGACTGGCGTCGACCAAT	GACGTCTCTGACTATTAATGGGATCTACTATGTGGTGGACCCAGGCTTTGTGAAGCAGAATGTCTACAATTCCAAGACTGGCGTCGACCAATTAGTGGTGACCCCCATATCACAGGTAGGTT	(((.(.((((.......(((((..((((((..((((.(((((((..((((.(((..(((...)))....))))))).)))).))).))))..)))))).....)))))....)))).).)))	-38.1	AGKD01006727	20483	20604	+	288
Salmon	ssa-miR-new213	ssa-miR-new213	ssa-miR-new213	ssa-miR-new213-5p	miR-new213	-	TCCATGAATCCTCACGAGCAC	AAAGACAGAAAATACTCCATGAATCCTCACGAGCACAGTGGTATAGAACACCTGGGTCAGTGAGAGAATCATGTAATATTTCCTTTGCTTT	((((.(((((((((...(((((.(((((((((.(.(((((........)).)))).)).))))).)).)))))...)))))..))))))))	-25.6	AGKD01080917	1222	1312	-	1164
Salmon	ssa-miR-new214	ssa-miR-new214	ssa-miR-new214	ssa-miR-new214-3p	miR-new214	-	TCCATTGAGAAAAGCCAGGCTGA	TCAGACTCTCAGTAGATCGCAGCAAGAGAGATGCAGAGAGGGAGATTGCAGACAGCGTGCAAGTCTTCACTGCTCTGGCGCGTTCCATTGAGAAAAGCCAGGCTGA	((((..(((((((.((.(((.((..........(((((((((((((((((.......))).))))))).)).)))))))))).)).))))))).........))))	-33.1	AGKD01009526	14220	14325	+	3
Salmon	ssa-miR-new215	ssa-miR-new215	ssa-miR-new215	ssa-miR-new215-5p	miR-new215	-	TCCCAGATCAGTTTGTGCTGA	GCCTGAGCCCCATGCAGTCCCTTTAGCCTGGTCCCAGATCAGTTTGTGCTGACAATGATCAAAGGGGTTCAATTGGCAAGAAAGCACAAAGGGATCTGGGTCCAGGCTACAGTCACTCTGCCTG	((....))..((.((((...((.((((((((.((((((((..((((((((.....((.((((..(....)..))))))....))))))))..)))))))).)))))))).)).....)))).))	-52	AGKD01070381	1119	1242	+	1245
Salmon	ssa-miR-new216	ssa-miR-new216_1	ssa-miR-new216_1	ssa-miR-new216-5p	miR-new216	-	TCCCAGATCTGTTTGTAGCAATG	GCTCTGGCCTGGTCCCAGATCTGTTTGTAGCAATGACCATAGGAGTTGGAAAGGCAGCACAAGAAGATCTGGAACCAGGAAAGCTGC	((.((..((((((.((((((((.(((((.((.....(((.......)))....))...))))).)))))))).))))))..))..))	-35.4	AGKD01110080	3829	3915	+	6723
Salmon	ssa-miR-new216	ssa-miR-new216_2	ssa-miR-new216_2	ssa-miR-new216-5p	miR-new216	-	TCCCAGATCTGTTTGTAGCAATG	CAGGCCTGGTCCCAGATCTGTTTGTAGCAATGACCATAGGAGTTGGCAAGGCAGCACAAACAGATCTGGAACCAGCTGCACTG	((((((((((.((((((((((((((.((..((.(((.......)))))..))...)))))))))))))).)))))..)).)))	-41.6	AGKD01085548	1199	1281	-	6477
Salmon	ssa-miR-new217	ssa-miR-new217	ssa-miR-new217	ssa-miR-new217-5p	miR-new217	-	TCCCAGATCTGTTTGTGCTG	GATGGCAAAGTCATAGCCTTTTCCCAGATCTGTTTGTGCTGTTGAGCCAATGGCTATATTTGTTTTGGCTTAACAGTACAAACTAATCTGTGACCAGGCTAATACTAGATAACCTC	((.((...(((..((((((..((.(((((..(((((((((((((((((((.(((.......))))))))))))))))))))))..))))).))..))))))..)))......))))	-49.7	AGKD01029077	18564	18679	+	630
Salmon	ssa-miR-new218	ssa-miR-new218	ssa-miR-new218	ssa-miR-new218-5p	miR-new218	-	TCCGCGATCCAAATGACTCCC	GGTCCGCGATCCAAATGACTCCCTATTCCCTAGATAGTGCTCAGGCCCTGGTCAAAGGAAGTGCACTATACAGAGAATAGGGTGTCATTTGGAATGTATC	(((..(((.((((((((((.((((((((.((..(((((((.(....(((......)))..).)))))))..)).)))))))).)))))))))).))))))	-45.2	AGKD01097349	381	480	-	1032
Salmon	ssa-miR-new219	ssa-miR-new219	ssa-miR-new219	ssa-miR-new219-5p	miR-new219	-	TCCGGACCAAATGTGAACATA	TTGGTTTTTGGTCCAGTCCGGACCAAATGTGAACATAGATGACTATGTTTTGTTCAGATTTGGTCCGGACTGGACCAGCCAAACATAGACGTCTAT	(((((...((((((((((((((((((((.((((((.((((......)))))))))).)))))))))))))))))))))))))..((((....))))	-55.5	AGKD01057331	3045	3140	-	5724
Salmon	ssa-miR-new22	ssa-miR-new22_a	ssa-miR-new22	ssa-miR-new22-5p	miR-new22	-	AATGGAATTGTATCGAACACA	GAGAAGACGGGCTCATAGTACTGGCTGGAACGGAATAAATGGAATTGTATCGAACACATTAAACACATAGTTTCCATGCGTTTGATACAATTCCAGCCATTATTAAGAGCCGATCTCCCTTCAGCAGCCTTGTGGT	(((.(((..(((((.(((((.((((((((..............((((((((((((.(((.((((.....))))..))).)))))))))))))))))))).))))).)))))..)))..))).....(((....)))	-49.5	AGKD01262008	3827	3962	+	282
Salmon	ssa-miR-new22	ssa-miR-new22_b	ssa-miR-new22	ssa-miR-new22-5p	miR-new22	-	AATGGAATTGTATCGAACACA	GAGAAGACGGGCTCATAGTACTGGCTGGAACGGAATAAATGGAATTGTATCGAACACATTAAACACATAGTTTCCATGCGTTTGATACAATTCCAGCCATTATTAAGAGCCGATCTCCCTTCAGCAGCCTTGTGGT	(((.(((..(((((.(((((.((((((((..............((((((((((((.(((.((((.....))))..))).)))))))))))))))))))).))))).)))))..)))..))).....(((....)))	-49.5	AGKD01204519	6301	6436	+	282
Salmon	ssa-miR-new220	ssa-miR-new220	ssa-miR-new220	ssa-miR-new220-3p	miR-new220	-	TCCGGTTCTAGGTTCCTTTTTG	TCCGAGATTCCTTACCGGATCAGATAACAGAAAGGAACCGTGCTTCCGTGATCCCGATAGAACGATCCGGTTCTAGGTTCCTTTTTGTTGTCTCTGAGGACGACAGGAACTGGA	(((.((.(((((...((..((((((((((((((((((((......(((.((((..........))))))).....)))))))))))))))..)))))...))..))))))))))	-45.2	AGKD01060197	4707	4820	-	855
Salmon	ssa-miR-new221	ssa-miR-new221	ssa-miR-new221	ssa-miR-new221-5p	miR-new221	-	TCCTATTCACTTTGTAGTGCTC	TTTGCATCCCAAATGGCATCCTATTCACTTTGTAGTGCTCTGGTCAAAAGTAGTGCACTACATAGGGAATAGGGTGTCATTTGGGACAAA	((((..((((((((((((((((((((.((.((((((((.(((........))).)))))))).)).))))))))))))))))))))))))	-51.2	AGKD01002822	20479	20568	-	9453
Salmon	ssa-miR-new222	ssa-miR-new222	ssa-miR-new222	ssa-miR-new222-3p	miR-new222	-	TCCTCGTCGTCGTTGTC	GCGACGGCCCGACCCAGGCGGCGAGGGCTCCTCCGCTGGCTGTGATGAGAAGTCCTCGTCGTCGTTGTCCGAGGAACCTGC	(((....((((((...(((((((((((((.((((((.....)))..))).)))))))))))))...)).)).))....)))	-36.7	AGKD01035538	669	749	+	6
Salmon	ssa-miR-new223	ssa-miR-new223	ssa-miR-new223	ssa-miR-new223-5p	miR-new223	-	TCCTTTCAACCGACGTGACACCA	CGCTCACCACTCTGCACCTTGATCTCCTTTCAACCGACGTGACACCAGATGTATACAGAATGGTGTCGTCTGCGTAGAGGTGGATCAGGGAATCACCCGCAGCAAGAGCG	(((((......((((.((((((((((((((...(.(((..(((((((..((....))...)))))))))).)...))))).)))))))))........))))...)))))	-39.8	AGKD01159169	9001	9110	-	258
Salmon	ssa-miR-new224	ssa-miR-new224	ssa-miR-new224	ssa-miR-new224-5p	miR-new224	-	TCGATCGATCAGTACAGAGGAT	GGCTCTTCTCAGAATCAGGCTAGCTAGATCGATCGATCAGTACAGAGGATGTAGTGAGCACTCTGTCAATCTTCTGTATTTGCACGATCTAGCTCCAGAAGACCC	((.((((((........((..((((((((((..(((...(((((((((((((((........))).).))))))))))))))..)))))))))))))))))).))	-37.9	AGKD01014916	13108	13212	+	360
Salmon	ssa-miR-new225	ssa-miR-new225_1	ssa-miR-new225_1	ssa-miR-new225-5p	miR-new225	-	TCGGGCACTGTTTTCTCGCAGT	CGCCCCCGCATTTCGGGCACTGTTTTCTCGCAGTTCTGCTAACGACGGCGAGGGCAGAGTGTTCGGCAAGCGGGAGTG	(((.(((((...(((((((((.(.(((((((.(((........))).))))))).).)))))))))...))))).)))	-38.5	AGKD01158571	3124	3201	-	19083
Salmon	ssa-miR-new225	ssa-miR-new225_2	ssa-miR-new225_2	ssa-miR-new225-5p	miR-new225	-	TCGGGCACTGTTTTCTCGCAGT	ACCGGTAGACAGTGTCCTTCACCCCTGCCTGTCGGGCACTGTTTTCTCGCAGTTCTGTTAACGACGGTGAGGGCAGGTGTTCGGCAGACGAGACCAAAGGACACTGACTATCGGT	((((((((.((((((((((......((.((((((((((((...(((((((.(((........))).)))))))..)))))))))))).))......)))))))))).))))))))	-56.5	AGKD01079030	4202	4316	-	18942
Salmon	ssa-miR-new225	ssa-miR-new225_3	ssa-miR-new225_3	ssa-miR-new225-5p	miR-new225	-	TCGGGCACTGTTTTCTCGCAGT	GGCGGGGCAACCGGAAGACAGTGTCCTCTGCCACCGCCTGTCGGGCACTGTTTTCTCGCAGTTCTGTTAACGACGGTGAGGGCAGGGATTCGGCAGGCGGGAGCAAAGGACACTGTCTATCAGTGTCACTCCC	((.((((((.(.((.((((((((((((.(((..(((((((((((((.(((((((((((..(((.....)))..))).)))))))).).))))))))))))..))).)))))))))))).)).))))).)).))	-71.8	AGKD01000645	64772	64904	-	18933
Salmon	ssa-miR-new226	ssa-miR-new226	ssa-miR-new226	ssa-miR-new226-5p	miR-new226	-	TCGGGGACAGCGTCGAGACAAC	CAGGGGGAAGGCCTCGGGGACAGCGTCGAGACAACGTTGAAATGTCGTCTGTCGCGGTCCCAAAGCCTCAACTCTG	(((((...((((....(((((.(((.(.((((.((((....)))).))))).))).)))))...))))...)))))	-35.2	AGKD01006647	14172	14247	+	252
Salmon	ssa-miR-new227	ssa-miR-new227	ssa-miR-new227	ssa-miR-new227-3p	miR-new227	-	TCGGTCACCTGTTCGCACAGC	CTGCGCGGGCATCGTGTGTTGTGTGAATGGCGGATGACTAGGTTCGGTACAAAAATCGGTCACCTGTTCGCACAGCAGACTTTGCCCAGTGAGG	((.((((((((..((.((((((((((((...((.(((((.((((.........))))))))))).)))))))))))).))..))))).))).))	-42.2	AGKD01010053	24117	24210	+	195
Salmon	ssa-miR-new228	ssa-miR-new228	ssa-miR-new228	ssa-miR-new228-3p	miR-new228	-	TCTAGCCCATAACCACTGATACA	AGCCTAAGAACATTTACACTGTATGACCCTCAAGTCAGGGGTAAGGCTCAGGCTGTATAAAAGTATGAACAAGTCTAGCCCATAACCACTGATACAAGGTCAGACAGTCATCCTCCTAATGGTT	((((.............(((((.(((((.....(((((.(((..((((.(((((((.((......)).)).)))))))))....))).)))))....))))).)))))............))))	-33.5	AGKD01200526	7123	7246	+	747
Salmon	ssa-miR-new229	ssa-miR-new229	ssa-miR-new229	ssa-miR-new229-3p	miR-new229	-	TCTCCCTGTTCACTCTCTGGGA	CAGTGCTATATGAACCTCATTCCAGTGAGGCAGGGGAGTGGTGTCCTTTTTGTGCCGTCTCCCTGTTCACTCTCTGGGAACATCAACATAGCCCCAAGTGCTG	(((((((.((((.......((((((.(((...(((((((((((.(......)))))).)))))).....))).)))))).......))))......)))))))	-32.2	AGKD01037497	1648	1750	-	507
Salmon	ssa-miR-new23	ssa-miR-new23_1	ssa-miR-new23_1	ssa-miR-new23-5p	miR-new23	-	AATGGACTGGCATCAAACACCT	GGAAGAACAGCTCATAACAATGGCCGGAACAGTGCAAATGGACTGGCATCAAACACCTGGAAACCATGTGTTTGATGTATTTGATACCATTCCACTGATGCCGCTCCAGTCATTACCACAAGCCTGTTCTCCC	((.(((((((((......((((((.(((...(.(((..((((.(((((((((((((.(((...))).)))))))))).........))).))))....))))..))).))))))......)).))))))).))	-45.3	AGKD01010009	2300	2432	+	708
Salmon	ssa-miR-new23	ssa-miR-new23_2a	ssa-miR-new23_2	ssa-miR-new23-5p	miR-new23	-	AATGGACTGGCATCAAACACCT	GGGGAAAACGGCTCATAATAATGACCGGAACAGAGCTAATGGACTGGCATCAAACACCTGCAAACCATGTTTGATGTATTTGATACGGTCCACTAATTCCACTCCAGCCATTACCAGGAGCCCGTCCTCCCC	(((((..(((((((....(((((.(.(((...(((.((.(((((((((((((((((...........))))))))))........))))))).)).)))...))).).)))))....))).))))..)))))	-47	AGKD01381535	2611	2742	-	453
Salmon	ssa-miR-new23	ssa-miR-new23_2b	ssa-miR-new23_2	ssa-miR-new23-5p	miR-new23	-	AATGGACTGGCATCAAACACCT	GGGGAAAACGGCTCATAATAATGACCGGAACAGAGCTAATGGACTGGCATCAAACACCTGCAAACCATGTTTGATGTATTTGATACGGTCCACTAATTCCACTCCAGCCATTACCAGGAGCCCGTCCTCCCC	(((((..(((((((....(((((.(.(((...(((.((.(((((((((((((((((...........))))))))))........))))))).)).)))...))).).)))))....))).))))..)))))	-47	AGKD01103369	2610	2741	-	453
Salmon	ssa-miR-new230	ssa-miR-new230	ssa-miR-new230	ssa-miR-new230-3p	miR-new230	-	TCTCTGAAATCTACCCACTGCA	GATTCTTGGGTCGGTCTGGTGCTGTGGGTGGCAGCTCGGGCACACAGTCAAAGAAAAGGTCTCTGAAATCTACCCACTGCATCATGTTCTCCCTCATC	(((....(((......((((((.((((((((.(..(((((.((....((...))....)).)))))..))))))))).))))))......)))..)))	-31.9	AGKD01016210	1987	2084	-	633
Salmon	ssa-miR-new231	ssa-miR-new231	ssa-miR-new231	ssa-miR-new231-3p	miR-new231	-	TCTGCCGGCCTGACGTCTCGCT	GCACAGGGACAATGACCGCTGTGGCTGTCACACGATACGACACAGGTCGCTGGGTGACCTACATACACAATGTCCTCTGCCGGCCTGACGTCTCGCTGTGTCAGCCTCAATGCCCTGGT	((.(((((.((.(((.......(((((.(((((((.(((...((((((((.(((.(((.............)))))).).))))))).))).))).)))).)))))))).)))))))))	-48.6	AGKD01017307	13582	13700	-	273
Salmon	ssa-miR-new232	ssa-miR-new232_a	ssa-miR-new232	ssa-miR-new232-3p	miR-new232	-	TCTGGAAGGTAGAATAGCAGCTCG	CACGGGAAAAAACACTAAATTGCTCCCCCCAGAAGCTGGTTCCCTATGGTGGTTTAGATGTGTGTTCTCTGTTCTAGCACCATATGAAATCAGTGTTCTGGAAGGTAGAATAGCAGCTCGTG	((((((.............(((((((..(((((((((((((.(.(((((((..(((((...(......)...)))))))))))).).))))))).))))))..))......)))))))))))	-37.4	AGKD01111246	3625	3746	-	1176
Salmon	ssa-miR-new232	ssa-miR-new232_b	ssa-miR-new232	ssa-miR-new232-3p	miR-new232	-	TCTGGAAGGTAGAATAGCAGCTCG	CACGGGAAAAAACACTAAATTGCTCCCCCCAGAAGCTGGTTCCCTATGGTGGTTTAGATGTGTGTTCTCTGTTCTAGCACCATATGAAATCAGTGTTCTGGAAGGTAGAATAGCAGCTCGTG	((((((.............(((((((..(((((((((((((.(.(((((((..(((((...(......)...)))))))))))).).))))))).))))))..))......)))))))))))	-37.4	AGKD01128025	6244	6365	-	1176
Salmon	ssa-miR-new233	ssa-miR-new233	ssa-miR-new233	ssa-miR-new233-3p	miR-new233	-	TCTGTCTGAGGGTCGCTT	TTGCAGGACACATTGATCATCGACACTTCGAACGCACTTTGCGGCCCCAGGTTCCTCCTGGGGCTACATCTGTCTGAGGGTCGCTTTATCATCAATCGGAAACCTCAG	(((.(((...(((((((.((((((.(((((...(((...((.(((((((((.....))))))))).))..))).)))))))))....)).)))))).)....))))))	-36.5	AGKD01188116	4568	4675	+	1388562
Salmon	ssa-miR-new234	ssa-miR-new234_1	ssa-miR-new234_1	ssa-miR-new234-3p	miR-new234	-	TCTGTGTTCCTCAGATTTGCAT	TGTTGTACAGATTGAGGACGTGAGTTGGTTTATCTGAGGACTCTCATCTGACTGTGAATATTCAGTCTGTGTTCCTCAGATTTGCATACACATGTCCCCCAAACGACA	((((((.....(((.(((((((.((..((..(((((((((....(((..(((((........))))).))).)))))))))..))..)).)))))))..)))))))))	-39.5	AGKD01052679	2305	2412	+	711
Salmon	ssa-miR-new234	ssa-miR-new234_2	ssa-miR-new234_2	ssa-miR-new234-3p	miR-new234	-	TCTGTGTTCCTCAGATTTGCAT	GTTGTACAGATTGAGGACGTGAGTTGGTTTATCAGAGGACTTCATCTGACTGTGAATATTCGGTCTGTGTTCCTCAGATTTGCATGCACGTTCTCCCCTGACAAC	(((((.(((...(((((((((.....((..(((.(((((...(((..(((((........))))).))).))))).)))..))...)))))))))..))))))))	-38.8	AGKD01049186	3890	3994	+	342
Salmon	ssa-miR-new235	ssa-miR-new235	ssa-miR-new235	ssa-miR-new235-5p	miR-new235	-	TCTGTTCATGTTTGTTTCCACT	GGCCCAAGTCCTAACTGGAAACCCAGACTGAATTCCACTTCTGTTCATGTTTGTTTCCACTCCATTATCTGTGTTAAGTGAAACAATAGTGAAATGTAGTGTGATTCAGTCTGTCAAGCCAAGATGACCTGCTGGCT	((((((.(((.....(((.....(((((((((((.((((.(..(((((..(((((((.(((.(((.....)))...))))))))))..)))))..).)))).))))))))))).....)))....))).))..))))	-48.1	AGKD01113714	7844	7980	+	174
Salmon	ssa-miR-new236	ssa-miR-new236_a	ssa-miR-new236	ssa-miR-new236-3p	miR-new236	-	TCTGTTCCAGCCATTATTATGA	GGTGGCACCTTGATTGGGGAGGACGGGCTTGTGGTAATGGACGGAGAAGAATGAATGGAATGGTATCAAATACATTCCATTTGCTCTGTTCCAGCCATTATTATGAGCCGTCCTCCCTTCAACAGCCCT	((.(((...((((..(((((((((((.(((((((((((((..((((.(((.(((((((((((..........))))))))))).))).))))..))))))))))))))))))))))))))))..)))))	-66.8	AGKD01020499	900	1028	+	1992
Salmon	ssa-miR-new236	ssa-miR-new236_b	ssa-miR-new236	ssa-miR-new236-3p	miR-new236	-	TCTGTTCCAGCCATTATTATGA	GGTGGCACCTTGATTGGGGAGGACGGGCTTGTGGTAATGGACGGAGAAGAATGAATGGAATGGTATCAAATACATTCCATTTGCTCTGTTCCAGCCATTATTATGAGCCGTCCTCCCTTCAACAGCCCT	((.(((...((((..(((((((((((.(((((((((((((..((((.(((.(((((((((((..........))))))))))).))).))))..))))))))))))))))))))))))))))..)))))	-66.8	AGKD01106188	1042	1170	+	1992
Salmon	ssa-miR-new237	ssa-miR-new237	ssa-miR-new237	ssa-miR-new237-3p	miR-new237	-	TCTGTTCCAGCCGTAATTATGA	GGAAGTCGTGGCACCTTTAATTGGGGAGTACGGGCTCATGGTAATGGCTGGAGCGGATTGTTATCATTCCATTCTCTGTTCCAGCCGTAATTATGAGCCGTCCTCCCCTCCGCAGCTTCC	((((((.((((...........((((((.((((.((((((((.((((((((((((((.................)))))))))))))).)))))))))))).)))))).)))).))))))	-63.5	AGKD01055939	3497	3616	-	552
Salmon	ssa-miR-new238	ssa-miR-new238	ssa-miR-new238	ssa-miR-new238-5p	miR-new238	-	TCTGTTTGTCCTCTGGCCAGGT	GCCAGGTGGCGAGCAGACTGATCCTCAAACTGTCTGTTTCTCCTCTGGCCAGGTGGCGAGCAGACTGATCCTTAAACTGTCTGTTTGTCCTCTGGCCAGGTGGAGAGCAGACTGATCCTCAAACTGTTTGTTTGTCCTCTGGCCAGGTGGAGAGCAGACTGATCCTCAAACTGTCTGTTTGACCTCTGGCCAGGTGGAGAGCAGACTGATCCTCAAACTGTTTGTTTGTCCTCTGGCCAGGTGGAGAGCAGACTGATCCTCAAACTGTCTGTTTCTCCTCTG	((((((.(((((((((((.............(((((((.((((((((((((((.(((((((((((.............))))))))))).)))))))))).))))))))))).............))))))))))).))))))((((.(((((((((((.............((((((((..((((((((((((.(((((((((((.............)))))))).))))))))))))).)).)))))))).............))))).))))))))))	-139	AGKD01011574	12686	12967	+	657
Salmon	ssa-miR-new239	ssa-miR-new239	ssa-miR-new239	ssa-miR-new239-3p	miR-new239	-	TCTTATTGACGTCTTGTGCTC	GGAACTCTCTTCATAACATCCCAGTGAACACAAGATATTGAAAAGACATCTCTTTGGTTGAACATATGTCTTATTGACGTCTTGTGCTCACTGGGATGTAGTTTTCC	((((..((.......((((((((((((.((((((((.((((.(((((((...(((....)))...))))))).)))).)))))))).))))))))))))))..))))	-43.4	AGKD01059894	3003	3109	-	261
Salmon	ssa-miR-new24	ssa-miR-new24	ssa-miR-new24	ssa-miR-new24-3p	miR-new24	-	AATGGCTACCAGTACATCCTGAAC	CTCTATCAGGGTGACCGGCGGTCACTGGGTGGGCTACGAGAAGCCCAACTTCAATGGCTACCAGTACATCCTGAACAAGGG	((((.((((((((((.((.(((((.((((((((((......))))))..)))).))))).)).)).))))))))...))))	-36.9	AGKD01134365	1670	1750	+	393
Salmon	ssa-miR-new240	ssa-miR-new240_1	ssa-miR-new240_1	ssa-miR-new240-5p	miR-new240	-	TGACCAGGTCGCCAGGTGTAC	AACCGCCGGGCGCAGTGCACGCTGACCAGGTCGCCAGGTGTACTGTGATTCTTCCGACACATTGGTGTGGCTGGCTTCCGGGTTGGATGGGCATTGTGTCAAGAAGCAGTGCGGCTTGGTT	((((((((((((((((((.((((((((.((..(((((.(((((((((..((....))..)).))))))).)))))..)).)))))).)).))))))))))...........))))..))))	-47.3	AGKD01004934	22815	22935	+	1242
Salmon	ssa-miR-new240	ssa-miR-new240_2	ssa-miR-new240_2	ssa-miR-new240-5p	miR-new240	-	TGACCAGGTCGCCAGGTGTAC	GGCGCAGTGCACGCTGACCAGGTCGCCAGGTGTACTGTGTTTCCTCCGACACATTTGTGCAGCTGGCTTCCGGGTTGGATGTGCATTGTGTC	(((((((((((((((((((.((..(((((.(((((((((((......))))))...))))).)))))..)).)))))).)))))))))))))	-55.5	AGKD01078436	3269	3360	-	1233
Salmon	ssa-miR-new240	ssa-miR-new240_3	ssa-miR-new240_3	ssa-miR-new240-5p	miR-new240	-	TGACCAGGTCGCCAGGTGTAC	GCGACTCCTGTGGCGGGCCGGGCGCAGTGCACGCTGACCAGGTCGCCAGGTGTACGGTGTTTCCTCCGACACATTGGTACGGCTGGCTTCCTGGTTAAGTGGGCATTGTGTCAAGAAGCAGTGTGGCTTGGTTGGGTTGT	(((((.((...(.(((((((((((((((((.(((((((((((..(((((.((((((((((.((....)).))))).))))).)))))..))))))).)))).))))))))))...........))))))).).)))))))	-68.3	AGKD01045976	7786	7925	-	1410
Salmon	ssa-miR-new241	ssa-miR-new241	ssa-miR-new241	ssa-miR-new241-3p	miR-new241	-	TGACTGTTTGATTGAGCCTGC	GGCTCTGGACAGGGGATACGGTGGTGGCGATTCTGCTCCTTCTATTGGCTCCCTCTTCACTGAATTATTGAAATCCTTTGACTGTTTGATTGAGCCTGCCTGGAATGCTTTGAATGGCCCGTCCCGAAACAACCCCTAGCC	((((......(((((...(((.((.(((.((((.((...(((((..(((...(((.(((.....(((..(.....)..))).....)))..)))...)))))))).))...)))).)))..)))))......)))))))))	-35.5	AGKD01027151	11311	11451	+	207
Salmon	ssa-miR-new242	ssa-miR-new242	ssa-miR-new242	ssa-miR-new242-3p	miR-new242	-	TGAGACCATTCCATTTATTCCG	GCTACTGAGTGGAGGACGGCTCATAATAATGACTGGAATGGCGTAAATGGAATGGATTCAAACACATCCATGTGTTTGAGACCATTCCATTTATTCCGTTCAAGCCATTACTATGAGCCATCCTCCCCAATTAAGGTGC	((.(((.(((((((((.((((((((.(((((.((.((((((.(((((((((((((.((((((((((....)))))))))).))))))))))))).)))))).)).))))).)))))))).))))))...)))..)))))	-70.9	AGKD01056880	10916	11054	-	162
Salmon	ssa-miR-new243	ssa-miR-new243	ssa-miR-new243	ssa-miR-new243-3p	miR-new243	-	TGAGCCTCTGGAGGACCCCCCCC	GGATCGCCCCTCTGGAGTGTGGGAGGGGAGGGTAACAGCGGCACAGAGCAGATACTACGCTTAATCTCTGAGCCTCTGGAGGACCCCCCCCCCCCGCCCTCCTCCATGCCC	((...((......((((.(((((.((((.((((..(((.(((.(((((.................))))).))).)))....)))).)))).))))).)))).....))))	-48	AGKD01027171	10818	10928	-	318
Salmon	ssa-miR-new244	ssa-miR-new244	ssa-miR-new244	ssa-miR-new244-5p	miR-new244	-	TGAGCCTTGTCCTGGACTAAGA	ATCCCTTAGCTATAATAGAGGCGGTTTCCCAGACACAGAATGAGCCTTGTCCTGGACTAAGAAGTACTTCCAATGGCTATTTTCAGTCCATGACTAGGCTTAACCTGTGTCTGGGTTTTTCCATTACAGCACCAGTGTGT	(((((((..........)))).)))..(((((((((((..(((((((.(((.((((((..((((((((......)).)))))).)))))).))).)))))))..))))))))))).............((((....))))	-54.5	AGKD01035571	16546	16685	+	5460
Salmon	ssa-miR-new245	ssa-miR-new245	ssa-miR-new245	ssa-miR-new245-5p	miR-new245	-	TGAGCTCTCGCTGGCCC	GTTGCGGGTTCCAGCGGGGTCTGGTGAGCTCTCGCTGGCCCTTGAAAATCTGGGGGAGAGGGTGTAAATCTCACGCGGGCCGTACCAATATCCGTGGC	(((((((((......(.((((((((((((((((.....((((.((...)).))))..))))).......))))).)))))).)......)))))))))	-37.6	AGKD01004382	1640	1737	-	6216
Salmon	ssa-miR-new246	ssa-miR-new246_1a	ssa-miR-new246_1	ssa-miR-new246-5p	miR-new246	-	TGATTTCCAATAATTGAGACAG	GTGCCTAGATCCGAGTAATATAAGCTGAATGCATTGTGATTTCCAATAATTGAGACAGTGATTCTAAAAAGCTGTCTACATTAATGAAAAGAACAATGTAGTCAGCTTAGCATATTCAACACTGGTAC	(((((.((....(((((...((((((((.((((((((..(((.((.((((..(((((((...........)))))))..)))).)).)))..)))))))).))))))))...)))))....)))))))	-44.7	AGKD01418150	1935	2062	-	5547
Salmon	ssa-miR-new246	ssa-miR-new246_1b	ssa-miR-new246_1	ssa-miR-new246-5p	miR-new246	-	TGATTTCCAATAATTGAGACAG	GTGCCTAGATCCGAGTAATATAAGCTGAATGCATTGTGATTTCCAATAATTGAGACAGTGATTCTAAAAAGCTGTCTACATTAATGAAAAGAACAATGTAGTCAGCTTAGCATATTCAACACTGGTAC	(((((.((....(((((...((((((((.((((((((..(((.((.((((..(((((((...........)))))))..)))).)).)))..)))))))).))))))))...)))))....)))))))	-44.7	AGKD01024393	17527	17654	+	5547
Salmon	ssa-miR-new246	ssa-miR-new246_2a	ssa-miR-new246_2	ssa-miR-new246-5p	miR-new246	-	TGATTTCCAATAATTGAGACAG	TGAATAGTGCCTAGATCTGAGCAATATAAGCTGAATGCATTGTGATTTCCAATAATTGAGACAGTGATTCTAAAAAACTGTCTACATTAATGAAAAGAACAATGTAGTCATCTTAGCATATTCAACACTGGTACATGGTCA	(((.(((((((.((...((((.....((((.(((.((((((((..(((.((.((((..(((((((...........)))))))..)))).)).)))..)))))))).))).)))).....))))...))))))).)).)))	-37.8	AGKD01043276	16928	17068	+	5547
Salmon	ssa-miR-new246	ssa-miR-new246_2b	ssa-miR-new246_2	ssa-miR-new246-5p	miR-new246	-	TGATTTCCAATAATTGAGACAG	TGAATAGTGCCTAGATCTGAGCAATATAAGCTGAATGCATTGTGATTTCCAATAATTGAGACAGTGATTCTAAAAAACTGTCTACATTAATGAAAAGAACAATGTAGTCATCTTAGCATATTCAACACTGGTACATGGTCA	(((.(((((((.((...((((.....((((.(((.((((((((..(((.((.((((..(((((((...........)))))))..)))).)).)))..)))))))).))).)))).....))))...))))))).)).)))	-37.8	AGKD01134929	2015	2155	+	5547
Salmon	ssa-miR-new247	ssa-miR-new247_1	ssa-miR-new247_1	ssa-miR-new247-3p	miR-new247	-	TGCACTAACAGATCTGGGACC	GCCTGGTCCCAGATCTGTTCATGATGTCTTGCTTACTTGGCCACAGGAGTATGCAAGACTGCACTAACAGATCTGGGACCAGGC	(((((((((((((((((((..((..(((((((.(((((........))))).)))))))..))..)))))))))))))))))))	-56.7	AGKD01033625	11707	11790	+	252
Salmon	ssa-miR-new247	ssa-miR-new247_2	ssa-miR-new247_2	ssa-miR-new247-3p	miR-new247	-	TGCACTAACAGATCTGGGACC	CCTGGACTCAGATCTGTTTATGCTGCCATGGGAGTTGGCTGTGCTGCACTAACAGATCTGGGACCAGG	(((((.((((((((((((..(((.((.((((.......)))))).)))..)))))))))))).)))))	-37	AGKD01015015	223	290	-	300
Salmon	ssa-miR-new247	ssa-miR-new247_3	ssa-miR-new247_3	ssa-miR-new247-5p	miR-new247	-	TGCACTAACAGATCTGGGACC	TGTCATGCCAAACATGTTGACAACCACAAGGAGTTGACTGCACTAACAGATCTGGGACCAGGCCGGTGCTTTGGTCACCCAGAGTGTGTGGATGGAACCCAGCTCCTGCTTTGGTGAAAATCTCAACTGTTTCTGATA	(((((.(..(((((.(((((..((((..((((((((..(.((((((((..(((((((((((((....)).)))))..)))))).))).))).)).)...))))))))....)))).......))))))))))))))))	-42.4	AGKD01008187	7568	7705	-	249
Salmon	ssa-miR-new248	ssa-miR-new248	ssa-miR-new248	ssa-miR-new248-5p	miR-new248	-	TGCACTACTTTTGACCAGAACC	TCTCAGACTACATCCCAAATGGCACCCCATTCTCTTTATAGTGCACTACTTTTGACCAGAACCCTATGAGCACTGTTCAAAAGAAGTGCACTGAATAGGGAATAGGTTGCCGTTTTGGTGTAGGATGCAGA	(((((..(((((.((.((((((((.((.(((((((...(((((((((.(((((((.(((.............))).))))))).)))))))))...))))))).)).)))))))).)))))))..)).)))	-58.9	AGKD01154090	4154	4284	-	120
Salmon	ssa-miR-new249	ssa-miR-new249	ssa-miR-new249	ssa-miR-new249-5p	miR-new249	-	TGCACTTCGGACTGTACTTCAG	GCACTTCAGAGTGCACTTCGGACTGTACTTCAGAGTGCACTTCGGACTGTACTTCAGAGTGCACTTCGGACTGTACTTCAGAGTGCACTTCGGACTGTACTTCAGAGCGCACATTAAAGATG	((.(((..(((((((.((((((.(((((((..(((((((.((((((.((((((....)))))).)))))).)))))))..))))))).)))))).)))))))..))).)).((((...))))	-49.5	AGKD01003019	1586	1707	-	4821
Salmon	ssa-miR-new25	ssa-miR-new25	ssa-miR-new25	ssa-miR-new25-5p	miR-new25	-	AATGGTACTCTCTCTCCAGGGGG	CCTCTCTCTCCAGGGGGAATGGTCCTCTTTCTCCAGGGGGAATGGTACTCTCTCTCCAGGGGGAATGGTACTCTCTCTCCAGGGGAAATGGTACTCTCTCTCCAGGGGGAATGGTACTCTCTGTCCAGGGGGAATGG	((..((((((..((.(((..(..((...((((((..(((((..((((((...(((((..(((((..(.....)..))))).)))))...))))).)..)))))..)))))).))..)..))).))..))))))..))	-54.9	AGKD01004885	714	850	+	659
Salmon	ssa-miR-new250	ssa-miR-new250	ssa-miR-new250	ssa-miR-new250-5p	miR-new250	-	TGCAGGCTCATGATCAGTGGT	TATGTAATCTTTACGTGACAGTGGCTGGATGGGGGTGCAGGCTCATGATCAGTGGTAGTGAACTATATGGGTCTACCCCTGGCATGGACTCGATGGCCCCATCCTAGCAC	(((((((...)))))))...(((.((((((((((.(((.((.(((((.((((.(((((...(((.....)))))))).))))))))).)).).)).)))))))).)))))	-41.5	AGKD01157614	3961	4070	+	228
Salmon	ssa-miR-new251	ssa-miR-new251	ssa-miR-new251	ssa-miR-new251-5p	miR-new251	-	TGCATTCACATGTGATACTGTAT	CCCCTCAACCAGAGAATTCCCACCTGCATTCACATGTGATACTGTATTGTTGAATTTCTGTACAAATCCATTGTGAATGTTGTTTGTGGTCCTTTCCCACTTCATTAGGGG	(((((.....((.(((...((((..(((((((((((.(((..(((((.(........).))))).))))).))))))))).....))))....)))...)).....)))))	-29.3	AGKD01124487	3616	3726	-	441
Salmon	ssa-miR-new252	ssa-miR-new252	ssa-miR-new252	ssa-miR-new252-3p	miR-new252	-	TGCCACCGGAGTAGCTGCGCCACCA	GTAGGGCCTCCCGGGTGGCGCAGTGGTCTAAGACTGTGCCACCGGAGTAGCTGCGCCACCAGAGATTCTGG	((((...((((..(((((((((((........)))))))))))))))...))))....(((((...)))))	-37.2	AGKD01012903	17270	17340	-	702
Salmon	ssa-miR-new253	ssa-miR-new253	ssa-miR-new253	ssa-miR-new253-5p	miR-new253	-	TGCCTGTCAGACTGTAGACCCT	TGGAGGTGTATGCTGACTGCTGCCTGTCAGACTGTAGACCCTGGAGGTCTCCACCCAGGGTCTCATTCTGCTGGGTGGGGTCATCCAGCCCTACCA	((((((.((..(.(((((.(((((((.((((.((.(((((((((..(....)..))))))))))).)))).)))))))))))).)..))))).)))	-45.9	AGKD01033935	11498	11593	-	177
Salmon	ssa-miR-new254	ssa-miR-new254	ssa-miR-new254	ssa-miR-new254-3p	miR-new254	-	TGCCTTAGACCACTGCAGCACTC	CCTGAATTTGAACCAGGGTGCCTGTAGTGACACTTCTAGCACTGAGATGCAGTGCCTTAGACCACTGCAGCACTCGGGAGCCCCATAGG	((((........((.((((((.(((((((.....((((((((((.....))))))..)))).)))))))))))))))........))))	-33.8	AGKD01105969	4785	4873	-	384
Salmon	ssa-miR-new255	ssa-miR-new255	ssa-miR-new255	ssa-miR-new255-3p	miR-new255	-	TGCGGAGCGCAGATCCCTGCCT	CAGCAACAGCAGCAGATCCAGCGGGGAGAAGGCTCCACAGCAATGGCGACTGTTGCGGAGCGCAGATCCCTGCCTAGTCCAGAAATGATGTTG	(((((.((......(((...(((((((....(((((.(((((........))))).))))).....)))))))...)))......)).)))))	-36.7	AGKD01011024	20650	20742	-	474
Salmon	ssa-miR-new256	ssa-miR-new256_1	ssa-miR-new256_1	ssa-miR-new256-5p	miR-new256	-	TGCTGGTGACATTGTCTTTGA	ATGGTGTGGGGGTGCTTTGCTGGTGACATTGTCTTTGATTTATTTAGAATTCAAGGCACACTTAACCAGCATGGCAACCACAGCAT	(((.(((((...((((.(((((((.....((((((.(((((.....))))).))))))......))))))).)))).))))).)))	-35.6	AGKD01239193	1193	1278	-	3150
Salmon	ssa-miR-new256	ssa-miR-new256_2	ssa-miR-new256_2	ssa-miR-new256-5p	miR-new256	-	TGCTGGTGACATTGTCTTTGA	GGAAGCACGGAGGAGGTGGTGTGATGGTGTGGGGGTGCTTTGCTGGTGACATTGTCTTTGATTTATTTAGAATTCAAGGTACACATAATTAACCAGCATGGCTACCACACCATTCTGCAGCGATACGTCGCCCATCTGGTTTGC	(.((((.((((.(.((((((((((((((((((....(((.(((((((.....(((((((((.((......)).)))))).)))........))))))).)))..))))))))))..........))))))))).)))))))).)	-53.6	AGKD01061632	7886	8029	+	1830
Salmon	ssa-miR-new256	ssa-miR-new256_3	ssa-miR-new256_3	ssa-miR-new256-5p	miR-new256	-	TGCTGGTGACATTGTCTTTGA	GCATGGAGGAGGAGGTGTGAGGGTGTGGGGGTGCTTTGCTGGTGACATTGTCTTTGATTTATTTAGAATTCAAGGCACACTTAACCAGCATGGCTACCACAGCATTCTGCAGCGATACACCATCCCATCTGGTTTGC	(((....(((((((((((((((((((...((((((.(((((((.....((((((.(((((.....))))).))))))......))))))).))).)))...))))))).......)))))).)))..)))....)))	-50.2	AGKD01051261	2174	2310	+	3165
Salmon	ssa-miR-new256	ssa-miR-new256_4	ssa-miR-new256_4	ssa-miR-new256-5p	miR-new256	-	TGCTGGTGACATTGTCTTTGA	GTGTTATGGTATGGGTGTGCTTTGCTGGTGACATTGTCTTTGATTTATTTAGAATTGAAGGCACACTTAACCAGCATGCCTACCACAGCATTCTACAGCAATACGC	(((((.((((..(((((((((.....((((....((((((((((((.....)))))))))))))))).....))))))))))))).)))))......((.....))	-34.4	AGKD01196531	2407	2512	+	1839
Salmon	ssa-miR-new257	ssa-miR-new257	ssa-miR-new257	ssa-miR-new257-5p	miR-new257	-	TGGACAGACTACGTAAACATA	AGCTCTTGGAGATTAGTGTCATTAGCACAAAGTTCATCTCTCATGGACAGACTACGTAAACATACATGGTACCACTTATGTTTAAGTAGTCTGTCCACGAGTGATTAGCTGTAGCCTCGTGTAATAATGCCTCGTGTT	(((.(..((..((((....(((.((.....((((.(((.(((.((((((((((((.((((((((..((....))..)))))))).)))))))))))).))).))).)))).....)).)))...)))).))..).)))	-46.3	AGKD01035419	1597	1734	-	258
Salmon	ssa-miR-new258	ssa-miR-new258	ssa-miR-new258	ssa-miR-new258-5p	miR-new258	-	TGGCCCCGGACAAGGACACCTGA	TTGTTGTGGCCCCGGACAAGGACACCTGAATGTACTTGTCATCAAGCCCTTGACTTGTTGAATCAGATGTTTTTGTCTGGGACTACAACAA	(((((((((.((((((((((((((.((((....((..((((.........))))..))....)))).)))))))))))))).)))))))))	-43.5	AGKD01051903	7292	7382	+	219
Salmon	ssa-miR-new259	ssa-miR-new259_1a	ssa-miR-new259_1	ssa-miR-new259-5p	miR-new259	-	TGGCCTTCCCTCTCTTGTACCCC	TTGTGACAGTGGCTTTCAATGAGAATCCAGTTGGCCTTCCCTCTCTTGTACCCCTCATTAACGTTGGCCCCCATGTCAGAGCCCTGGGCTGCAGAGGGGAAGGCTCTCATGGTGTCTCTGCTGTACGG	(((((.(((((.........((((..((((..(((((((((.((((.(((.(((.......(.(((((......))))).)....))).))))))))))))))))..).)))..))))))))))))))	-46.6	AGKD01025850	3587	3714	-	987
Salmon	ssa-miR-new259	ssa-miR-new259_1b	ssa-miR-new259_1	ssa-miR-new259-5p	miR-new259	-	TGGCCTTCCCTCTCTTGTACCCC	TTGTGACAGTGGCTTTCAATGAGAATCCAGTTGGCCTTCCCTCTCTTGTACCCCTCATTAACGTTGGCCCCCATGTCAGAGCCCTGGGCTGCAGAGGGGAAGGCTCTCATGGTGTCTCTGCTGTACGG	(((((.(((((.........((((..((((..(((((((((.((((.(((.(((.......(.(((((......))))).)....))).))))))))))))))))..).)))..))))))))))))))	-46.6	AGKD01013316	1308	1435	+	987
Salmon	ssa-miR-new259	ssa-miR-new259_2	ssa-miR-new259_2	ssa-miR-new259-5p	miR-new259	-	TGGCCTTCCCTCTCTTGTACCCC	TTGTGACAGTGGCTTTCAATGAGAATCCAGTTGGCCTTCCCTCTCTTGTACCCCTCATTAACGTTGGCCCCCATGTCAAAGCCCTGGGCTGCAGAGGGGAAGGCTCTCATGGTGTCTCTGCTGTACGG	(((((.(((((.........((((..((((..(((((((((.((((.(((.(((.........(((((......)))))......))).))))))))))))))))..).)))..))))))))))))))	-46.5	AGKD01035254	14308	14435	-	978
Salmon	ssa-miR-new26	ssa-miR-new26	ssa-miR-new26	ssa-miR-new26-5p	miR-new26	-	ACACGTCGGCAGAATAGTAGCT	GGGATTGATCTTGTGTAAACCAAGTACACGTCGGCAGAATAGTAGCTAGCCTTTAGCGTTCTCCACTCTTCTCCCGACATATACTTGGCTTACACACGAACACGACC	((...((.((.(((((((.(((((((...(((((.((((.(((((...((.....))...))..))).)))).)))))...))))))).))))))).)).))...))	-37	AGKD01050024	3210	3316	-	963
Salmon	ssa-miR-new260	ssa-miR-new260_a	ssa-miR-new260	ssa-miR-new260-3p	miR-new260	-	TGGGATTGTAGAGTGAAAGTT	TGGAGGATATCCTAACTTCCACTTAACTTAATCATCATGCATTGACATCAATGGGATTGTAGAGTGAAAGTTAGGATTAGCCCCA	(((.((..((((((((((.(((((.((..((((.((((............)))))))))).))))).))))))))))...)))))	-27.3	AGKD01034825	8582	8666	-	2433
Salmon	ssa-miR-new260	ssa-miR-new260_b	ssa-miR-new260	ssa-miR-new260-3p	miR-new260	-	TGGGATTGTAGAGTGAAAGTT	TGGAGGATATCCTAACTTCCACTTAACTTAATCATCATGCATTGACATCAATGGGATTGTAGAGTGAAAGTTAGGATTAGCCCCA	(((.((..((((((((((.(((((.((..((((.((((............)))))))))).))))).))))))))))...)))))	-27.3	AGKD01064762	6801	6885	-	2433
Salmon	ssa-miR-new261	ssa-miR-new261	ssa-miR-new261	ssa-miR-new261-5p	miR-new261	-	TGGGCCCTGGATTTGATCGCT	TCCCTGGCCTTCCTGGGCCCTGGATTTGATCGCTGGGCCCCCCACGGCGAACAAACCCCAGGGCTCCGGGAGTTCAGGGA	(((((((.(((((.(((((((((.((((.((((((((....)).)))))).))))..))))))))).))))).)))))))	-51.8	AGKD01001477	21494	21573	-	10995
Salmon	ssa-miR-new262	ssa-miR-new262	ssa-miR-new262	ssa-miR-new262-5p	miR-new262	-	TGGTCCCAGATCTGTTTGTGCT	TGAGATTTATGTCGTGCCTTTCACTAGCCTGGTCCCAGATCTGTTTGTGCTGTTTTGCAATAGGACCATAGGAGTTGGCAAAACAGCACAGAACAGATCTGGGACCAGTCTAGCTTTTCATTTGGTCTCA	(((((((.(((....((.......(((.((((((((((((((((((((((((((((((..(((..((...))..))))))))))))))))).)))))))))))))))).)))))....)))..)))))))	-64.5	AGKD01021603	19163	19292	-	1167
Salmon	ssa-miR-new263	ssa-miR-new263	ssa-miR-new263	ssa-miR-new263-5p	miR-new263	-	TGGTGACTGAGACAGACTGATACACA	GTCTTCAATTGGATTGAGATCTGGTGACTGAGACAGACTGATACACACACAGTTTAAAGGATGTGTGTGTGTGTCTCAGTCTCCAGATCTCAACCCAAAATAACACTTTTCGGAGAT	((((((..((((.(((((((((((.((((((((((......((((((((((..........)))))))))))))))))))).))))))))))).)))).............))))))	-55.4	AGKD01069189	3776	3892	-	684
Salmon	ssa-miR-new264	ssa-miR-new264	ssa-miR-new264	ssa-miR-new264-5p	miR-new264	-	TGGTGTATTCCTGGACTAGTT	GTATTCCTGGACTAGTTTTGATGTATTCCTGGACTAGTTTTGGTGTATTCCTGGACTAGTTTTGATGTATTCCTGGACTAGTTTTGATGTATTCCTGGACTAGTTTTGATGTATTCCTGGACTAGTTTTGGTGTAT	((((.((.((((((((((....((((....((((((((((.((.((((....((((((((((.((.....))..))))))))))....)))).)).))))))))))....))))....)))))))))).)).))))	-44.1	AGKD01041649	986	1121	+	504
Salmon	ssa-miR-new265	ssa-miR-new265	ssa-miR-new265	ssa-miR-new265-3p	miR-new265	-	TGTATGTAACCATGGCAACCCA	GGACCCACACAGAGGAGAGGTGGGTGCACTGCATACACACATGGCATGGAAGTGTATGTAACCATGGCAACCCAATGTGTGTGTAACCATGG	(.((((((.(........))))))).)..(((((((((.(((...)))...))))))))).((((((..((.((.....)).))..))))))	-30.2	AGKD01005145	19987	20078	+	1773
Salmon	ssa-miR-new266	ssa-miR-new266	ssa-miR-new266	ssa-miR-new266-5p	miR-new266	-	TGTCCCAGATCAGTTGTGCTT	ACACAGACCTGATGTCCCAGATCAGTTGTGCTTTTTGTCTGTTGTTTAAACACAAACAGATCTGGGACCAGTCAGGCTAGTGT	((((((.((((((((((((((((.((((((.(((....(....)...)))))).))).))))))))))..)))))))).))))	-35.6	AGKD01039877	954	1036	-	1224
Salmon	ssa-miR-new267	ssa-miR-new267	ssa-miR-new267	ssa-miR-new267-5p	miR-new267	-	TGTGACCAGCTAGATATCTGT	CTCTACACATGAGGATCATTAGCCTGTGACCAGCTAGATATCTGGCTCTACACAGGAAGATCATTAGCCTGTGACCAGCTAGATATCTGTCTCTACACATGAGGATCATTAGCCTGTGACCAGCTAGATATCTGTCTCTGCACAGGAAGATCATTAGCCTGTGACCAGCTAGATATCTGTCTCTACACATGAAGGTCAT	(((.......)))............((((((((.(((((((((((((...((((((..(((.(((..((((((...((.((((((((((.((...((((...((........))))))...)).)))))))))).))...))))))..))).)))..))))))...))))))))))))).))...........))))))	-67.8	AGKD01028503	7683	7881	+	816
Salmon	ssa-miR-new268	ssa-miR-new268	ssa-miR-new268	ssa-miR-new268-5p	miR-new268	-	TGTGCTGTTTTACGAACTCTTT	ACAGACATGTTCCCAGATCTGTTTGTGCTGTTTTACGAACTCTTTGTGACAATGGCCGTAGAAGAGTTGGTAAGACTGCACGAACAGATCTGGGACCTGACTAATGTTTGT	((((((((((((((((((((((((((((.(((((((.((((((((.((........))..)))))))).))))))).))))))))))))))))))....))..))))))))	-59.2	AGKD01056713	707	817	+	477
Salmon	ssa-miR-new269	ssa-miR-new269	ssa-miR-new269	ssa-miR-new269-5p	miR-new269	-	TGTGGAACAATGGCCTTGGTTAG	TGGCTGCCTGTATGTCTTGTTTTTGGTGTGGGTATGATTGTGGAACAATGGCCTTGGTTAGGAGATTTGTACCAGCTCAGGCTTTGTCCTCCAGTTGTATTTACACAGCACAGAGGCTTATCAGCAGTGA	(.(((((..(((.(((((.......(((((((((((((((.(((.(((.(((((.((((.((.........)))))).)))))))))))..)))))))))))))))......))))).)))..))))).)	-46.6	AGKD01090350	254	383	-	189
Salmon	ssa-miR-new27	ssa-miR-new27	ssa-miR-new27	ssa-miR-new27-5p	miR-new27	-	ACACTTCCAGGTTAAGCGGGCA	CCTCCGACACATTGGTGCGGCACACTTCCAGGTTAAGCGGGCATTGTGTCAAGAAGCAGTGCAGCTCGGCTGGGTTGTGTTTCAGAGGACGCACAGCTCTGTCAGGGG	((((.((((.....((((((((((..(((((.(..(((..(((((((........))))))).))).).))))).))))).........))))).....)))).))))	-41.2	AGKD01082970	8234	8341	+	171
Salmon	ssa-miR-new270	ssa-miR-new270	ssa-miR-new270	ssa-miR-new270-5p	miR-new270	-	TGTGGTTGTCTCTCACTGGTTCC	CCTATTGGTTGGTTTTGTGTCTCTTCTTTGGTGTGGTTGTCTCTCACTGGTTCCTTGGATTAAATGGCTGTAACCAGTGGGATTATCGCACAAAAGTTACACATAATCTTCAGACTTTTCAGG	(((...((((((((.(((((.....((((.(((((((....(((((((((((((...........))....)))))))))))..))))))).))))..))))).))))....))))....)))	-36.9	AGKD01047214	13350	13472	-	339
Salmon	ssa-miR-new271	ssa-miR-new271_a	ssa-miR-new271	ssa-miR-new271-3p	miR-new271	-	TGTTGGTGAAGACTTTTGAACTCTGA	TGAATGCAAGTAGTATATATTGTACTGTGCATTGATGAGAGCTTAATAGCTTTAACCCAGCTTTCTTACTGTTGGTGAAGACTTTTGAACTCTGAGCACAATTTTCTAATGGCACTTACTGTCTACATGGTATTTA	(((((((..((((.(((....(((..((((((((.(.((((.((((.(((((((..(((((.........)))))))))).)).)))).)))).)...)))).........)))).))))))))))...)))))))	-28.8	AGKD01032667	16673	16808	+	1461
Salmon	ssa-miR-new271	ssa-miR-new271_b	ssa-miR-new271	ssa-miR-new271-3p	miR-new271	-	TGTTGGTGAAGACTTTTGAACTCTGA	TGAATGCAAGTAGTATATATTGTACTGTGCATTGATGAGAGCTTAATAGCTTTAACCCAGCTTTCTTACTGTTGGTGAAGACTTTTGAACTCTGAGCACAATTTTCTAATGGCACTTACTGTCTACATGGTATTTA	(((((((..((((.(((....(((..((((((((.(.((((.((((.(((((((..(((((.........)))))))))).)).)))).)))).)...)))).........)))).))))))))))...)))))))	-28.8	AGKD01206373	2504	2639	-	1461
Salmon	ssa-miR-new272	ssa-miR-new272	ssa-miR-new272	ssa-miR-new272-5p	miR-new272	-	TTACAATTAAAGGATATTTCTT	GATGAATATGCACGATAGGCATAATCTTACAATTAAAGGATATTTCTTGTGACTGAGCATAAACGGAAATCTCTCTTAATTGTTTGGTTAGGTCTACCAGGTTCATC	(((((((.((...(.(((((.(((((..((((((((.(((.((((((((((......))))...)))))).))).))))))))..))))).)))))))).)))))))	-31.5	AGKD01094320	2600	2706	-	1251
Salmon	ssa-miR-new273	ssa-miR-new273	ssa-miR-new273	ssa-miR-new273-3p	miR-new273	-	TTACTCCTCCTGACACTGTCA	CAGTCTGCCAGCATGTCTTGCACAACAGTTCACTCCTAGCACTCCATAATGGTGTCAGGGGGATTGTCTATGCACAGTTACTCCTCCTGACACTGTCAGGGATGGCCAGGAGCATGACCAAGACTCTGTATATTCTG	(((.....(((...((((((.......(((..(((((.((..(((...(((((((((((((((((((......))))....)))))))))))))))...)))..)).)))))...))))))))).)))......)))	-48.9	AGKD01118325	3440	3576	+	261
Salmon	ssa-miR-new274	ssa-miR-new274	ssa-miR-new274	ssa-miR-new274-5p	miR-new274	-	TTACTTTTGACCAGAGGCCTGTT	ATGCATCTGATCCCAATGGCATCCCTGTCTTGTGCATTACTTTTGACCAGAGGCCTGTTTTTGACCATGGCCCACAGGTCTCTGCTCTAAGGTAGTGCACTACATAGGAAATAGGGAGCTATTTGGGACGCAGACTGCGT	(((((((((.((((((((((.((((((((((((((((((((((.((.(((((((((((...............))))))))))).)).)))))))))))).....))))..)))))))))).))))))..)))).)))))	-67.2	AGKD01080864	6260	6399	+	828
Salmon	ssa-miR-new275	ssa-miR-new275_1a	ssa-miR-new275_1	ssa-miR-new275-5p	miR-new275	-	TTAGCTAGCTAGAACAAGGCCT	AAGGCCTACTTCCTGTATTTTAGCTAGCTAGAACAAGGCCTAATTACTGTAAATTTAGTTAGCTGGCTAAAGTACAGTAAATAGGGCTTGTTCTAGCTAGCTAAATTACAGTAAGTATGCCTT	(((((.(((((.(((((.(((((((((((((((((((.((((.((((((((..(((((((....))))))).)))))))).)))).))))))))))))))))))).))))).))))).)))))	-73.7	AGKD01196279	5412	5534	-	273
Salmon	ssa-miR-new275	ssa-miR-new275_1b	ssa-miR-new275_1	ssa-miR-new275-5p	miR-new275	-	TTAGCTAGCTAGAACAAGGCCT	AAGGCCTACTTCCTGTATTTTAGCTAGCTAGAACAAGGCCTAATTACTGTAAATTTAGTTAGCTGGCTAAAGTACAGTAAATAGGGCTTGTTCTAGCTAGCTAAATTACAGTAAGTATGCCTT	(((((.(((((.(((((.(((((((((((((((((((.((((.((((((((..(((((((....))))))).)))))))).)))).))))))))))))))))))).))))).))))).)))))	-73.7	AGKD01108791	1213	1335	+	273
Salmon	ssa-miR-new275	ssa-miR-new275_2	ssa-miR-new275_2	ssa-miR-new275-5p	miR-new275	-	TTAGCTAGCTAGAACAAGGCCT	GCCTACTTCCTGTATTTTAGCTAGCTAGAACAAGGCCTAATAACTGTAATTTTAGTTAGCTGGCTAAAGTAAAGTAAACAGGGCTTGTTCTAGCTAGCTAAATTACAGTAAGTATGC	((.(((((.(((((.(((((((((((((((((((.(((....(((...(((((((((....)))))))))..)))....))).))))))))))))))))))).))))).))))).))	-59.5	AGKD01000230	30603	30719	+	273
Salmon	ssa-miR-new276	ssa-miR-new276	ssa-miR-new276	ssa-miR-new276-3p	miR-new276	-	TTAGCTAGCTAGACGGGACC	CAGAGTAACCCGTTAACTAGCTAGCTAAAGTTAGCCTGAAGTTAGCTAGCTAGACGGGACCATTTG	((((....(((((...((((((((((((..(((...)))..)))))))))))))))))....))))	-27.5	AGKD01066860	5553	5618	-	1032
Salmon	ssa-miR-new277	ssa-miR-new277	ssa-miR-new277	ssa-miR-new277-3p	miR-new277	-	TTAGGGAATATGGTGCTGTGTT	TTCTGCTCCTGTCTTCGTCTGCGTCCCAAGTGGCACCTTATTCCCTATCTAGTGCACCTAATTAGGGAATATGGTGCTGTGTTGGACGTGGACTTCGTATCGGCCCAGGG	(((((..((.(((...((((((((((.....((((((.(((((((((..(((.....)))..))))))))).)))))).....))))))))))...).)).))..)))))	-46.5	AGKD01098568	3929	4038	+	219
Salmon	ssa-miR-new278	ssa-miR-new278	ssa-miR-new278	ssa-miR-new278-5p	miR-new278	-	TTATTCCCTATTTAGTGCACTACT	AGGCTACATCCCAAATGGCACCTTATTCCCTATTTAGTGCACTACTTTTGACCAGGGCCCATAGTGCACTTTAGAGAATAGGCTGCCATTTCGGGCCCACTTACAGTCT	(((((....(((((((((((.(((((((.(((...(((((((((((((.....))))....))))))))).))).))))))).)))))))).))).........)))))	-38.3	AGKD01045314	11183	11291	+	1023
Salmon	ssa-miR-new279	ssa-miR-new279	ssa-miR-new279	ssa-miR-new279-5p	miR-new279	-	TTATTTCCTATACAGATGCACTG	CATGGGCTGAGTCCCAAATAGCACCTTATTTCCTATACAGATGCACTGGTCAAAAGTAGTGCGCTATACAAGGAATAGGGTGCCATTTGGGATGGATCTCTGACATG	((((....(((((((((((.((((((((((.(((.((.((.(((((((........))))))))).))..))))))))))))).)))))))).....)))...))))	-44	AGKD01138233	212	318	+	144
Salmon	ssa-miR-new28	ssa-miR-new28	ssa-miR-new28	ssa-miR-new28-3p	miR-new28	-	ACAGCACAAACAGATCTAGG	CTGATGATTGGGGTTCACTTGAGCTTGATCCCAGATCTGTTTGTACGGTCTTGCCTACTCCTACGGTCCTTGTCACACTTGATAAGTGAGTTGGCAAAACAGCACAAACAGATCTAGGATCAGGCT	((.(....).)).........((((((((((.((((((((((((.(.((.(((((.((((........(((((((....))))))).)))).))))).)).).)))))))))))).))))))))))	-52.1	AGKD01020779	12905	13030	-	680
Salmon	ssa-miR-new280	ssa-miR-new280	ssa-miR-new280	ssa-miR-new280-5p	miR-new280	-	TTCAACGCCCAGAGGACTGTCT	GGCTGGGTGGCTTTTCAACGCCCAGAGGACTGTCTTGTGTTTTGTCTTTTTATTAAGGATGGCCCTCCAAGTGGTTTATGGGGTGTTGAAGGAGCGTCGGAGCC	((((.....((((((((((((((...((((((.((((.(..((((((((.....))))))))..)..))))))))))...)))))))))).)))).....))))	-37.1	AGKD01049592	11507	11610	+	1022
Salmon	ssa-miR-new281	ssa-miR-new281	ssa-miR-new281	ssa-miR-new281-3p	miR-new281	-	TTCACAGACAGCTCCCTGAAGT	TGATCTGTCTCCTACTGCAGCGAGACTGTCTGGAGCTTGTGGCTCTCTTATCAGTTCACAGACAGCTCCCTGAAGTGTCATAATACATCG	((((.(((....((((.(((.(((.((((((((((((.((((.....)))).))))).)))))))))).))).)))).....))).))))	-28.7	AGKD01066083	355	444	-	504
Salmon	ssa-miR-new282	ssa-miR-new282	ssa-miR-new282	ssa-miR-new282-5p	miR-new282	-	TTCACTGACCATGTGACCTGACC	GGGCCAGGAGTTTTTCACTGACCATGTGACCTGACCAGGTTAAACTCTGGGCCCTAGTTGGGTAACATGGTCTGAAACAACTCTTGTCCC	(((.(((((((((((((..((((((((.(((((((..((((........))))...))))))).))))))))))))).)))))))).)))	-42.4	AGKD01000348	26061	26150	+	1239
Salmon	ssa-miR-new283	ssa-miR-new283	ssa-miR-new283	ssa-miR-new283-3p	miR-new283	-	TTCAGTATGTTGATCGTCCTTGG	TCACTATGTTGATCTCCTTGGGAGTTCAGTATGTTGACCTCCTTGGGAGTTCAGTATGTTGACCTCCTTGGGAGTTCAGTATGTTGATCGTCCTTGGGAGTTCAGTATGTTGACCGTCTTTGGGAGTTCAGTATGATGA	(((.((((((((.(((((.(((((.((((((((((((.(((((.(((((.((((((((((((.((((...)))).)))))))))))).).)))).))))).)))))))))))).).)))).))))).)))))))).)))	-53.6	AGKD01066113	1562	1700	-	303
Salmon	ssa-miR-new284	ssa-miR-new284	ssa-miR-new284	ssa-miR-new284-5p	miR-new284	-	TTCCAAATGGTACCTTGTTCCCT	CCGGATGTAGAAATGTTCCAAATGGTACCTTGTTCCCTCTAGTGCACTATGTAGGGAATAGTTGCCATTTTGGATGCACTCTGAACACCAG	(.((.((((((..((((((((((((((.((.(((((((((((....))).).))))))))).))))).)))))).))).)))..))))).)	-28.7	AGKD01031448	7768	7858	-	1131
Salmon	ssa-miR-new285	ssa-miR-new285	ssa-miR-new285	ssa-miR-new285-3p	miR-new285	-	TTCCATCAGTCATGTGACCTG	CCTGCGTGACGTCTTGAGGATGTGAGGTCACACGAGTGGTGGCAGATCAGTCAGAGTTCTAAGCACAGCTTCCATCAGTCATGTGACCTGACAGCATCACGAACTCAGACATCTTGGAAAGG	(((.((.((.((((.(((..(((.((((((((.((.((((((.((....((.((....))..))....)).)))))).)).)))))))).)))..........))))))).)).))...)))	-40.6	AGKD01040113	7292	7413	+	768
Salmon	ssa-miR-new286	ssa-miR-new286	ssa-miR-new286	ssa-miR-new286-5p	miR-new286	-	TTCCCTGTATAATGTACTACTG	GTATGCATCTGAAATGGCACCCTATTCCCTGTATAATGTACTACTGGGCGCTGGTCAAAAGTAGTGCGCTATAGAGTGAATAGGGTGCCATTAACGAAGCCAGAGTAC	((((((.((...(((((((((((((((.((.((((.(((((((((.(((....)))...))))))))).)))).)).)))))))))))))))...)).))....))))	-49.9	AGKD01065121	4255	4362	-	201
Salmon	ssa-miR-new287	ssa-miR-new287	ssa-miR-new287	ssa-miR-new287-5p	miR-new287	-	TTCCCTGTTCAGTGCACTGCT	TGTGTCCCAAATCACACCCTATTCCCTGTTCAGTGCACTGCTTTTGAACAGAAAAGTAGTGCACTATATAGGGAATAGGGTTTTATTTTACTGACACA	((((((..((((...((((((((((((((..((((((((((((((......))))))))))))))..))))))))))))))...))))....))))))	-53.6	AGKD01002746	3267	3364	-	354
Salmon	ssa-miR-new288	ssa-miR-new288	ssa-miR-new288	ssa-miR-new288-3p	miR-new288	-	TTCCGTCTGTGTGCTGAGCAG	GGTCTGAATACTTTCCGAATGCACAGTATATATGACTCTAAAAGGCTCTATCCTTCCGTCTGTGTGCTGAGCAGGGAGGTGAAGCC	((.((...((((((((...(((.(((((((((.(((.....((((......))))..)))))))))))).))))))))))).))))	-27.8	AGKD01019079	14527	14612	+	30
Salmon	ssa-miR-new289	ssa-miR-new289	ssa-miR-new289	ssa-miR-new289-5p	miR-new289	-	TTCCTCCTGGGGCTACGTCTGTCTGA	TTGCAGGACACATTGATCATCGACACTTCAAACGCACTTTGCGGCCCCAGGTTCCTCCTGGGGCTACGTCTGTCTGAGGGTTGCTTTATCATCAATCGGAAACCTCAG	(((.(((...(((((((.((((((.(((((.(((.((...(.(((((((((.....))))))))).))).))).)))))))))....)).)))))).)....))))))	-34.6	AGKD01115068	10582	10689	+	424746
Salmon	ssa-miR-new29	ssa-miR-new29	ssa-miR-new29	ssa-miR-new29-3p	miR-new29	-	ACATAGACAAGGCAGACCTGA	TGCAGGTATGTATCAAGCGTGTTGATTTAGGACCAGGTTTGCCTTTTATATCCCAATGAATAAAATGACATAGACAAGGCAGACCTGATTCTAGATCAGCACTCCTGCA	((((((............((((((((((((((.((((((((((((...(((..((.(......).))..)))...)))))))))))).)))))))))))))).))))))	-45.3	AGKD01053253	8335	8443	+	945
Salmon	ssa-miR-new290	ssa-miR-new290	ssa-miR-new290	ssa-miR-new290-3p	miR-new290	-	TTCCTGGTCCGATCATGTGGAC	ACGTTATAACTAGGGCCTGGAGTTTTCCCTGACCACGTGACCGGACTAGGAATGTATAGGACCTGAAGTTTTCCTGGTCCGATCATGTGGACAGGAAAAACCTCACACCCCAATTTTAGTAGAATGT	(((((...(((((((..(((.(((((.((((.((((((((.(((((((((((..................))))))))))).)))))))).)))).))))).)))..)))......))))..)))))	-51	AGKD01125535	4575	4701	+	1251
Salmon	ssa-miR-new291	ssa-miR-new291	ssa-miR-new291	ssa-miR-new291-5p	miR-new291	-	TTCGCCCCTGAGGACACACGGTG	CTGGCCAAAGTGTTTGACAGAGATCGCATCTCCTTTCGTTTCGCCCCTGAGGACACACGGTGTTTTCTTTTAATAGCACCGAATCCACAGAAGTGATGCTCAAGGAAGGTGTCTTGTCACCTGAACCCCTGGACAACTCAAGCCTG	(.(((...(((((((((((.((...((((((((((..((.((((..(((.(((....(((((((..........)))))))..))).)))..)))).))..)))).)))))))))))))............))).)))...))).)	-40.4	AGKD01092812	12838	12983	+	11607
Salmon	ssa-miR-new292	ssa-miR-new292	ssa-miR-new292	ssa-miR-new292-5p	miR-new292	-	TTCGCCTACTCCATTGTCATTGT	TAGCCTAATCCTAGATCTGTTTGTGCTTTCGCCTACTCCATTGTCATTGTCAAGCCAAACATGACAATTTCATAAGGAGATGGCAAGAAAACAGAAACAGACTGGCACCCAGGCTA	((((((....((((.(((((((.((.(((((((..((((..((..(((((((.(.....).)))))))..))...))))..)))..)))).)).))))))))))).....))))))	-41.9	AGKD01012284	5258	5373	-	525
Salmon	ssa-miR-new293	ssa-miR-new293	ssa-miR-new293	ssa-miR-new293-3p	miR-new293	-	TTCTAACCTTGTCTCTGGACCACT	GAATATTCCAGAGTGGCGTCACTGACAGTTTGAATATATTCAGCAATATTCTAACCTTGTCTCTGGACCACTCAGGAACATTC	((((.((((.((((((..(((..(((((((.((((((........)))))).)))..))))..))).)))))).)))).))))	-28.1	AGKD01010855	9447	9529	+	240
Salmon	ssa-miR-new294	ssa-miR-new294	ssa-miR-new294	ssa-miR-new294-3p	miR-new294	-	TTCTGTTTATTCCGTACCAATGA	TCCAGTGGAGGGAGTAGAGACTCATTGGAATGGCTGGAATGGAACAACACTGATAACGTTCTGTTTATTCCGTACCAATGAGTCTGTCCTCCT	(((...)))(((((.(.(((((((((((.((((...(((((((((............)))))))))...)))).))))))))))).).)))))	-39.3	AGKD01047122	9818	9910	+	462
Salmon	ssa-miR-new295	ssa-miR-new295	ssa-miR-new295	ssa-miR-new295-3p	miR-new295	-	TTCTTGTTCCTTCCGTAGCTCT	TAGAAAAAGATGGGATGGAGGGGACAGTTTCAGGAGGTAACAAGGGACTGTTCCTAAAGTAGTTCTTGTTCCTTCCGTAGCTCTCGCCTTCATCATTTCCTTTGACTG	(((..((((....((((((((.((.((((...(((((.(((((((((((........)))..)))))))).)))))..)))).)).)))))))).....))))..)))	-37.7	AGKD01051954	2170	2277	-	348
Salmon	ssa-miR-new296	ssa-miR-new296	ssa-miR-new296	ssa-miR-new296-3p	miR-new296	-	TTGAAGTCCTGAATTGACCCCGA	ACTACATTTTTAAAGGGTGTACACCAAGGTTCGGGGTCAATTCCATTTCAATTGCGAATTTTAATGAATTGAAGTCCTGAATTGACCCCGACTCTTGTACGTACAGTTATCAACACATTTAGT	((((..........((.(((((..(((((.(((((((((((((.(((((((((.............)))))))))...))))))))))))).)))))...))))).))...........))))	-40.4	AGKD01042215	1117	1239	-	504
Salmon	ssa-miR-new297	ssa-miR-new297	ssa-miR-new297	ssa-miR-new297-3p	miR-new297	-	TTGAGCAGGTTACAGAGGAC	GGAGATGAAAAATACAATGTTCAAAGCTTTCTCTCTGTTTCCTGCCTAGCTTGGTGATGATGTTGAGCAGGTTACAGAGGACAACATTTGAAATGTGAAGTCTCC	((((((......((((...((((((....((.((((((..(((((.((((...........)))).)))))..)))))))).....)))))).))))..))))))	-34.8	AGKD01053051	53	157	+	270
Salmon	ssa-miR-new298	ssa-miR-new298	ssa-miR-new298	ssa-miR-new298-3p	miR-new298	-	TTGATACTGTTCCACTCATTCC	CTGCAGAGGGGAGGATGGCTCATAATAATGACTGGAACGGAGCGAATGGAATGGTATCAAAACATGGAAACCGTTTGTTTGATACTGTTCCACTCATTCCACTCCAGCCATTACCACCAGCCCGTCCTCCCGAATACAG	(((.....((((((((((((.....(((((.(((((..((((.((.(((((((((((((((..((((...))))...))))))))))))))).)).))))..))))).))))).....)).)))))))))).....)))	-63.5	AGKD01080108	2984	3122	+	219
Salmon	ssa-miR-new299	ssa-miR-new299	ssa-miR-new299	ssa-miR-new299-3p	miR-new299	-	TTGATAGTGACCTGAGCCACAACC	GGAAGTGTGCCAGAGTGATCTGGCCGGGTTTTCGCTAACATCAGTAGGGCTGCTGCCCCATGACTGGAGTTTGATAGTGACCTGAGCCACAACCATGAACCCTACTGGGACTCTTCC	(((((.((.((((((.(.((((((((((...((((((((.(((((.((((....))))....))))).))....)))))))))).)))).......)).).)).)))).)).)))))	-44.7	AGKD01154157	8384	8500	+	5154
Salmon	ssa-miR-new3	ssa-miR-new3	ssa-miR-new3	ssa-miR-new3-3p	miR-new3	-	AACAGATCTGGGACCAGGCT	GAGGAGAGTCTTTGCAGTGGGTAACTTTAACCTGGTCCCATATTGTGCTGTCTCATAAGAGTTGGAGCAACAGTCCGAACAGATCTGGGACCAGGCTAGAGTAACTTCTCGTC	((.((((............(((.((((((.((((((((((..((((((((((((..........)))..)))))....))))...)))))))))).)))))).))))))).))	-40	AGKD01003510	12844	12956	+	27
Salmon	ssa-miR-new30	ssa-miR-new30_a	ssa-miR-new30	ssa-miR-new30-3p	miR-new30	-	ACCCAGCTCTAGGAAACAGGAC	CCCGCCACTTTGCCAGTCTTGTTGAGTGACTGAGTGTAGTCCAGTGGAGGCTAATATGGACCCAGCTCTAGGAAACAGGACTGCCCAGACAGTGGG	(((((...((((.((((((((((......((((((...(((((.............)))))...)))).))..))))))))))..))))..)))))	-33.1	AGKD01248270	8526	8621	+	2934
Salmon	ssa-miR-new30	ssa-miR-new30_b	ssa-miR-new30	ssa-miR-new30-3p	miR-new30	-	ACCCAGCTCTAGGAAACAGGAC	CCCGCCACTTTGCCAGTCTTGTTGAGTGACTGAGTGTAGTCCAGTGGAGGCTAATATGGACCCAGCTCTAGGAAACAGGACTGCCCAGACAGTGGG	(((((...((((.((((((((((......((((((...(((((.............)))))...)))).))..))))))))))..))))..)))))	-33.1	AGKD01015552	7510	7605	+	2934
Salmon	ssa-miR-new300	ssa-miR-new300	ssa-miR-new300	ssa-miR-new300-3p	miR-new300	-	TTGATCATAAACCCAGAGGAC	TCTATGTTACTACCTTTACCTTATCATAAATTATAGGTCCTCTGGGTTTATGATCAATTATTGGATGATTGATCATAAACCCAGAGGACCTAATCTGTTGTTTATGTTATGGTTGTCATAGCGTAGG	(((((((((..((....(((.((.(((((((..((((((((((((((((((((((((((((...)))))))))))))))))))))))))))).......))))))).)).))).))..)))))))))	-60.7	AGKD01172359	1804	1930	+	240
Salmon	ssa-miR-new301	ssa-miR-new301	ssa-miR-new301	ssa-miR-new301-3p	miR-new301	-	TTGATTATCTGAATCTGCTGTG	CCCTAGTACTACACAGCTGATTCAAATAACCAACTCATCATCAAGCTTTGATTATCTGAATCTGCTGTGTAGTGCTAGGG	(((((((((((((((((.((((((.((((.(((..(........)..))).)))).)))))).)))))))))))))))))	-42.4	AGKD01048883	3409	3488	+	255
Salmon	ssa-miR-new302	ssa-miR-new302	ssa-miR-new302	ssa-miR-new302-3p	miR-new302	-	TTGCACTTTGTAGAGAATATGG	GAGAGCATGTCTGCGTTCAAAATGGCACCCTATTCCCTATTTAGTGCACTAGTTGTGATCAAAATAATTGCACTTTGTAGAGAATATGGTGCCATCATGCAATGACGGAATACAGAATGACGTGTTTTT	((((((((((((.((((((..((((((((.(((((.((((..((((((...(((((.......)))))))))))..)))).))))).))))))))..))....)))).).........)))))))))))	-46.5	AGKD01038010	3717	3845	+	786
Salmon	ssa-miR-new303	ssa-miR-new303	ssa-miR-new303	ssa-miR-new303-3p	miR-new303	-	TTGCTCTGTGACACTTTGACCT	GCTGACCTCTACTGCAAGGTTAGAGGTCACAGAAACGCTCCACTCCACTTCGTTGCTCTGTGACACTTTGACCTCATCAGTGGGGGCTGC	((.(.(((((((((..(((((((((((((((((((((.............))))..)))))))).)))))))))...)))))))))).))	-40.6	AGKD01038432	2191	2280	-	381
Salmon	ssa-miR-new304	ssa-miR-new304	ssa-miR-new304	ssa-miR-new304-5p	miR-new304	-	TTGCTGGTTACATGGTCTGTGA	GTGTAATGGTGTGCTTTGCTGGTTACATGGTCTGTGATTTATTTATAATTCAAGGCACACTTAACCAGCATGGCTACCACAGCAT	((((..(((((.(((.(((((((((..((((((.(((.(((....))).))))))).))..))))))))).))))))))..))))	-35	AGKD01074313	1656	1740	+	4830
Salmon	ssa-miR-new305	ssa-miR-new305	ssa-miR-new305	ssa-miR-new305-5p	miR-new305	-	TTGGAAGTGAACTGAAATGTCA	GGTTTGAAGAGGGGTTGGGGTAAATTTCATTTCAGTTTTGGAAGTGAACTGAAATGTCAATTTTCATTGGAGTTTTAGTTTACTTCCTGAATTGAAATGGGAATAACCGAAACCCTGGTTTGAAGTGCC	((((((((..((((((..(((...((((((((((((((.((((((((((((((((.(((((....))))).)))))))))))))))).))))))))))))))...)))..))))))..)))))...)))	-56.1	AGKD01003963	3867	3995	+	183
Salmon	ssa-miR-new306	ssa-miR-new306	ssa-miR-new306	ssa-miR-new306-5p	miR-new306	-	TTGGACCATGATCTCCCACAGC	CAGCTTCAGATGAATGGTTCTGGCAGTTCTTGGACCATGATCTCCCACAGCTTCAGATGAATGGTTGAGGCAGTTCTTGGACCATGATCTCCCACAGCTTCAGATGAATGGTTG	((((((((..(((..((((.(((.((.((.(((.(((.((.((.((.(((((((....))..))))).)).)).)).))).))).)).)).))).)))))))..)))..)))))	-36.4	AGKD01064062	1452	1565	+	1398
Salmon	ssa-miR-new307	ssa-miR-new307	ssa-miR-new307	ssa-miR-new307-5p	miR-new307	-	TTGGAGTCGTTATGCTGTCAGA	TATACTGTCAGACTCTATGATGTGTGAAGCGTGACAACACCTTGGAGTCGTTATGCTGTCAGACTCTATGATGTGTGAAGCGTGACAACACCTTGGAGTCGTTATACTGTCAGACTCTATGATGTGTGAAGCGTA	(((.((.(((.((((...((.((.(((((.(((((.((.((..((.((.((((((((.(((.((........)).))))))))))).)).))..)).)).))))).)).))).))))...)).)).))))).)))	-41.2	AGKD01012240	14494	14628	+	1716
Salmon	ssa-miR-new308	ssa-miR-new308_1	ssa-miR-new308_1	ssa-miR-new308-3p	miR-new308	-	TTGGCAAGAGAGGAAAAACAGA	GCTCTTCATTTGCCTGGTCCCAGATCGATTTTAGCTGTCTCGCCAACAGCTATGGTCACTGTTATAGGAGTTGGCAAGAGAGGAAAAACAGACCTGGGATCAGGCTAGCTTCTATCTGAGTGAGGGC	((.((((((((((((((((((((.((..((((..((.(((.((((((..((((((......))))))..)))))).))).))..))))..)).))))))))))))............))))))))))	-57.5	AGKD01153007	1678	1804	+	1428
Salmon	ssa-miR-new308	ssa-miR-new308_2	ssa-miR-new308_2	ssa-miR-new308-3p	miR-new308	-	TTGGCAAGAGAGGAAAAACAGA	GCTCCTCATTTGCCTGGTCCCAGATCGGTTTTGCTGTCTCGCCAACTTCTATGGTCAATGTTATAGGAGTTGGCAAGAGAGGAAAAACAGACCTGGTACCAGCTTCTATCTGAGTGAGGGC	((.((((((((((.((((.((((.((.(((((.((.(((.((((((((((((((......)))))))))))))).))).))..))))).)).)))).))))))........))))))))))	-54.9	AGKD01102314	5576	5696	+	1953
Salmon	ssa-miR-new309	ssa-miR-new309	ssa-miR-new309	ssa-miR-new309-3p	miR-new309	-	TTGGCATACTGGGACACTCTCA	TTGACAGTAACAGGCTGTCCCAGTTTGACAGTAACGTTAGGCTATTGGCATACTGGGACACTCTCAAAATGTCAA	((((((.....(((.(((((((((.((.(((((.(.....).))))).)).))))))))).))).....))))))	-29.2	AGKD01087707	2614	2688	+	285
Salmon	ssa-miR-new31	ssa-miR-new31_1a	ssa-miR-new31_1	ssa-miR-new31-5p	miR-new31	-	ACCCTGGTCCCTTCGTAGTGCA	TGCCCCCAAATGTCACCCTGGTCCCTTCGTAGTGCACTACGTGGGCTGCTGTCAAAATTAGTGCACTATATAGGAAATGGGGAGGCATTTGGGATGCA	(((.((((((((((.(((((...(((..(((((((((((....(((....))).....)))))))))))..)))...))))).))))))))))..)))	-48.1	AGKD01404252	4607	4704	+	222
Salmon	ssa-miR-new31	ssa-miR-new31_1b	ssa-miR-new31_1	ssa-miR-new31-5p	miR-new31	-	ACCCTGGTCCCTTCGTAGTGCA	TGCCCCCAAATGTCACCCTGGTCCCTTCGTAGTGCACTACGTGGGCTGCTGTCAAAATTAGTGCACTATATAGGAAATGGGGAGGCATTTGGGATGCA	(((.((((((((((.(((((...(((..(((((((((((....(((....))).....)))))))))))..)))...))))).))))))))))..)))	-48.1	AGKD01046913	9795	9892	-	222
Salmon	ssa-miR-new31	ssa-miR-new31_2	ssa-miR-new31_2	ssa-miR-new31-5p	miR-new31	-	ACCCTGGTCCCTTCGTAGTGCA	CGTGACCCAAAATGGCACCCTGGTCCCTTCGTAGTGCACTTCTTCTGATCAAGGCCCTGGTCAAAAGAAGTGCACTACATAGGGAATAGGGTG	(((........))).(((((((.(((((..((((((((((((((.((((((......)))))).))))))))))))))..))))).)))))))	-50.9	AGKD01109441	4354	4446	+	294
Salmon	ssa-miR-new310	ssa-miR-new310_a	ssa-miR-new310	ssa-miR-new310-5p	miR-new310	-	TTGGGACGTCACTACCCATT	CATGCTATCTGGGATCCTTGGGACGTCACTACCCATTAATTTAAAAGGGTTAAGTTTAGTGGGTAGGGATGTCCCATGGATTCTGGATTGTACTG	(((((.(((((((((((.(((((((((.((((((((((((((((.....))))).))))))))))).))))))))).))))))))))).))).))	-52	AGKD01077488	1386	1480	-	282
Salmon	ssa-miR-new310	ssa-miR-new310_b	ssa-miR-new310	ssa-miR-new310-5p	miR-new310	-	TTGGGACGTCACTACCCATT	CATGCTATCTGGGATCCTTGGGACGTCACTACCCATTAATTTAAAAGGGTTAAGTTTAGTGGGTAGGGATGTCCCATGGATTCTGGATTGTACTG	(((((.(((((((((((.(((((((((.((((((((((((((((.....))))).))))))))))).))))))))).))))))))))).))).))	-52	AGKD01051862	11684	11778	-	282
Salmon	ssa-miR-new311	ssa-miR-new311	ssa-miR-new311	ssa-miR-new311-5p	miR-new311	-	TTGGGGCAGTGCTTTTCTCCGGCT	GTTGAGGTGATTTGTTGATCAGATAATTGGGGCAGTGCTTTTCTCCGGCTGATCCTTTTGAACAAGCCGAGTAGTATTTTACCTCCACCATCTGACCAACCAGACCTGGGAC	(((.((((.....((((.((((((...(((((.((((((...(((.((((..............))))))).))))))...)).)))..)))))).))))...))))..)))	-33.2	AGKD01135162	2403	2514	+	171
Salmon	ssa-miR-new312	ssa-miR-new312	ssa-miR-new312	ssa-miR-new312-3p	miR-new312	-	TTGGTCAAAAGAAGTGCAC	CAAATGGCGCCATATTCACTATATAGTGTACGACTTTTGACCAGGGCCAATAGGGCTTTGGTCAAAAGAAGTGCACTGAATAGGAAATATGGTGCCATTTG	((((((((((((((((..((((.((((((((..(((((((((((((((.....)))))))))))))))..)))))))).))))..))))))))))))))))	-67.9	AGKD01053374	7601	7701	-	222
Salmon	ssa-miR-new313	ssa-miR-new313	ssa-miR-new313	ssa-miR-new313-5p	miR-new313	-	TTGGTTGGACTGGGGAAAGTAAT	ATGCTTCCTCCCTCCCTTGAAGTAATCACAGATCTTCATTGGTTGGACTGGGGAAAGTAATATGTTGGTACCCTTGCTGTCACCTATCCAATCACTTATGCTCTGTGACCACCTCTGGGAAATCAGGAAGGAT	((.((((((...((((..((.((..(((((((.(.....((((((((.((((((.(((((...((....))..))))).)).)))))))))))).....).)))))))..)).)).))))....)))))).))	-45.5	AGKD01045564	5029	5161	+	1047
Salmon	ssa-miR-new314	ssa-miR-new314	ssa-miR-new314	ssa-miR-new314-3p	miR-new314	-	TTGTACCAATAGTAAAGTCTGA	CCATATCAACGCGGTACAAACGTGTATGTGTTTGACGATACCTTTGGAACAAGAGGTGAATTACGTCTTATGCTCTTGTACCAATAGTAAAGTCTGACACATACGCGTACCAGTACCAATATTATTGG	(((.........(((((..(((((((((((((.(((..(((..((((.(((((((((((........)))).))))))).))))..)))..))).)))))))))))))....)))))........)))	-48.5	AGKD01014808	14894	15021	+	813
Salmon	ssa-miR-new315	ssa-miR-new315	ssa-miR-new315	ssa-miR-new315-3p	miR-new315	-	TTGTAGCTTATCTTTACCTTGC	TTTATTTACAAAACAATTAAATGAAAACATCCGAGGTAAGTTAAAGATGAGCTAAAATGTTTAACTTTTTAAAGTTGTAGCTTATCTTTACCTTGCCTAGGATGTTGTAATTTCATCATTTTGGAAATAAG	((((((..(((((..((.((((...(((((((.(((((((.(((((((((((((.......((((((....))))))))))))))))))).))))))).)))))))...)))).))..)))))..))))))	-46.1	AGKD01025517	1985	2115	-	8862
Salmon	ssa-miR-new316	ssa-miR-new316	ssa-miR-new316	ssa-miR-new316-3p	miR-new316	-	TTTAAAATGTGAACTATACCT	CCAAACAATGAATGGCATGCATTTAAAGGGATAATTCACTTTTTGAAGTAAGCTTATTCATTTTAAAATGTGAACTATACCTTTAAGGCTCGCTCGCGTTCACCTGG	(((.....((((((((..((.((((((((..((.(((((.(((((((((((.....)).))))))))).))))).))..))))))))))..))...))))))..)))	-28.6	AGKD01006293	5071	5177	-	816
Salmon	ssa-miR-new317	ssa-miR-new317	ssa-miR-new317	ssa-miR-new317-3p	miR-new317	-	TTTAATTGGACCGTCTGGCAG	GTATAATTGAGAAACGTATGTTTTGCCAGACGTTACAACAGATTGTACTAAGCAGTTTAATTGGACCGTCTGGCAGGTATACAGTACACCAAATAC	((((..(((....((((((..(((((((((((...(((.(((((((.....)))))))..)))...))))))))))).)))).))....)))))))	-27.2	AGKD01103231	1558	1653	-	54
Salmon	ssa-miR-new318	ssa-miR-new318	ssa-miR-new318	ssa-miR-new318-5p	miR-new318	-	TTTCCCAAAAGCATCTGAAGACT	TCACACCTGGGCCCAGTTTCCCAAAAGCATCTGAAGACTAAGTTCGTTATAACGATATGGTTTATTTCGCTTTTGGGAAACCGGGCCCTGTTGA	(((.((..((((((.(((((((((((((......((((((...((((....))))..)))))).....))))))))))))).)))))).)))))	-43.5	AGKD01020670	6794	6887	+	363
Salmon	ssa-miR-new319	ssa-miR-new319	ssa-miR-new319	ssa-miR-new319-5p	miR-new319	-	TTTCTATGGACCTGAAGAGCCA	GTGAAACAACTCTAATGCCTGATGCTTTAAAGTTTTCTATGGACCTGAAGAGCCAGGAATCTTTGGTGGCTTGTTCTCTAGGTCCATGGACTACTGTCTGGGTATCACAAACAACAGTCAC	((((.....((........((((((((...(((..((((((((((((.(((((.((..(((...)))..)).))))).))))))))))))..)))....))))))))........))))))	-39.5	AGKD01126271	3544	3664	+	438
Salmon	ssa-miR-new32	ssa-miR-new32	ssa-miR-new32	ssa-miR-new32-5p	miR-new32	-	ACCTAGTGTAGTTGTGGACTCT	TAGTGTAGTGATGGACTCTCTATGGCTGAGGTCACTATTACCTAGTGTAGTTGTGGACTCTACTCTCTATGGCTGAGGTCACTATTACCTAGTGTAGTGGTGGACTCTACTCACTACGGCTGAGGTCACTATTACCTA	(((.((((((...(((.(((...(((((((..(((((((((((((.(((((.(((..(((..((......))..)))..))).))))))))).)))))))))..)))..........))))))))))..)))))))))	-46.7	AGKD01102755	1157	1294	+	1608
Salmon	ssa-miR-new320	ssa-miR-new320	ssa-miR-new320	ssa-miR-new320-3p	miR-new320	-	TTTCTTGCATCAGAAGGCCA	TGGGCCTCAGAGCTCTCTGGTGCAGCTAAGCCAAGGGTCTAAGAGCTTTCTTGCATCAGAAGGCCATGGGACTCA	((((.((((..(((.((((((((((..(((((..........).))))..)))))))))).)))..)))).))))	-30.9	AGKD01000668	43282	43356	-	147
Salmon	ssa-miR-new321	ssa-miR-new321_1	ssa-miR-new321_1	ssa-miR-new321-3p	miR-new321	-	TTTGAATCAGCTGTGTAGTGC	TGTCGTAACACTACACAGCTCATTCAAATGATCAACGCTTGATGAATAAGTTGAGTATTTGAATCAGCTGTGTAGTGCTAAGTCA	((.(.((.((((((((((((.(((((((((.(((((.............))))).))))))))).)))))))))))).)).).))	-35.4	AGKD01138887	415	499	+	696
Salmon	ssa-miR-new321	ssa-miR-new321_2	ssa-miR-new321_2	ssa-miR-new321-3p	miR-new321	-	TTTGAATCAGCTGTGTAGTGC	GGACCCCAAGGGGTGCACGTTTAGTTTTTTGCCCTAACACTACACAGCTGATTCAAATGATCAAAGCTTGATGATTAGTTGAGTATTTGAATCAGCTGTGTAGTGCTACGGCGATAACCAAAACATGCACCCCTTGAGATCC	(((.(.(((((((((((.((((.(((..(((((.((.((((((((((((((((((((((.(((..(((........)))))).)))))))))))))))))))))).)).))))).)))..)))).))))))))))).).)))	-75	AGKD01007103	8805	8946	-	717
Salmon	ssa-miR-new322	ssa-miR-new322	ssa-miR-new322	ssa-miR-new322-3p	miR-new322	-	TTTGAATCTCTGTAGTCCTTGG	CTAGGTGCACGTTTTGTTTTTTTGCCCGAGCACTACACAGCTGATTCAAATAAGATGAGTTGGTTATTTGAATCTCTGTAGTCCTTGGGTAAAAAACGAAATATGCTCCGTCCTAG	(((((.(((.((((((((((((.(((((((.((((((.....(((((((((((..........)))))))))))..)))))).))))))))))))))))))).))).....)))))	-46.2	AGKD01038404	6012	6127	+	291
Salmon	ssa-miR-new323	ssa-miR-new323	ssa-miR-new323	ssa-miR-new323-3p	miR-new323	-	TTTGACACCGTTCCACTGACT	AGGGGAGGATGGCTCATTATAATGGCTGAAATTGATCCAATGGAATGGTATCAACCATATGGAAACCAGGTTTGATGTGTTTGACACCGTTCCACTGACTCCATTCCAGCCATTATTAATAGCCGTCCTCCCCT	((((((((((((((.(((((((((((((.(((.((..((.(((((((((.((((.(((((.(((......))).))))).)))).))))))))).))..)).))).))))))))).))))))))))))))))))	-71.7	AGKD01076348	6167	6300	-	321
Salmon	ssa-miR-new324	ssa-miR-new324	ssa-miR-new324	ssa-miR-new324-5p	miR-new324	-	TTTGACTCCTGCTGGTACCAGT	GCTGGTACCAGTTTGACTCCTGCTGGTACCAGTCTGACTCCTGCTAGTACCAGTTTGACTCCTGCTGGTACCAGT	((((((((((((..((.((..((((((((.(((..(....).))).))))))))..)).))..))))))))))))	-37.5	AGKD01075062	2177	2251	-	426
Salmon	ssa-miR-new325	ssa-miR-new325	ssa-miR-new325	ssa-miR-new325-3p	miR-new325	-	TTTGAGTCAGCTGTGTAGAGT	CCCCAAGGGGTGCACTTTTTTTTGTCCTAGCACTACACAGATGATTCAAATAATCAATTAATCATCTAGCTTTGATTATTTGAGTCAGCTGTGTAGAGTTAGGGCGAAAACCTAAACGTGCACCACTTGGGG	(((((((.(((((((((((((((((((((((.((((((((.((((((((((((((((..............)))))))))))))))).)))))))).)))))))))))))...))).))))))).)))))))	-75.5	AGKD01097330	7410	7541	-	5031
Salmon	ssa-miR-new326	ssa-miR-new326	ssa-miR-new326	ssa-miR-new326-3p	miR-new326	-	TTTGCATCGGTGTGTCTGCACGA	TTGCAGCAAGCCTCTTCGTGGATTCCACTTGTCCAGAAGCAGTGTCACCCCGATACGAGGAAGTTTCTTTGCTCTCTCTTTGCATCGGTGTGTCTGCACGATTTGGACGAGCCTATCCAGCCGTGCAGGTCGTTGTGCGA	(((((.(((((((...(((((((....((((((((((.((((...(((.(((((.(((((((((......)))...)))))).))))).))).))))....))))))))))...)))))..))...))))..))))))))	-49.9	AGKD01070293	3851	3990	+	951
Salmon	ssa-miR-new327	ssa-miR-new327	ssa-miR-new327	ssa-miR-new327-5p	miR-new327	-	TTTGGGTTCCATGTAGAAC	AAGGGTTCTTCGGCTCTCCCTTTTAGGTTCCGGGTAAAACTCTTTTGGGTTCCATGTAGAACCCTCTGTGGAAAGGGTTTTACATGGAACCCAAAAGGACTCTACCTGGGTTCTCCTATGGGGCCAGCCGAATAACCCTT	(((((((.(((((((..((((..((((.((((((((....(((((((((((((((((((((((((........)))))))))))))))))))))))))....))))))))....)))).))))..))))))).)))))))	-83.8	AGKD01040357	7991	8130	-	285
Salmon	ssa-miR-new328	ssa-miR-new328	ssa-miR-new328	ssa-miR-new328-3p	miR-new328	-	TTTGTACGTGTGAAACTTCTTCC	TTCAGTGGGAGTGTGTGTGTATATACGGAGATGGGGAAGAGGTTTCACACATACAAATGTTAATTTTAAAATACTCATTTGTACGTGTGAAACTTCTTCCCCACCTCCGTTGTCTATGCGTCTCATTCTCCCTTACTGAA	(((((((((((.(((.(((((((.((((((.(((((((((((((((((((.((((((((................)))))))).))))))))))))))))))).))))))....)))))).).))).)))))..))))))	-74.5	AGKD01064378	1013	1152	+	4863
Salmon	ssa-miR-new329	ssa-miR-new329_a	ssa-miR-new329	ssa-miR-new329-5p	miR-new329	-	TTTGTCAAAACGAGGGCTTCCT	GCATATACAATTTGTCAAAACGAGGGCTTCCTTGACATCTGCAAGGAAGCTCTCGTTTTGACTTTTGGATAGTAATGTGC	((((((((.(((((((((((((((((((((((((.(....))))))))))))))))))))))....)))).)).))))))	-41.8	AGKD01262310	4663	4742	-	228
Salmon	ssa-miR-new329	ssa-miR-new329_b	ssa-miR-new329	ssa-miR-new329-5p	miR-new329	-	TTTGTCAAAACGAGGGCTTCCT	GCATATACAATTTGTCAAAACGAGGGCTTCCTTGACATCTGCAAGGAAGCTCTCGTTTTGACTTTTGGATAGTAATGTGC	((((((((.(((((((((((((((((((((((((.(....))))))))))))))))))))))....)))).)).))))))	-41.8	AGKD01006994	25244	25323	-	228
Salmon	ssa-miR-new33	ssa-miR-new33	ssa-miR-new33	ssa-miR-new33-3p	miR-new33	-	ACCTCAGCTCGAGTGTCGTTCC	GGAGTGCATCCTCCAGAGGCAGGGCAGAGACCAGCTACACTTCTGCGGAGGCAAGGTGTTCATCTTTCCTGACCTCAGCTCGAGTGTCGTTCCCTGCTCGTCTCCACTTTGAGCATGCC	((.((((.((.....(((((.((((((.((...((.((((((..((.((((..(((...........)))..)))).))..)))))).)))).)))))))))))......)))))).))	-44.5	AGKD01000804	2414	2532	-	282
Salmon	ssa-miR-new330	ssa-miR-new330	ssa-miR-new330	ssa-miR-new330-5p	miR-new330	-	TTTTCCCTCTGTAGTGCACTGG	TCTTGGATTTGCGACCCAAATTGGCACCCTTTTCCCTCTGTAGTGCACTGGGCCCTGGTCAGAGGTAGTACACTATATAGGGAGTAGGGTGCCATTTAGGATGCACCCCTAGA	(((.((...((((.((.((((.((((((((.((((((.(((((((.((((...(((......))))))).))))))).)))))).)))))))))))).)).))))..)).)))	-52.1	AGKD01051684	4760	4872	-	261
Salmon	ssa-miR-new34	ssa-miR-new34	ssa-miR-new34	ssa-miR-new34-5p	miR-new34	-	ACGAGCAATGGACACTAGACTGA	AGAGACTTGCTTGGGCCAAGAAACACGAGCAATGGACACTAGACTGATGGAAATCTGTCCTTTTAGTCTGAGTCCAAATGTGCGATTTTTGGTTCCAACTGCCGTGTCTTT	((((((..((((((((((((((...((.(((.(((((..((((((((.(((......)))..)))))))).)))))..))).)).))))))).)))))..))...))))))	-39.1	AGKD01011541	5989	6099	-	765
Salmon	ssa-miR-new35	ssa-miR-new35	ssa-miR-new35	ssa-miR-new35-5p	miR-new35	-	ACGAGTGCTGATCAAGGATCA	GTCTCGGAGTACGAGTGCTGATCAAGGATCAGGTCCCCCCATCTTATTAATTATGATTTAAAAGGCAAAACTGATCTTAGATCAGCACTCCCGCTCTTAGAC	((((.(((((..(((((((((((.((((((((.....((......((((....))))......)).....)))))))).)))))))))))..))))).))))	-44.1	AGKD01075239	3574	3675	-	279
Salmon	ssa-miR-new36	ssa-miR-new36	ssa-miR-new36	ssa-miR-new36-3p	miR-new36	-	ACGCATGGTCTCAGACACTT	CTGCACACAGAAACCTGTCTCCTCGCTATCCCGGTCTGCCGCCATCCCACGGCTGACGGGGACGCATGGTCTCAGACACTTTTGTACAG	(((...((((((...(((((((..((..((((.(((.((((........)))).))).)))).))..))....))))).)))))).)))	-33.2	AGKD01081626	17752	17840	-	1722
Salmon	ssa-miR-new37	ssa-miR-new37_1	ssa-miR-new37_1	ssa-miR-new37-5p	miR-new37	-	ACTAACACATCTGATTCAGCTG	AGAGTCATGTTGAACGGCTAGTTCCAGTCCAGCACTAACACATCTGATTCAGCTGATCATCAAGAGTCCCTGTAGATAGTTGAATCGGGTGTGTTAGTGCTGGACTAGGACAAAAGCCTCCATACCCTGTGGCTCT	((((((((((.....((((.((((.((((((((((((((((((((((((((((((.((..((........))..)))))))))))))))))))))))))))))))).))))...)))).....))...))))))))	-71.1	AGKD01161844	4340	4475	+	420
Salmon	ssa-miR-new37	ssa-miR-new37_2	ssa-miR-new37_2	ssa-miR-new37-5p	miR-new37	-	ACTAACACATCTGATTCAGCTG	AGAGTCATGTTTAACGGCTAGTTCCAGTCCAGCACTAACACATCTGATTCAGCTGATCATCAAGAGTCCCTGTAGATAGTTGAATCAGGTGTGTTAGTGCTGGACTAGGACAAAAGCCTCCATACCCTGTGGCTCT	((((((((((.....((((.((((.((((((((((((((((((((((((((((((.((..((........))..)))))))))))))))))))))))))))))))).))))...)))).....))...))))))))	-71.8	AGKD01065936	5353	5488	-	423
Salmon	ssa-miR-new38	ssa-miR-new38	ssa-miR-new38	ssa-miR-new38-5p	miR-new38	-	ACTATATCACAGCTTAGGGCT	TTTATAGTTAAGCAATATGGCCTGAGGTGTAGTATCTGGCCACTATATCACAGCTTAGGGCTGTTCTTAGGCACGCCCTTAGCTGTGGTATATTGGCCATGTATCACAAACTTTGAGGTGCCTTATTTCTATTATAAA	((((((((..((.((((.((((((((.(((.((((.((((((.((((((((((((.(((((((((....)))).))))).)))))))))))).)))))).)))).)))..)))...)).))).)))).))))))))))	-58.7	AGKD01015087	835	972	-	315
Salmon	ssa-miR-new39	ssa-miR-new39_a	ssa-miR-new39	ssa-miR-new39-3p	miR-new39	-	ACTCTGTGCTCTGCTGTGCTGT	ATAGATGTGAAACATACAAGTTTGGATAGCACATTACAGTACAGCTGTATTGTTACTGCACTGTACTCTGTGCTCTGCTGTGCTGTCCAAACTTGTGAATCCACTTCACTTACTGT	(((((.(((((...(((((((((((((((((((.((.(((((((..(((((((....)))..)))).))))))).)).))))))))))))))))))).......))))).).))))	-47	AGKD01395954	9029	9144	-	3330
Salmon	ssa-miR-new39	ssa-miR-new39_b	ssa-miR-new39	ssa-miR-new39-3p	miR-new39	-	ACTCTGTGCTCTGCTGTGCTGT	ATAGATGTGAAACATACAAGTTTGGATAGCACATTACAGTACAGCTGTATTGTTACTGCACTGTACTCTGTGCTCTGCTGTGCTGTCCAAACTTGTGAATCCACTTCACTTACTGT	(((((.(((((...(((((((((((((((((((.((.(((((((..(((((((....)))..)))).))))))).)).))))))))))))))))))).......))))).).))))	-47	AGKD01008762	432	547	+	3330
Salmon	ssa-miR-new4	ssa-miR-new4	ssa-miR-new4	ssa-miR-new4-3p	miR-new4	-	AACAGCACAATAGACCTGGGACC	TAGCCTGGTACCAGATCTGTTTGGCATGACAATGGCCATAGGAGTTGGCAAAACAGCACAATAGACCTGGGACCAGGCTA	(((((((((.((((.((((((..((.((......((((.......))))....))))..)))))).)))).)))))))))	-36	AGKD01003365	574	653	+	759
Salmon	ssa-miR-new40	ssa-miR-new40	ssa-miR-new40	ssa-miR-new40-3p	miR-new40	-	ACTTTCTCCGGCTGCGG	CTGCCATGGTCATTGCATGCAGTGGGGCTGGACTCTTGTGGGGTGCTGGGTACTTTCTCCGGCTGCGGTGTCTTCTTCAG	(((....((.(((((((.((..(((((..((((((..((.....)).)))).))..)))))))))))))).))....)))	-24	AGKD01029637	9519	9598	-	3
Salmon	ssa-miR-new41	ssa-miR-new41_1a	ssa-miR-new41_1	ssa-miR-new41-5p	miR-new41	-	AGAATAATGCCAGCAGTCGGCC	ACAGTACCCATGATGCTCTGTGGTGGTCAGAATAATGCCAGCAGTCGGCCATATTGTCTCAAAGGCCAGCGCTGGTGTTATTGGGATCAACATGGAGGTTCCACAACGTTTTGT	((((.((....((..(((((((.(((((..((((((((((((.((.((((.............)))).))))))))))))))..))))).)))))))..))......)).))))	-42.2	AGKD01044207	15762	15875	-	107586
Salmon	ssa-miR-new41	ssa-miR-new41_1b	ssa-miR-new41_1	ssa-miR-new41-5p	miR-new41	-	AGAATAATGCCAGCAGTCGGCC	ACAGTACCCATGATGCTCTGTGGTGGTCAGAATAATGCCAGCAGTCGGCCATATTGTCTCAAAGGCCAGCGCTGGTGTTATTGGGATCAACATGGAGGTTCCACAACGTTTTGT	((((.((....((..(((((((.(((((..((((((((((((.((.((((.............)))).))))))))))))))..))))).)))))))..))......)).))))	-42.2	AGKD01079331	7698	7811	+	107586
Salmon	ssa-miR-new41	ssa-miR-new41_2	ssa-miR-new41_2	ssa-miR-new41-5p	miR-new41	-	AGAATAATGCCAGCAGTCGGCC	CTCTGTGGTGGTCAGAATAATGCCAGCAGTCGGCCATATTGTCTCAGAGGCCAGCACTGGTGTTATTGGGACCAACATGGAGGTTCCACGATGTTTCG	(((((((.(((((..(((((((((((..((.((((.............)))).)).)))))))))))..))))).)))))))......(((....)))	-39	AGKD01065905	6710	6807	+	107604
Salmon	ssa-miR-new41	ssa-miR-new41_3	ssa-miR-new41_3	ssa-miR-new41-5p	miR-new41	-	AGAATAATGCCAGCAGTCGGCC	TGTTAGTCACTGGGGCGATCAGAATAATGCCAGCAGTCGGCCCTGGTTTCCTAGGGGCCAGCACTGGTGTTATTGGGATTGACTCAGAGTATTCACA	(((.((((.(((((.(((((..(((((((((((..((.((((((((....))).))))).)).)))))))))))..))))).))))).).))).)))	-39.2	AGKD01010978	22345	22441	+	108087
Salmon	ssa-miR-new42	ssa-miR-new42	ssa-miR-new42	ssa-miR-new42-5p	miR-new42	-	AGATGCTAGTCGGAACTACGGGA	TTGATGTCGCGTTCAGATGCTAGTCGGAACTACGGGAATGTGTATTCGGAGTTTCCTAGTTCCGTCTAGCGTGTGAATGAGGCATTAA	((((((((.((((((.(((((((.((((((((.((((((.((....))..)))))))))))))).))))))).)))))).))))))))	-48.1	AGKD01114611	1180	1267	-	13992
Salmon	ssa-miR-new43	ssa-miR-new43	ssa-miR-new43	ssa-miR-new43-5p	miR-new43	-	AGCCATCATCAGTTCTGTCAGG	GTGTGTGTATGGCAGTGGTTAGAGAGGCGAGCCATCATCAGTTCTGTCAGGGGGTATGTCTATTCTGATAGAACAAGGTGATGGGCGTCTATCGGCCAATTTGCAGACGC	((((.((((......(((((.((.(((((..((((((((.(((((((((((.((.....))..)))))))))))..)))))))).))))).)))))))...)))).))))	-47.9	AGKD01081219	2482	2591	-	321
Salmon	ssa-miR-new44	ssa-miR-new44	ssa-miR-new44	ssa-miR-new44-3p	miR-new44	-	AGCGGAATCTGATCCTAGATCT	AGTAGGGTGACGTTGTCCCAGGATGCTGATCTTGGGTCAGTTTTTGCATTCGACTAATGCTTAGGCTTTGGGAAGCGGAATCTGATCCTAGATCTGTATCTAAGGGAAACTGCACCTTGGT	(.(((((((..(((.((((.((((((.(((((.(((((((.((((((.(((..((((.((....)).))))))))))))).))))))).))))).))))))..)))))))..))))))).)	-53.8	AGKD01165233	1046	1166	+	318
Salmon	ssa-miR-new45	ssa-miR-new45	ssa-miR-new45	ssa-miR-new45-3p	miR-new45	-	AGGGACGGTGGCAGGCC	GGAAGCAGCAGCAGCAGCAGTGGTGCCAGCTCTGGGACGGCCGGCGGCAGTCCCCCTCTACCTATAGTGACGAGCTCAGGGACGGTGGCAGGCCTCCAGAGCTCCCCATCAGCTCACGGCCTGTTCAGCTTCC	((((((((((((...(((..(((((..(((((((((..((((.((.((.(((((.((((((.....)))..)))....))))).)).)).)))))))))))))...))))))))....).)))))..))))))	-58.9	AGKD01072411	7592	7724	-	8697
Salmon	ssa-miR-new46	ssa-miR-new46	ssa-miR-new46	ssa-miR-new46-3p	miR-new46	-	AGGGCGGGGATCGGCTC	CAGGGCCCCCTGGCCCCAGCGCGACTGTCAACTGGGTCGGACTGTCCTCCGTGCGCACCCGACCGCGTTGCGTCGCAAGGGCGGGGATCGGCTCATGGAAACTGGCGCCAAAGGTCAG	(((((((.(((.((((....(((((.(.((((..((((((..(((.(.....).))).))))))..))))))))))..)))).)))...))))).))....(((((.......)))))	-54.4	AGKD01002478	14985	15102	+	48
Salmon	ssa-miR-new47	ssa-miR-new47_1a	ssa-miR-new47_1	ssa-miR-new47-5p	miR-new47	-	AGGGCTATGTCTACGCCAAGGACC	ACTGTACGTGTTGAGCCTGTGTCATGAGGGGCGGAGAGTGACAGGGCTATGTCTACGCCAAGGACCCAGAACAGTGGGTACTTGGCGTGATCATGGCACCGATATTTGGCTGTATTGAGACCCGTAGACAAATGTTATCTTATAGT	((((((.(.....(((...((((.((.(((((((.(((((...((((((((..(((((((((.(((((......))))).)))))))))..)))))).))..)))))..)))).......))).))))))...)))..).))))))	-52.9	AGKD01069980	8593	8738	-	1065
Salmon	ssa-miR-new47	ssa-miR-new47_1b	ssa-miR-new47_1	ssa-miR-new47-5p	miR-new47	-	AGGGCTATGTCTACGCCAAGGACC	ACTGTACGTGTTGAGCCTGTGTCATGAGGGGCGGAGAGTGACAGGGCTATGTCTACGCCAAGGACCCAGAACAGTGGGTACTTGGCGTGATCATGGCACCGATATTTGGCTGTATTGAGACCCGTAGACAAATGTTATCTTATAGT	((((((.(.....(((...((((.((.(((((((.(((((...((((((((..(((((((((.(((((......))))).)))))))))..)))))).))..)))))..)))).......))).))))))...)))..).))))))	-52.9	AGKD01193235	2904	3049	-	1065
Salmon	ssa-miR-new47	ssa-miR-new47_2a	ssa-miR-new47_2	ssa-miR-new47-5p	miR-new47	-	AGGGCTATGTCTACGCCAAGGACC	TGTCATGAGGGGCGGAGAGTGACAGGGCTATGTCTACGCCAAGGACCCAGAACAGTGGGTACTTGGAGTGATCATAGCGCCAACATCAGCAACAGTATATG	((((((............))))))((((((((..(((.(((((.(((((......))))).))))).)))..)))))).))..(((..((....))..)))	-35.1	AGKD01069980	10850	10950	-	1479
Salmon	ssa-miR-new47	ssa-miR-new47_2b	ssa-miR-new47_2	ssa-miR-new47-5p	miR-new47	-	AGGGCTATGTCTACGCCAAGGACC	TGTCATGAGGGGCGGAGAGTGACAGGGCTATGTCTACGCCAAGGACCCAGAACAGTGGGTACTTGGAGTGATCATAGCGCCAACATCAGCAACAGTATATG	((((((............))))))((((((((..(((.(((((.(((((......))))).))))).)))..)))))).))..(((..((....))..)))	-35.1	AGKD01193235	5161	5261	-	1479
Salmon	ssa-miR-new48	ssa-miR-new48	ssa-miR-new48	ssa-miR-new48-5p	miR-new48	-	AGGGTGTTATGTCAGGCTTGCT	GACGGGTCAGAGGACTACAGTAGCTCTGGTTCAGGGTGTTATGTCAGGCTTGCTGAGCCTTCAACAGCAAGCCACCCGCAACAACCTGGAGCAGAGCTTAAGACTGCAGATTCTAAAGCTGGATGTC	((((..((((((((((.(((((((((((.((((((.((((.((...(((((((((.........)))))))))...)).)))).)))))).)))))))....)))).)).))))....)))).))))	-53.6	AGKD01082317	1014	1140	+	399
Salmon	ssa-miR-new49	ssa-miR-new49	ssa-miR-new49	ssa-miR-new49-5p	miR-new49	-	AGTTTCCCGGACACAGATTAAGCC	AACTCCTAGGGCCAGTTTCCCGGACACAGATTAAGCCTAGTCATAATTATTATGTTTTGTCTGTCTGGGAAACCGGCCCCTGTTGTT	(((..(..(((((.((((((((((((..(((.((((.((((.......)))).)))).))))))))))))))).)))))..)..)))	-37.5	AGKD01018612	4786	4872	-	6372
Salmon	ssa-miR-new5	ssa-miR-new5	ssa-miR-new5	ssa-miR-new5-5p	miR-new5	-	AACGGAATGGAATCAAACACAT	GGGAGGACGGCTCATAATGTCTGGAATGGAGTCAACGGAATGGAATCAAACACATGAAAACACATGAAAACCATGTATTTGATACCATTCTACAAATTCCACTCCAGCCATTACCACGAGCCAGTCCTCCC	(((((((((((((.(((((.(((((.((((((....(((((((.((((((.(((((...............))))).)))))).)))))))....)))))).))))).)))))....))))).))))))))	-63.1	AGKD01131788	535	665	+	1002
Salmon	ssa-miR-new50	ssa-miR-new50	ssa-miR-new50	ssa-miR-new50-3p	miR-new50	-	ATAACATCGTCACGTCGGGACT	TTAGTTTGACGGGTGTTTTGCTCGTCCCGACTTGGCGATGCTATCCAGGCAGGGGATAACATCGTCACGTCGGGACTAGACTTGAGCATTTATTTCCACCTCGGTACTGA	(((((....((((((...(((((((((((((.((((((((.(((((.......))))).)))))))).)))))))).......)))))........)))).))..)))))	-47.5	AGKD01088068	4880	4989	+	939
Salmon	ssa-miR-new51	ssa-miR-new51	ssa-miR-new51	ssa-miR-new51-3p	miR-new51	-	ATACCGGCTACCTGACAGGCT	TGGAGGCTAGAAGAAAAAAGTGTGAAATTGCATTCTGTCAGCTAGGCTGGATTCTGTGCTAGCATTAAGGATACCGGCTACCTGACAGGCTCAGTTTCCCATTGAACTCGCCATCTTTCTTCTCGAATCCG	((((..(.((((((((..((((.(((((((.(.((((((((...((((((((((((((....)))..))))).))))))..)))))))).)))))))).))))............)))))))).)..))))	-43.9	AGKD01027471	9754	9884	+	2316
Salmon	ssa-miR-new52	ssa-miR-new52	ssa-miR-new52	ssa-miR-new52-5p	miR-new52	-	ATAGAAATGTATTGTATAGAGCT	GTTTAGGAGGGAGCAAATGTCAGAGCGCTCAGATAGAAATGTATTGTATAGAGCTAGGGAATTGTCAGCTCTATTAATTATATTTCTATCTGCAATGCTTTTAACTCCACCTTGCTGAAT	((((((.((((..........((((((.(((((((((((((((.(..((((((((.((......))))))))))..).)))))))))))))).).))))))........)))).))))))	-42.9	AGKD01001668	198	317	+	549
Salmon	ssa-miR-new53	ssa-miR-new53	ssa-miR-new53	ssa-miR-new53-3p	miR-new53	-	ATAGCCCGGTTGTTGAGACATTC	GCAAATATTAATCTCTGCAATTTATGCATGGGAGCTACCACTCCAAGTAACTTCCATAGCCCGGTTGTTGAGACATTCATGTTTAGC	((((((((.((((((.((((((...(((((((((.(((........))).))))))).))..)))))).))))..)).)))))).))	-24.6	AGKD01003963	22551	22637	+	1233
Salmon	ssa-miR-new54	ssa-miR-new54	ssa-miR-new54	ssa-miR-new54-3p	miR-new54	-	ATAGCGCCATCTAGCGGCTGT	CTGATATGAGTGTCACCCTGTGATTCACCTGAACAGCTTCTAGTGGTCGCTATTGACCATAAAAATAAAGGTATATAGCGCCATCTAGCGGCTGTTCAGGCTACCTCTTACTCAG	((((((.(((.(((((...)))))...(((((((((((.(((((((.((((((..(((...........)))..))))))))).)))).)))))))))))....))).)).))))	-49	AGKD01094251	1252	1366	+	96
Salmon	ssa-miR-new55	ssa-miR-new55	ssa-miR-new55	ssa-miR-new55-3p	miR-new55	-	ATAGGAGCTAAGTGCAAAGGTC	TGAGATACAATAACGGTGTACATCAGAGTGACCTGACCAATGCAGTTAGTTCCTATTTATAGCCTCGTGGTCAAATAGGAGCTAAGTGCAAAGGTCAGGTCACTCTGAGGAAGACGTTAGTCACCTGTTCTCA	(((((.(((.(((((.......((((((((((((((((..((((.(((((((((((((...(((....))).))))))))))))).))))..))))))))))))))))......)))))......))))))))	-68.3	AGKD01130545	577	709	-	150
Salmon	ssa-miR-new56	ssa-miR-new56	ssa-miR-new56	ssa-miR-new56-5p	miR-new56	-	ATATCATTCCACTCTTTGTC	TCAGGAGGGAAGAGGCTAACCTGGGTACCAGTCTGTTAAGATATCATTCCACTCTTTGTCATGCCAAACATGGCTTGACAAGGCGTCGAATGTTAGCACAAACAGACTGGATTTCTGTTACCCTATAAACACATCTGG	(((((.((....(((.((((..((((.((((((((((....((.(((((.((.((((((((.((((....)))).)))))))).)).))))).)).....))))))))))))))..)))).))).....).).)))))	-51.1	AGKD01177551	1801	1938	+	27
Salmon	ssa-miR-new57	ssa-miR-new57	ssa-miR-new57	ssa-miR-new57-5p	miR-new57	-	ATCCAGCGGTAGTCAGCTGTACAGGC	AAACGTAAAGTTAATTAGGTTTTCATGATTGGGTTTTATTAATCCAGCGGTAGTCAGCTGTACAGGCCAGCCAATGCCTGAACTAGTGTTACACTGCTGGAAGAGGAAGGCTCTGCTAATGTGGCCTGGTCTAGCAGATACTGTTT	(((((((..((((((((((((..(((....(((((((.((..(((((((((.((..(((((.(((((........))))).)).)))...)))))))))))..)).))))))).....))).)))))))).))))...))).))))	-46.3	AGKD01032667	14889	15034	+	609
Salmon	ssa-miR-new58	ssa-miR-new58_1	ssa-miR-new58_1	ssa-miR-new58-5p	miR-new58	-	ATCCTGATCTCGCGAGTTTACG	TGTTTATGAGCTGGTAAATAGCCTCGTCCGAACCATCCTGATCTCGCGAGTTTACGTACACTGTTTCGTTAATGTACGCTCGCGAGATCAGGATGGTTTGGAGGAGGCTAGTCAAATGGCGGCTTCAACG	((((...((((((.((..(((((((.(((((((((((((((((((((((((.(((((..((......))..))))).))))))))))))))))))))))))).)))))))......)).)))))).))))	-78.3	AGKD01041174	4963	5092	-	4146
Salmon	ssa-miR-new58	ssa-miR-new58_2	ssa-miR-new58_2	ssa-miR-new58-5p	miR-new58	-	ATCCTGATCTCGCGAGTTTACG	TGTTTATGAGCTGGTAAATAGCCTAGCCCGAACCATCCTGATCTCGCGAGTTTACGTACACTGTTCCGTTAATGTAAGCTCGCGAGATCAGGATGGTATGGAGGAGGCTAGTCAAATGGCGGCTTCAACG	((((...((((((.((..((((((...(((.((((((((((((((((((((((((((..((......))..)))))))))))))))))))))))))).)))...))))))......)).)))))).))))	-69.5	AGKD01000445	3404	3533	+	4275
Salmon	ssa-miR-new58	ssa-miR-new58_3	ssa-miR-new58_3	ssa-miR-new58-5p	miR-new58	-	ATCCTGATCTCGCGAGTTTACG	GCTGGTAAATAGCCTAGCCCGAACCATCCTGATCTCGCGAGTTTACGTACACTGTTCCGTTAATGTAAACTCGCGAGATCAGGATGGTATGGAGGAGACTAGT	((((((......(((...(((.((((((((((((((((((((((((((..((......))..)))))))))))))))))))))))))).))))))..))))))	-58.5	AGKD01000445	23074	23176	+	4536
Salmon	ssa-miR-new59	ssa-miR-new59	ssa-miR-new59	ssa-miR-new59-5p	miR-new59	-	ATCGGGAACCATAACTCTGTT	GCAAGGAAAGCTGCCCCGTCGAGTGTGCCTCTGATCGGGAACCATAACTCTGTTGCTCCAATACAACATCAACAGGCTAATGGTGTCCCAGTTCACAGCCACAATGTCATTCAGCCAACCCCGC	((..((...((((..........((((.((.(((.((((((((((...(((((((..............)))))))...))))).)))).).))).)).))))........))))...))..))	-32.4	AGKD01026265	21158	21281	-	1365
Salmon	ssa-miR-new6	ssa-miR-new6	ssa-miR-new6	ssa-miR-new6-3p	miR-new6	-	AACGGCAACCTTCTACTCTTTC	CGATTATCAGTTTGCAGAGGAGAGTAGTGGTTACCTGCTTCAACAGTGCTTGAACGGCAACCTTCTACTCTTTCGAAGCAATTTATTTTTG	(((..((.((.((((...(((((((((.((((.((.(.(((((......)))))))).))))..)))))))))....)))).))))..)))	-23.7	AGKD01083615	3288	3378	-	267
Salmon	ssa-miR-new60	ssa-miR-new60	ssa-miR-new60	ssa-miR-new60-5p	miR-new60	-	ATCTGTTTTGTCTGTCTTGCC	GGCTGTTTCTATAGCCGGGTCCGAGATCTGTTTTGTCTGTCTTGCCATTGGATATATAGGAGTTGGCTATACAGCATAAACAGATCTGGGACCAGGCTAGGGCT	((((.(......((((.(((((.((((((((((((.((((...((((................))))...)))))).)))))))))).))))).))))).))))	-46.6	AGKD01042331	8247	8350	-	1110
Salmon	ssa-miR-new61	ssa-miR-new61	ssa-miR-new61	ssa-miR-new61-5p	miR-new61	-	ATGGAGACCTGTAACGTTACA	TATGGTTATGCCATATTTAGCCTCTTCGCTCATGGAGACCTGTAACGTTACATTGATCTGTGTAACAGTACAGGTCTCCCGGAGCGAAAAGGATATGCCACATCGTGCA	((((((...)))))).....(((.(((((((..(((((((((((..(((((((......)))))))..)))))))))))..))))))).)))...(((........)))	-50.8	AGKD01262242	6216	6324	-	345
Salmon	ssa-miR-new62	ssa-miR-new62_a	ssa-miR-new62	ssa-miR-new62-5p	miR-new62	-	ATGGAGATGATCAGTGCAAGACT	GCATCACCGCAGATATGGAGATGATCAGTGCAAGACTGTGATCTCACACGGTTGCACAGAGTATCTGCGCATGTGCGTGGGTGC	(((((..((((.((.((.(((((.((.(((((..((((((......))))))))))).)).))))).)).)).))))..)))))	-37.5	AGKD01450716	1654	1737	-	246
Salmon	ssa-miR-new62	ssa-miR-new62_b	ssa-miR-new62	ssa-miR-new62-5p	miR-new62	-	ATGGAGATGATCAGTGCAAGACT	GCATCACCGCAGATATGGAGATGATCAGTGCAAGACTGTGATCTCACACGGTTGCACAGAGTATCTGCGCATGTGCGTGGGTGC	(((((..((((.((.((.(((((.((.(((((..((((((......))))))))))).)).))))).)).)).))))..)))))	-37.5	AGKD01090932	12014	12097	+	246
Salmon	ssa-miR-new63	ssa-miR-new63	ssa-miR-new63	ssa-miR-new63-3p	miR-new63	-	ATGGGATCCTCTGTGCTCAGA	TCCTCTGAGCTGATAGATGCCCACTTCTGGGTCCATGGGATCCTCTGAGCTGATAGATGCCCACTTCTGGGTCCATGGGATCCTCTGTGCTCAGAAGAGGCTCATTCTCCTTCAGCATTTCAGCGAGAGAGCGA	((((((..(((((..(((((((.(((((((((.((.((((((((.((.(((..((((........))))))).)).)))))))).)).))))))))).))..............))))))))))...)))).))	-50.9	AGKD01090408	5782	5915	+	393
Salmon	ssa-miR-new64	ssa-miR-new64	ssa-miR-new64	ssa-miR-new64-5p	miR-new64	-	ATGGGTGAAATTACTGGAGGCCT	GCATGGCCAGGATGGGTGAAATTACTGGAGGCCTTCCAGCTACCGCAGACCTCCCGTATTTCACTCACTGTTGATGTGC	(((((..(((.(((((((((((.((.(((((.((....((....)))).))))).)))))))))))).).))).)))))	-29.2	AGKD01071784	8596	8674	-	900
Salmon	ssa-miR-new65	ssa-miR-new65_1	ssa-miR-new65_1	ssa-miR-new65-5p	miR-new65	-	ATTAGTTTGTGCTGTCTTGCC	CCGGCACTAGACTGGTCCCAGATTAGTTTGTGCTGTCTTGCCAAAGTTGGCAAGACCGCACAAACAGATCTGGGACCAGGTTAATCCGG	((((.(.((..(((((((((((((.((((((((.(((((((((....))))))))).)))))))).)))))))))))))..)).)))))	-60.6	AGKD01045434	2554	2642	-	3189
Salmon	ssa-miR-new65	ssa-miR-new65_2	ssa-miR-new65_2	ssa-miR-new65-5p	miR-new65	-	ATTAGTTTGTGCTGTCTTGCC	GCCTGGTCCTAGATTAGTTTGTGCTGTCTTGCCAACTCCTATGGTCATTGCCATGACAATCACCATAGGAGTTGGCAAGACAGAACAAATAAATCTGGGACCAGGC	(((((((((((((((.((((((.((((((((((((((((((((((.((((......)))).)))))))))))))))))))))).)))))).)))))))))))))))	-81.2	AGKD01076312	7415	7520	+	3159
Salmon	ssa-miR-new66	ssa-miR-new66	ssa-miR-new66	ssa-miR-new66-3p	miR-new66	-	ATTCATCATGGCTCTTTACACT	GGCAGTATAGTGTTTCATAATGGCGGCTAGGTGGATAGTAGCCATGATGACATGTGTGGTGATCAATCTCATTCATCATGGCTCTTTACACTTATTCACTATGACTCTCCTCCATTTTGGCTGCT	((((((..((((.......((((.((.((((((...((.(((((((((((...(((.(((.....))).))))))))))))))))...)))))).)).))))..........))))...))))))	-41.1	AGKD01068156	5550	5674	+	4557
Salmon	ssa-miR-new67	ssa-miR-new67	ssa-miR-new67	ssa-miR-new67-3p	miR-new67	-	ATTCCATTTGCAACGTTCCGGC	GGAGGTTGGTGGCATCTTAATTAGGGCTCGTAATGACGAGCGGTATTTGTGGAATGGTATCTGCATATGTTTGATGCCATTCCATTTGCAACGTTCCGGCCATTATGAGCCGTTCTCCCCTCCGCAGCCTCC	((((((((.(((..........(.(((((((((((.((((((......(((((((((((((.((....))..)))))))))))))......)))).))..))))))))))).)........)))))))))))	-60.1	AGKD01010994	4006	4137	+	126
Salmon	ssa-miR-new68	ssa-miR-new68	ssa-miR-new68	ssa-miR-new68-5p	miR-new68	-	ATTCCCTACATAGTGCACTACG	TGGTTGCATCAAATGGCTCCTTATTCCCTACATAGTGCACTACGGGGTTCTAGTCAAAAATAGTGCACTACGTTGGAAATAGGGTGCCATTTGGGACTTACATGCTGACCA	(((((((((((((((((.(((((((.((.((.((((((((((..................)))))))))).)).)).))))))).))))))))........)))).)))))	-45.4	AGKD01074291	157	267	-	1350
Salmon	ssa-miR-new69	ssa-miR-new69	ssa-miR-new69	ssa-miR-new69-5p	miR-new69	-	ATTCCCTACATTGTTCACTATT	CACAGACTCGGGATACATCCCAAATGGCACCCTATTCCCTACATTGTTCACTATTTCTGACCAAAGTAGTGCACTGCGTAGGGAATAGGGTTCCATTTGCGACCAACTCATGAGCTATG	((.((.((((.((....((.(((((((.((((((((((((((...((.((((((((.......)))))))).))...)))))))))))))).))))))).)).....)).)))))).))	-50.6	AGKD01019036	5949	6067	+	324
Salmon	ssa-miR-new7	ssa-miR-new7	ssa-miR-new7	ssa-miR-new7-3p	miR-new7	-	AACGGCACAAACAGATCTGGA	GAATTGAGCAGAGTCTCCTACATCTGAGACCTAGCCTGGTTCCTAGATCTGTTTGCGCTGTCTTCCATGACATCGGCAAAACGGCACAAACAGATCTGGAACCAGGCTAGCAGGGACCCAACGTCTGCGTTTTC	(((....(((((..........((((....(((((((((((((.(((((((((((.(((((.((((........)).)).))))).)))))))))))))))))))))))))))).........)))))...)))	-63	AGKD01076865	8141	8274	+	3960
Salmon	ssa-miR-new70	ssa-miR-new70	ssa-miR-new70	ssa-miR-new70-5p	miR-new70	-	ATTCCCTATATAGTGCACTACT	GGGTTAAGTCTCAATTGTCACCCGATTCCCTATATAGTGCACTACTTTTGGCCAAAGCACTATCGGCCTCTGGTCAAAAGTAGAGCTCTATGTAGGGCATAGAGTGCCATTTGGGACACAGGCCT	(((((..(((((((.((.(((.(.((.((((((((((.((.(((((((((((((.((..(....)..)).))))))))))))).)).)))))))))).)).).))).)).)))))))...)))))	-57.3	AGKD01008363	2482	2606	+	426
Salmon	ssa-miR-new71	ssa-miR-new71_a	ssa-miR-new71	ssa-miR-new71-5p	miR-new71	-	ATTTGTTTGGGCTGTCTTGCC	GTCCCATCACAGACCATAGTAGCCTGGTCCAATATTTGTTTGGGCTGTCTTGCCAACTCGTTACAATGACCATAGGAGTTAGCAAAACAGCCCAAAATGATCTGGGACCAGGCTG	(((........))).....(((((((((((...(((..((((((((((.((((.(((((.(............).))))).)))).))))))))))..)))...)))))))))))	-51	AGKD01239865	2029	2143	+	282
Salmon	ssa-miR-new71	ssa-miR-new71_b	ssa-miR-new71	ssa-miR-new71-5p	miR-new71	-	ATTTGTTTGGGCTGTCTTGCC	GTCCCATCACAGACCATAGTAGCCTGGTCCAATATTTGTTTGGGCTGTCTTGCCAACTCGTTACAATGACCATAGGAGTTAGCAAAACAGCCCAAAATGATCTGGGACCAGGCTG	(((........))).....(((((((((((...(((..((((((((((.((((.(((((.(............).))))).)))).))))))))))..)))...)))))))))))	-51	AGKD01129370	4082	4196	-	282
Salmon	ssa-miR-new72	ssa-miR-new72	ssa-miR-new72	ssa-miR-new72-5p	miR-new72	-	CAAATGGAATGGCAGCAAACACC	CGGCTCATAATAATGTCTGGAACGGAGCAAATGGAATGGCAGCAAACACCTGGAAACCATGTGTTTGATAACATTCCACTTTTTCTGCTTCAGATACCAACCTCATGTGATCTG	(((.(((((....((((((((.(((((.((.(((((((....(((((((.(((...))).)))))))....))))))).)).))))).)))))))).........))))).)))	-38.5	AGKD01029040	22822	22935	-	231
Salmon	ssa-miR-new73	ssa-miR-new73	ssa-miR-new73	ssa-miR-new73-3p	miR-new73	-	CAACAAGCTTCTTTCTTTCTCT	GGGCTGCACGCAGAGAGAGAGAGAGAGAGAGAGAGTGGCATATTTGCAGTATCATCAGGCTAGGCAACAAGCTTCTTTCTTTCTCTCTCTCGCTCTCCCTCCCTCCCC	(((..(......(((((.(((((((((((((((((.(((....(((((((........)))..))))...))).))))))))))))))))).))))).....)..)))	-47.8	AGKD01053876	2875	2982	+	727
Salmon	ssa-miR-new74	ssa-miR-new74_1	ssa-miR-new74_1	ssa-miR-new74-3p	miR-new74	-	CAACCAGTAAGCAAGTCGGAC	ATGCCGCGTTCAAGTACTAGTCGGAACTAGGAAACTAGGTTATTTCCGACTTGTTAACTGGTTGTAGTTATACCGCTTTCAACCAGTAAGCAAGTCGGACATTTCCGAGTTTCCTAGTTACGTCTAGTACTTGAACGCGGCAT	((((((((((((((((((((.((..(((((((((((.((..((.(((((((((((.((((((((.(((......)))..)))))))).))))))))))).))..)).)))))))))))..)).))))))))))))))))))))	-95	AGKD01079043	10329	10471	-	495
Salmon	ssa-miR-new74	ssa-miR-new74_2	ssa-miR-new74_2	ssa-miR-new74-3p	miR-new74	-	CAACCAGTAAGCAAGTCGGAC	TGCCATGTTCACATGCCAGTCGGAAACAAGGAAACTCAGGAATGTCAGATTCATTGAACGATGCACGTGTATAACTACAACCAGTAAGCAAGTCGGACATTTCCGAGTTCTGACTAGCACGTGAACGTGGCA	((((((((((((.(((.(((((((.........((((.((((((((.(((...(((.....((....((((....))))..)).....)))))).)))))))).))))))))))).))).))))))))))))	-51.1	AGKD01030505	567	698	-	393
Salmon	ssa-miR-new75	ssa-miR-new75	ssa-miR-new75	ssa-miR-new75-3p	miR-new75	-	CAACTAACCCTTGATCAGTGCT	GCGTCTGAGTAGGAGTGCTGATCTAAGATCAGTTTTGCCTTTTAAATCGTAACAACTAACCCTTGATCAGTGCTCCTACTCGGAGAC	(..((((((((((((((((((((.(((...((((((((..........)))).))))....)))))))))))))))))))))))..)	-38.8	AGKD01011019	8015	8101	-	480
Salmon	ssa-miR-new76	ssa-miR-new76	ssa-miR-new76	ssa-miR-new76-5p	miR-new76	-	CAACTCATTCCATGTAGGACC	GCATCTACAGCAGGGGTGTTCAACTCATTCCATGTAGGACCAAAAAACCCACAAACACTAGGCCCTGTGTGGAATGCGTTTGACACCCCTGATCTACAGC	((........((((((((((.(((.(((((((((((((.((...................)).))))))))))))).))).)))))))))).......))	-40.1	AGKD01121260	7731	7830	-	3624
Salmon	ssa-miR-new77	ssa-miR-new77	ssa-miR-new77	ssa-miR-new77-3p	miR-new77	-	CAAGACAGCACAGACACATCTG	TTTGAACAGCTAGCCTGGTACCAGATTGGTCTGTGCTGTCTTGCCAGAGTTGGTACTTGGCAAGACAGCACAGACACATCTGGGACCAGGCTACACAGCTACAAA	((((...((((((((((((.((((((..((((((((((((((((((.(((....)))))))))))))))))))))..)))))).))))))))....)))).))))	-66.6	AGKD01096348	12058	12162	+	249
Salmon	ssa-miR-new78	ssa-miR-new78	ssa-miR-new78	ssa-miR-new78-3p	miR-new78	-	CAAGACGACACAAACAGATCT	GCCTGGTACCAGATTGGTTTGTGCTGTCTTGTCAACTCCTACGGTCGTTATAATGTTCGGCATGAATCAAATGAGTTGGCAAGACGACACAAACAGATCTGGAACCAGGT	(((((((.(((((((.(((((((.((((((((((((((.....((((..........))))...........)))))))))))))).))))))).))))))).)))))))	-56	AGKD01027861	4870	4979	+	804
Salmon	ssa-miR-new79	ssa-miR-new79_1	ssa-miR-new79_1	ssa-miR-new79-3p	miR-new79	-	CAAGCCACACGTAATGCCCTG	TTGTGCTGCTCACGAATGAAGGTATGTAGCTCTGGTCCAGTGCATTACATGCGGCTTGCTGATGCTGAGACTTCTACATCTGCAAGCCACACGTAATGCCCTGGACCAGAGCTAGAATGTACAATGAAGAGAAACAA	((((....(((.....((.(.((.(.((((((((((((((.(((((((.((.(((((((.((((..((....))..)))).))))))).)).))))))).)))))))))))))).))).).)).....)))..))))	-65.4	AGKD01051518	8674	8810	-	393
Salmon	ssa-miR-new79	ssa-miR-new79_2a	ssa-miR-new79_2	ssa-miR-new79-3p	miR-new79	-	CAAGCCACACGTAATGCCCTG	GCCAGGGTTCAAAGGACTGTAGTAGCTCTGGTCCAGGGTGTTATGTGTAGTTTGCTGATGCTGAGCATTCAACAGCAAGCCACACGTAATGCCCTGGACCAGAGCTAAGGACTGTTGCTGCTAAGTGGT	((((.(((.(((((..((....((((((((((((((((((((((((((.((((((((((((...))))....)))))))).))))))))))))))))))))))))))))..)).)))..)))...))))	-71.4	AGKD01003572	9980	10108	-	402
Salmon	ssa-miR-new79	ssa-miR-new79_2b	ssa-miR-new79_2	ssa-miR-new79-3p	miR-new79	-	CAAGCCACACGTAATGCCCTG	GCCAGGGTTCAAAGGACTGTAGTAGCTCTGGTCCAGGGTGTTATGTGTAGTTTGCTGATGCTGAGCATTCAACAGCAAGCCACACGTAATGCCCTGGACCAGAGCTAAGGACTGTTGCTGCTAAGTGGT	((((.(((.(((((..((....((((((((((((((((((((((((((.((((((((((((...))))....)))))))).))))))))))))))))))))))))))))..)).)))..)))...))))	-71.4	AGKD01402142	1957	2085	-	402
Salmon	ssa-miR-new8	ssa-miR-new8	ssa-miR-new8	ssa-miR-new8-5p	miR-new8	-	AACTAAGCTTATTCCTGGACT	GTTTCCTGAACTCAAACTAAGCTTATTCCTGGACTGTCCCACGCTGTATAGTCCATGATGAGTAGGCTTAATCTGAGTCTGGGAGAC	((((((((.(((((...((((((((((((((((((((.(......).)))))))).)..)))))))))))...))))).))))))))	-36.9	AGKD01053346	5508	5594	+	198
Salmon	ssa-miR-new80	ssa-miR-new80	ssa-miR-new80	ssa-miR-new80-3p	miR-new80	-	CAAGCGGTCGGATCTGTTGTCT	AGCTAAGCTAAACAGCCGCTGGGTTAGCCAGCAGATCCGACCGGCTTGTTTCAACTGTAAGCAAGCGGTCGGATCTGTTGTCTATCACTGGTTAGGATAGTTTTAGCT	((((((((((..((((((.(((..(((.(((((((((((((((.((((((((....).)))))))))))))))))))))).)))))).))))).)..))).)))))))	-54.1	AGKD01117913	4684	4791	-	348
Salmon	ssa-miR-new81	ssa-miR-new81	ssa-miR-new81	ssa-miR-new81-3p	miR-new81	-	CAAGGCATACTGAACCAGCATGG	TGTGAAGCATGGAGGAGGAGGTGTGAGGGTTCTTTGCTGGTGACAGTGTCTGATTTATTTAGAATTCAAGGCATACTGAACCAGCATGGCTACCACAGAATTCTGCAGCGATACG	((((..((.((.((((.....((((..((((...(((((((..(((((((((((((.....)))))..))))..)))).))))))).))))..))))...)))).))))..))))	-34	AGKD01075474	7648	7762	-	393
Salmon	ssa-miR-new82	ssa-miR-new82	ssa-miR-new82	ssa-miR-new82-3p	miR-new82	-	CAATGCTCCTTCCATGCAACA	ACTTGTGTGTGTGTGTTGACCAGGGCTGGGGTGCATTGTAGTTGCATTGCATGTGTGTGTACATGGTGTGCAATGCTCCTTCCATGCAACACAGAGCTGTGTCGTGATGACACTCTGTGT	((....(.((((....(((((((..(((...(((((.(.((..(((((((((((((....))))...)))))))))..)).).)))))...)))..))).)))).....)))).)...))	-38.8	AGKD01030342	7590	7709	+	627
Salmon	ssa-miR-new83	ssa-miR-new83	ssa-miR-new83	ssa-miR-new83-3p	miR-new83	-	CAATGTGCCTTCCATGCAACA	GGCGTGCGTACGTTTGTGTGTATTGACCAGGGCTGTGGTGCATTGTAGTTGCATTGCATGTGTGTGTACATGGTGTGCAATGTGCCTTCCATGCAACACAGAGCTGTGTCATGATAACACACACATTGTGCATGCT	((((((((((.((.(((((((..(((((((..(((((.(((((.(.((.((((((((((((((....))))...)))))))))).)).).))))).)))))..))).)))).....))))))).))))))))))))	-56.3	AGKD01042618	22063	22198	+	651
Salmon	ssa-miR-new84	ssa-miR-new84	ssa-miR-new84	ssa-miR-new84-5p	miR-new84	-	CACAGTCCCGCAATGGCACACC	TCCTGTCGGACTCGGACTGCTGTGTGTGCAGGCTTTTGCTCACAGTCCCGCAATGGCACACCTGAGTAATAAAATCTATCTGGTGTGTTAGAAATGGGCTGGAACAAAAGCCTGCAATATGCCGTCCCCCAGGA	(((((..((....((((.((.((((.((((((((((((.((.((((((.....(((((((((.((.............)).))))))))).....)))))))).)))))))))))))))))).)))))))))))	-62	AGKD01009457	1303	1436	-	906
Salmon	ssa-miR-new85	ssa-miR-new85	ssa-miR-new85	ssa-miR-new85-3p	miR-new85	-	CACAGTCGATAGCGCGCCGGA	ACCCTGGTTTTATAAGCGCGGATATCGACTCTGCCGTTTGATTATGCTTTTGCGGCACAGTCGATAGCGCGCCGGATTTCGGGCTTGAAGGTCGAGGGT	(((((.(((((.(((((.((((((((((((.((((((..............)))))).))))))))...........)))).))))))))).).)))))	-38.7	AGKD01041411	6936	7034	-	2247
Salmon	ssa-miR-new86	ssa-miR-new86	ssa-miR-new86	ssa-miR-new86-3p	miR-new86	-	CACTCCAGCCATTTATTATGAG	GGTAAACAACAGACTGATGGCACCTTAATAGGGGAGGAAGGGCTCATGGTAATGGCTGGAGCGGAATTAATGAAATGCTCCACTCCAGCCATTTATTATGAGCTGTCCTCCCCCAAGCAGCCTCCACTGGTCTGATGCAACC	(((...((.((((((((.(((..(((....((((((((..(((((((((((((((((((((.(((.............))).))))))))).)))))))))))).)))))))).)))..)))))....)))))).))..)))	-68.6	AGKD01000302	59183	59324	-	300
Salmon	ssa-miR-new87	ssa-miR-new87	ssa-miR-new87	ssa-miR-new87-5p	miR-new87	-	CACTCTGAACACCCACTGTGCT	CACATCTGTGTCAGGAGCACAGTGCACTCTGAACACCCACTGTGCTGTCATCAGTTATATCCAGCCCACGTCTGTGTCAGGAGCACAGTGCACTCTGAACACCCACTGTGCTGTCATCAGTTATATCCAGCCCACGTCTGTGTCAGGAGCACAGTGCACTCTGAACACCCACTGTG	((((...((((((((.((((.((((.(.((((.(((..((((.((((..............((((.((.((..((((((((.(((...))).).))).))))..)))).))))..............)))).)).))..)))))))).)))).)))).).))).))))....))))	-52.5	AGKD01064732	1	176	-	1248
Salmon	ssa-miR-new88	ssa-miR-new88	ssa-miR-new88	ssa-miR-new88-5p	miR-new88	-	CACTGTAGTGGACTGTAGGCT	GTGGACTGTAGGCTGCATCTCACTGTAGCAGGCTGCATCTCACTGTAGTGGACTGTAGGCTGCATCTCACTGTAGCAGGCTGCATCTCACTGTAGTAGGATGGAGGCTGCATCTCACTGTAGTAGACTGTAGACTGCATCTCAC	(((((.(((((.((((((((.((((((((((.((.(((((.(((((((((((.(((((.((((...........)))).))))))).))))))))).))))).)).)))).......))))))))).))))).))))))).)))	-60.4	AGKD01068650	6267	6410	-	780
Salmon	ssa-miR-new89	ssa-miR-new89	ssa-miR-new89	ssa-miR-new89-3p	miR-new89	-	CAGCACAAACAGATCTGGGGTC	GGTGCCGTTGTTGTATGGGTTTAGCATGGTCCTAAATCTGTTTGTGCTGTCTTATAGAAGTTGGAATGACAGCACAAACAGATCTGGGGTCAGGCTCGATGTGAAACGAGACAGGGGAATC	(((.((.(((((....(.(((.(((.((((((((.((((((((((((((((................)))))))))))))))).)))))))).))).))).).......))))).)).)))	-48.4	AGKD01011919	1817	1937	-	1608
Salmon	ssa-miR-new9	ssa-miR-new9	ssa-miR-new9	ssa-miR-new9-3p	miR-new9	-	AAGAACTTGAACTAACGCCCTGG	GGACATCTGTGTAGGCTTTGCACTAGCTCTTGTCCAGGCGTTAGTGCGCGTTCCTCGGCAGCATAGTGGAAGAACTTGAACTAACGCCCTGGACCAGAGCTAGCTTTACTCTAGAGGTCC	((((.((((.(((((((.......((((((.((((((((((((((.((.((((.((.((......)).)).)))).)).))))))).))))))).))))))))).))))..)))).))))	-56.8	AGKD01026849	7706	7825	+	1821
Salmon	ssa-miR-new90	ssa-miR-new90	ssa-miR-new90	ssa-miR-new90-3p	miR-new90	-	CAGCACTGGGACTCCGTTCAGA	GTTGGTGTATTTATAGTCCAGTGTGTCACGCGCCGTGGACGGGGGATTACCTTGGCCGCTGAACCAGCAGCAGCACTGGGACTCCGTTCAGAATGGGGCTCTCACTCTGACTCACGGCAGC	((((.(((......((((.((.(((....((.((((((((((((.....((...((.((((......)))).))...))..)))))))))...))).))...))).)))))).))).))))	-43.9	AGKD01029744	18250	18370	+	156
Salmon	ssa-miR-new91	ssa-miR-new91	ssa-miR-new91	ssa-miR-new91-3p	miR-new91	-	CAGCCTGCAGGGATGGACTGGA	TGATTCAGCTTCAGCCCCAGCCTGCAGGGATGGGCTGGACTGACCCAGCTTCAGCCCCAGCCTGCAGGGATGGACTGGATGACTCAGCTTCAGCCCCAGCGTGAA	(((.(((..(((((.((...((((((((...(((((((((((...))).))))))))...))))))))...)).)))))))).)))..((((((....)).))))	-46.6	AGKD01062393	4997	5101	-	81
Salmon	ssa-miR-new92	ssa-miR-new92	ssa-miR-new92	ssa-miR-new92-5p	miR-new92	-	CAGGAGTACTGATTTAGGATCA	CTCCTGGGGCCCCTGAGGTATCGAGCATCTCAGAGCAGGAGTACTGATTTAGGATCAGTTTTGGAAGACATGATTCTAGATCAGCACTGCTACTCTGAGATGCTTTATAAAATACGGACCGATTAG	((..(.((..((......(((.(((((((((((((.((.(((.((((((((((((((((((....)))).)))))))))))))).))).)).))))))))))))).)))......)).)).)..))	-55.2	AGKD01099970	4626	4751	-	483
Salmon	ssa-miR-new93	ssa-miR-new93	ssa-miR-new93	ssa-miR-new93-3p	miR-new93	-	CAGGGCTCAGCCAATCGTTCAC	TTGGATGACTACTGTCTGTATGCGAACGACTGATGCGCGTTTGGAGCAATACTGACTGTATCCAGGGCTCAGCCAATCGTTCACATAACAACAGAATGCAGCACGCGA	(((..((.((.(..((((((((.((((((.((.((.((.(((((((((........))).)))))))).))..)).)))))).)))....)))))..).))))..)))	-30.1	AGKD01099522	2907	3014	+	156
Salmon	ssa-miR-new94	ssa-miR-new94	ssa-miR-new94	ssa-miR-new94-5p	miR-new94	-	CATAAAAGTAGTTGGTTGAGAT	GTATCAATGAATTATCAATTTCTGGTTTGTTCATATCATAAAAGTAGTTGGTTGAGATGAGTCATGGGTGTATCTCAATGACTACTTTTGAGGTATGAACATTTCCAAAACGTAGATTCTGGAAC	((.(((..(((((..(...((.(((..((((((((((.((((((((((..(((((((((...........))))))))).)))))))))).))))))))))...))).)).)..)))))))).))	-37.4	AGKD01022515	428	552	+	465
Salmon	ssa-miR-new95	ssa-miR-new95_a	ssa-miR-new95	ssa-miR-new95-3p	miR-new95	-	CATGGCAGTAGTTATTTCACA	ATGAAGTCTGTTTGAGTACAAGGTTTGGAACATGACCTAATTATATGCCAGGAAAATGTTAAAAGGTTCATGGCAGTAGTTATTTCACATTCCAGGTGTGAATCTCTCTTTGACTCAT	((((.(((.....(((....(.((((((((..(((..(((((((.(((((.(((..(......)..))).))))))))))))..)))..)))))))).)....))).....)))))))	-31.4	AGKD01010328	6662	6779	+	738
Salmon	ssa-miR-new95	ssa-miR-new95_b	ssa-miR-new95	ssa-miR-new95-3p	miR-new95	-	CATGGCAGTAGTTATTTCACA	ATGAAGTCTGTTTGAGTACAAGGTTTGGAACATGACCTAATTATATGCCAGGAAAATGTTAAAAGGTTCATGGCAGTAGTTATTTCACATTCCAGGTGTGAATCTCTCTTTGACTCAT	((((.(((.....(((....(.((((((((..(((..(((((((.(((((.(((..(......)..))).))))))))))))..)))..)))))))).)....))).....)))))))	-31.4	AGKD01037055	13116	13233	+	738
Salmon	ssa-miR-new96	ssa-miR-new96_a	ssa-miR-new96	ssa-miR-new96-5p	miR-new96	-	CCAAGACATGGCAACCTCCCCT	GGCCAAAGAACAAAGATCATACCCCCAAGACATGGCAACCTCCCCTGTTATTGCTAATGGTGAGAGGTTAGCATGTCTTAAGGGTATGATCTTTGAAACACAACC	((........((((((((((((((..((((((((..((((((.(((((((....)))))).).))))))..))))))))..))))))))))))))........))	-47.8	AGKD01024374	2958	3062	+	366
Salmon	ssa-miR-new96	ssa-miR-new96_b	ssa-miR-new96	ssa-miR-new96-5p	miR-new96	-	CCAAGACATGGCAACCTCCCCT	GGCCAAAGAACAAAGATCATACCCCCAAGACATGGCAACCTCCCCTGTTATTGCTAATGGTGAGAGGTTAGCATGTCTTAAGGGTATGATCTTTGAAACACAACC	((........((((((((((((((..((((((((..((((((.(((((((....)))))).).))))))..))))))))..))))))))))))))........))	-47.8	AGKD01193343	6863	6967	-	366
Salmon	ssa-miR-new97	ssa-miR-new97_a	ssa-miR-new97	ssa-miR-new97-3p	miR-new97	-	CCAATGTCAGGCCAGTGTCCC	CGGGACTGCAACTAAACGGGAGTCTGTTGGGACATTGGGCTGAAATTGAGACTCCTGATCCCAATGTCAGGCCAGTGTCCCAACAACTTCTGGACCG	(((.............(((((((.((((((((((((((.((((.((((.(((....).)).)))).)))).)))))))))))))))))))))..)))	-46.4	AGKD01042614	5029	5125	+	183
Salmon	ssa-miR-new97	ssa-miR-new97_b	ssa-miR-new97	ssa-miR-new97-3p	miR-new97	-	CCAATGTCAGGCCAGTGTCCC	CGGGACTGCAACTAAACGGGAGTCTGTTGGGACATTGGGCTGAAATTGAGACTCCTGATCCCAATGTCAGGCCAGTGTCCCAACAACTTCTGGACCG	(((.............(((((((.((((((((((((((.((((.((((.(((....).)).)))).)))).)))))))))))))))))))))..)))	-46.4	AGKD01249521	1694	1790	-	183
Salmon	ssa-miR-new98	ssa-miR-new98	ssa-miR-new98	ssa-miR-new98-3p	miR-new98	-	CCAGACAATACAAACAGATCTG	GTGACGACAACCTCCCTAGCTTGTTCTCAGATCTGTTAGTGGTGTCTTACCAACTAAGGCCAGACAATACAAACAGATCTGGGACCAGGCTAACAACCCATTGCAC	(((.(((.........(((((((.(((((((((((((.(((.(((((..((......))..))))).))).))))))))))))).)))))))........))))))	-41.8	AGKD01036919	4131	4236	-	744
Salmon	ssa-miR-new99	ssa-miR-new99	ssa-miR-new99	ssa-miR-new99-5p	miR-new99	-	CCAGATCTGTTTGGGCTGTCCT	CAGCAGAAAGCTGGTCTGCTACCAGATCTGTTTGGGCTGTCCTGCCAACTCCTCACGACAATGGCCATAGGAGTTGATAAGACAGCCAAAACTGATCTGGGACCAGGCAATCAGAAAGCTG	((((.........(((((...(((((((.((((.(((((((.((.((((((((...............)))))))).)).))))))).)))).)))))))...))))).........))))	-50.8	AGKD01018077	6889	7009	-	273
Rainbow Trout (Ma et al)	ssa-nov-117	ssa-nov-117_1	ssa-nov-117_1	ssa-nov-117-3p	omy-miR-nov117-5p	3.60E-01	TGTCTTTCACATTCTCT	CCATTGGCGCAGCAACCCACAGTCTGTAAAGGCCCACTCACTCGGAGGATGTGATTGACTGGGCTGCTGACCCAACCAGTTATGTCTTTCACATTCTCTGAATGAGGAGGCCAGATAAGCACATTGTGTGGCTCTGAGATGG	(((((..((.(((....((((((.(((...((((..((((.(((((((((((((..(((..(((((.(......).)))))..)))..))))))))))))).))))..))))......))).))))))..))).)).)))))	-60	AGKD01016886	3040	3181	-	630
Rainbow Trout (Ma et al)	ssa-nov-117	ssa-nov-117_2	ssa-nov-117_2	ssa-nov-117-3p	omy-miR-nov117-5p	3.60E-01	GTCTGTGTCTATTGTCTCT	CTGTTTCCTGCAGAGACACCTGACACAGCCCCCATTCTATCTCATAAAAGTGGGTCTGTGTCTATTGTCTCTGTGGTTCCAG	(((...((.(((((((((...(((((((..((((((............)))))).)))))))...)))))))))))...)))	-36	AGKD01029134	9053	9134	-	5844
Rainbow Trout (Ma et al)	ssa-nov-14	ssa-nov-14_1	ssa-nov-14_1	ssa-nov-14-3p	omy-miR-nov14-5p	3.60E-01	ACCTGTGCTCACTGTAG	TGAGCTGTTGGAGAAGATCGTACTGGATAACTCTGTCTTCAGTGAACACAGGTAACAGAGCTACTAGAGCTCTGATACCTGTGCTCACTGTAGGCTGGGCTGTCCATTGTGTGTTTTCTCTCTAGTTCA	(((((((..((((((((.(((((((((((.(((.((((.((((((.((((((((.(((((((.....))))))).)))))))).)))))).)))).))).))))))..))))))))))))).)))))))	-67.2	AGKD01054431	2886	3014	+	246
Rainbow Trout (Ma et al)	ssa-nov-14	ssa-nov-14_2	ssa-nov-14_2	ssa-nov-14-3p	omy-miR-nov14-5p	3.60E-01	ACCTGTGCTCACTGTAG	GAGCTGTTGGAGAAGATCGTACTGGATAACTCCGTCTTCAGTGAACACAGGTAACAGAGCTCTTAGTGCTCTGATACCTGTGCTCACTGTAGGCTGGGCTGTCCATTGTGTGTCTTCTCTCTCGGTCTT	((((((..((((((((.(((((((((((.(((.((((.((((((.((((((((.((((((.......)))))).)))))))).)))))).)))).))).))))))..)))))))))))))..))).)))	-67.5	AGKD01011274	14870	14998	-	246
Rainbow Trout (Ma et al)	ssa-nov-208	ssa-nov-208	ssa-nov-208	ssa-nov-208-3p	omy-miR-nov208-5p	3.55E-01	AGTCCTGAGCTATGGCTGG	CCAGCCAGTCTAGCCAGCCCTTGCCTCCCTTCAGCAGAGACACCTGCTCTGAGGAGAGTCCTGAGCTATGGCTGG	(((((((...(((((((..(((.((((.....(((((......)))))..)))).)))..))).)))))))))))	-34.7	AGKD01000938	9278	9352	+	1215
Rainbow Trout (Ma et al)	ssa-nov-70	ssa-nov-70	ssa-nov-70	ssa-nov-70-3p	omy-miR-nov70-3p	3.60E-01	TCTGTTTCTCTGTGTGT	TGGACAACTGCTGAGCCCAGTGGGAAATGCCCACCTGGAGTCAGCAAACACAGGGAACTCCAGGGAGATATACTGTCTCTGTTTCTCTGTGTGTACTGACTCAGGAGGGATTTGTCTACTTTCCAGTAGCACTACCCA	(((....((((((.(...((((((.((..(((.((((.((((((...((((((((((...((((((.(.....).)))))).))))))))))...)))))))))).)))..)).))))))..)))))))......)))	-57.2	AGKD01097203	2627	2764	-	1347
Rainbow Trout (Ma et al)	ssa-nov-71	ssa-nov-71	ssa-nov-71	ssa-nov-71-5p	omy-miR-nov71-3p	3.60E-01	TCTGTTTGTGCTGTCTTGC	AGAACCTGTCAGCGAGACGTCTTCCCATAGCTTGGTCCCAGAATCTGTTTGTGCTGTCTTGCCTACTCGTATGGTCATTAGGACTTGGCAAGACAGCACAAACTGATATGGGACCTGGCTAGTCTGCCCAATCTGGTTACT	((((((.(...((.((((.........(((((.(((((((..(((.(((((((((((((((((...((.((.......)).))...))))))))))))))))).))).))))))).))))))))))).....).)))).))	-64.4	AGKD01055373	1124	1264	+	1578
Rainbow Trout (Ma et al)	ssa-nov-79	ssa-nov-79_a	ssa-nov-79	ssa-nov-79-5p	omy-miR-nov79-5p	4.68E-06	GACTTGGTCAAAGCTCCTCAG	ATGGGATAAGAGTTTTCTAGTCTGTCTTTGCCCCTTGACTTGGTCAAAGCTCCTCAGTGATGAGTAGAAACCTGAGAAGTTTGGAACAAGTAAAGGGTCCCTGACTTCATCTGAAGAAGTTGTCTCAT	(((((((((...(((((.((...(((...(.(((((.(((((.((.(((((.(((((..............))))).))))).)).))))).))))).)...))).....)))))))..)))))))))	-38.1	AGKD01253233	5080	5207	-	2394
Rainbow Trout (Ma et al)	ssa-nov-79	ssa-nov-79_b	ssa-nov-79	ssa-nov-79-5p	omy-miR-nov79-5p	4.68E-06	GACTTGGTCAAAGCTCCTCAG	ATGGGATAAGAGTTTTCTAGTCTGTCTTTGCCCCTTGACTTGGTCAAAGCTCCTCAGTGATGAGTAGAAACCTGAGAAGTTTGGAACAAGTAAAGGGTCCCTGACTTCATCTGAAGAAGTTGTCTCAT	(((((((((...(((((.((...(((...(.(((((.(((((.((.(((((.(((((..............))))).))))).)).))))).))))).)...))).....)))))))..)))))))))	-38.1	AGKD01003876	14169	14296	-	2394
