# Supplementary material for: Sequencing and Characterisation of an Extensive Atlantic Salmon (Salmo salar L.) MicroRNA Repertoire
Source: PLoS One. 2013 Jul 29;8(7):e70136. doi: 10.1371/journal.pone.0070136 (PMC3726450; doi:10.1371/journal.pone.0070136)
Supplement: Table S3 — (CSV) [file pone.0070136.s003.csv]

Family	Gene number	Abundance (expression)
ssa-let-7	26	0.0185469
ssa-miR-1	2	0.0001598
ssa-miR-10	8	0.3498348
ssa-miR-100	3	0.0060027
ssa-miR-101	5	0.0003281
ssa-miR-103	3	0.0001168
ssa-miR-106	1	0.0000034
ssa-miR-107	3	0.0002638
ssa-miR-122	3	0.0012612
ssa-miR-124	3	0.0000933
ssa-miR-125	5	0.0051212
ssa-miR-126	2	0.0022731
ssa-miR-128	5	0.0034192
ssa-miR-129	4	0.0003008
ssa-miR-130	5	0.0008538
ssa-miR-132	4	0.0001463
ssa-miR-133	5	0.0164485
ssa-miR-135	10	0.0000959
ssa-miR-137	7	0.0000212
ssa-miR-1388	2	0.0002934
ssa-miR-139	2	0.0000455
ssa-miR-140	1	0.0002001
ssa-miR-143	2	0.0155472
ssa-miR-144	1	0.0000167
ssa-miR-145	3	0.0001258
ssa-miR-146	7	0.0031482
ssa-miR-15	8	0.0006195
ssa-miR-150	3	0.0002573
ssa-miR-152	4	0.0006791
ssa-miR-153	4	0.0000534
ssa-miR-16	7	0.0019428
ssa-miR-17	4	0.0001824
ssa-miR-1788	3	0.0000118
ssa-miR-18	3	0.0000238
ssa-miR-181	13	0.3789105
ssa-miR-182	4	0.0144095
ssa-miR-183	4	0.0086003
ssa-miR-184	2	0.0028553
ssa-miR-187	2	0.0000185
ssa-miR-19	11	0.0002412
ssa-miR-190	6	0.0000248
ssa-miR-192	1	0.0211765
ssa-miR-193	6	0.0000440
ssa-miR-194	3	0.0007522
ssa-miR-196	6	0.0003161
ssa-miR-199	4	0.0110236
ssa-miR-20	9	0.0000849
ssa-miR-200	8	0.0025385
ssa-miR-202	3	0.0000115
ssa-miR-203	6	0.0019144
ssa-miR-204	3	0.0129084
ssa-miR-205	6	0.0018262
ssa-miR-21	7	0.0105238
ssa-miR-210	1	0.0001360
ssa-miR-212	5	0.0002253
ssa-miR-214	3	0.0007105
ssa-miR-216	3	0.0000680
ssa-miR-217	2	0.0000163
ssa-miR-218	3	0.0000215
ssa-miR-2184	4	0.0000345
ssa-miR-2187	2	0.0000008
ssa-miR-219	2	0.0000155
ssa-miR-22	4	0.0021272
ssa-miR-221	2	0.0001690
ssa-miR-222	5	0.0005054
ssa-miR-223	2	0.0000589
ssa-miR-23	6	0.0011625
ssa-miR-24	6	0.0002591
ssa-miR-25	4	0.0013014
ssa-miR-26	10	0.0590861
ssa-miR-27	7	0.0048928
ssa-miR-29	8	0.0000427
ssa-miR-30	18	0.0113352
ssa-miR-301	6	0.0001344
ssa-miR-3150	1	0.0000227
ssa-miR-33	3	0.0000412
ssa-miR-338	4	0.0003368
ssa-miR-34	1	0.0000030
ssa-miR-365	2	0.0000513
ssa-miR-375	3	0.0006587
ssa-miR-411	1	0.0000002
ssa-miR-415	2	0.0000005
ssa-miR-429	4	0.0007948
ssa-miR-449	2	0.0000052
ssa-miR-450	1	0.0000003
ssa-miR-454	2	0.0000015
ssa-miR-455	2	0.0006252
ssa-miR-456	3	0.0000250
ssa-miR-457	2	0.0002588
ssa-miR-458	2	0.0003521
ssa-miR-460	1	0.0000365
ssa-miR-462	1	0.0005956
ssa-miR-47	1	0.0000056
ssa-miR-4792	1	0.0000431
ssa-miR-489	1	0.0000463
ssa-miR-499	4	0.0001563
ssa-miR-5077	1	0.0000228
ssa-miR-5119	1	0.0000005
ssa-miR-551	2	0.0000133
ssa-miR-7	6	0.0000360
ssa-miR-7132	4	0.0000491
ssa-miR-722	1	0.0000197
ssa-miR-723	3	0.0000130
ssa-miR-724	1	0.0002146
ssa-miR-725	1	0.0000953
ssa-miR-726	1	0.0000016
ssa-miR-727	1	0.0000066
ssa-miR-729	3	0.0000005
ssa-miR-730	2	0.0000116
ssa-miR-733	1	0.0000004
ssa-miR-734	1	0.0000060
ssa-miR-737	1	0.0000003
ssa-miR-9	9	0.0044918
ssa-miR-92	6	0.0083638
ssa-miR-93	4	0.0000409
ssa-miR-96	4	0.0000531
ssa-miR-99	1	0.0002246
ssa-miR-new1	1	0.0000002
ssa-miR-new10	1	0.0000002
ssa-miR-new100	1	0.0000003
ssa-miR-new101	1	0.0000003
ssa-miR-new102	1	0.0000001
ssa-miR-new103	2	0.0000003
ssa-miR-new104	1	0.0000027
ssa-miR-new105	1	0.0000006
ssa-miR-new106	1	0.0000106
ssa-miR-new107	2	0.0000002
ssa-miR-new108	1	0.0000012
ssa-miR-new109	1	0.0000002
ssa-miR-new11	1	0.0000031
ssa-miR-new110	1	0.0000005
ssa-miR-new111	1	0.0000004
ssa-miR-new112	2	0.0000010
ssa-miR-new113	1	0.0000288
ssa-miR-new114	1	0.0000022
ssa-miR-new115	1	0.0000003
ssa-miR-new116	1	0.0000003
ssa-miR-new117	2	0.0000010
ssa-miR-new118	1	0.0000003
ssa-miR-new119	3	0.0000019
ssa-miR-new12	3	0.0000037
ssa-miR-new120	1	0.0000002
ssa-miR-new121	3	0.0000126
ssa-miR-new122	1	0.0000152
ssa-miR-new123	1	0.0000004
ssa-miR-new124	1	0.0000073
ssa-miR-new125	1	0.0000002
ssa-miR-new126	2	0.0000015
ssa-miR-new127	1	0.0000006
ssa-miR-new128	1	0.0010910
ssa-miR-new129	1	0.0000000
ssa-miR-new13	1	0.0000004
ssa-miR-new130	1	0.0000002
ssa-miR-new131	1	0.0000004
ssa-miR-new132	1	0.0000002
ssa-miR-new133	1	0.0000003
ssa-miR-new134	1	0.0000002
ssa-miR-new135	1	0.0000005
ssa-miR-new136	1	0.0000005
ssa-miR-new137	1	0.0000001
ssa-miR-new138	1	0.0000001
ssa-miR-new139	1	0.0000004
ssa-miR-new14	2	0.0000003
ssa-miR-new140	4	0.0000018
ssa-miR-new141	1	0.0000004
ssa-miR-new142	2	0.0000024
ssa-miR-new143	2	0.0000006
ssa-miR-new144	1	0.0000005
ssa-miR-new145	1	0.0000003
ssa-miR-new146	1	0.0000963
ssa-miR-new147	1	0.0000001
ssa-miR-new148	2	0.0000004
ssa-miR-new149	1	0.0000009
ssa-miR-new15	2	0.0000005
ssa-miR-new150	2	0.0000006
ssa-miR-new151	1	0.0000001
ssa-miR-new152	1	0.0000004
ssa-miR-new153	1	0.0000037
ssa-miR-new154	1	0.0000025
ssa-miR-new155	1	0.0000001
ssa-miR-new156	1	0.0000016
ssa-miR-new157	1	0.0000003
ssa-miR-new158	1	0.0000023
ssa-miR-new159	1	0.0000008
ssa-miR-new16	1	0.0000004
ssa-miR-new160	1	0.0000006
ssa-miR-new161	1	0.0000006
ssa-miR-new162	2	0.0000007
ssa-miR-new163	1	0.0000000
ssa-miR-new164	1	0.0000018
ssa-miR-new165	1	0.0000000
ssa-miR-new166	2	0.0000016
ssa-miR-new167	1	0.0000003
ssa-miR-new168	1	0.0000005
ssa-miR-new169	1	0.0000004
ssa-miR-new17	1	0.0000000
ssa-miR-new170	2	0.0000340
ssa-miR-new171	1	0.0000002
ssa-miR-new172	1	0.0000083
ssa-miR-new173	2	0.0000008
ssa-miR-new174	1	0.0000041
ssa-miR-new175	1	0.0000019
ssa-miR-new176	2	0.0000004
ssa-miR-new177	1	0.0000007
ssa-miR-new178	1	0.0000002
ssa-miR-new179	1	0.0000005
ssa-miR-new18	1	0.0000005
ssa-miR-new180	2	0.0000003
ssa-miR-new181	2	0.0000003
ssa-miR-new182	3	0.0000022
ssa-miR-new183	1	0.0000006
ssa-miR-new184	1	0.0000005
ssa-miR-new185	2	0.0000010
ssa-miR-new186	1	0.0000002
ssa-miR-new187	2	0.0000011
ssa-miR-new188	2	0.0000008
ssa-miR-new189	1	0.0000017
ssa-miR-new19	1	0.0000014
ssa-miR-new190	1	0.0000010
ssa-miR-new191	1	0.0000021
ssa-miR-new192	1	0.0000005
ssa-miR-new193	1	0.0000002
ssa-miR-new194	1	0.0000009
ssa-miR-new195	1	0.0000002
ssa-miR-new196	1	0.0000012
ssa-miR-new197	1	0.0000015
ssa-miR-new198	1	0.0000027
ssa-miR-new199	1	0.0000008
ssa-miR-new2	2	0.0000005
ssa-miR-new20	1	0.0000004
ssa-miR-new200	1	0.0000002
ssa-miR-new201	2	0.0000005
ssa-miR-new202	1	0.0000002
ssa-miR-new203	1	0.0000022
ssa-miR-new204	1	0.0000002
ssa-miR-new205	1	0.0000008
ssa-miR-new206	1	0.0000014
ssa-miR-new207	1	0.0000003
ssa-miR-new208	1	0.0000001
ssa-miR-new209	1	0.0000004
ssa-miR-new21	1	0.0000004
ssa-miR-new210	2	0.0000016
ssa-miR-new211	1	0.0000003
ssa-miR-new212	1	0.0000002
ssa-miR-new213	1	0.0000009
ssa-miR-new214	1	0.0000000
ssa-miR-new215	1	0.0000009
ssa-miR-new216	2	0.0000097
ssa-miR-new217	1	0.0000005
ssa-miR-new218	1	0.0000008
ssa-miR-new219	1	0.0000042
ssa-miR-new22	2	0.0000004
ssa-miR-new220	1	0.0000006
ssa-miR-new221	1	0.0000070
ssa-miR-new222	1	0.0000000
ssa-miR-new223	1	0.0000002
ssa-miR-new224	1	0.0000003
ssa-miR-new225	3	0.0000420
ssa-miR-new226	1	0.0000002
ssa-miR-new227	1	0.0000001
ssa-miR-new228	1	0.0000006
ssa-miR-new229	1	0.0000004
ssa-miR-new23	3	0.0000012
ssa-miR-new230	1	0.0000005
ssa-miR-new231	1	0.0000002
ssa-miR-new232	2	0.0000017
ssa-miR-new233	1	0.0010247
ssa-miR-new234	2	0.0000008
ssa-miR-new235	1	0.0000001
ssa-miR-new236	2	0.0000029
ssa-miR-new237	1	0.0000004
ssa-miR-new238	1	0.0000005
ssa-miR-new239	1	0.0000002
ssa-miR-new24	1	0.0000003
ssa-miR-new240	3	0.0000029
ssa-miR-new241	1	0.0000002
ssa-miR-new242	1	0.0000001
ssa-miR-new243	1	0.0000002
ssa-miR-new244	1	0.0000040
ssa-miR-new245	1	0.0000046
ssa-miR-new246	4	0.0000164
ssa-miR-new247	3	0.0000006
ssa-miR-new248	1	0.0000001
ssa-miR-new249	1	0.0000036
ssa-miR-new25	1	0.0000005
ssa-miR-new250	1	0.0000002
ssa-miR-new251	1	0.0000003
ssa-miR-new252	1	0.0000005
ssa-miR-new253	1	0.0000001
ssa-miR-new254	1	0.0000003
ssa-miR-new255	1	0.0000003
ssa-miR-new256	4	0.0000074
ssa-miR-new257	1	0.0000002
ssa-miR-new258	1	0.0000002
ssa-miR-new259	3	0.0000022
ssa-miR-new26	1	0.0000007
ssa-miR-new260	2	0.0000036
ssa-miR-new261	1	0.0000081
ssa-miR-new262	1	0.0000009
ssa-miR-new263	1	0.0000005
ssa-miR-new264	1	0.0000004
ssa-miR-new265	1	0.0000013
ssa-miR-new266	1	0.0000009
ssa-miR-new267	1	0.0000006
ssa-miR-new268	1	0.0000004
ssa-miR-new269	1	0.0000001
ssa-miR-new27	1	0.0000001
ssa-miR-new270	1	0.0000003
ssa-miR-new271	2	0.0000022
ssa-miR-new272	1	0.0000009
ssa-miR-new273	1	0.0000002
ssa-miR-new274	1	0.0000006
ssa-miR-new275	3	0.0000006
ssa-miR-new276	1	0.0000008
ssa-miR-new277	1	0.0000002
ssa-miR-new278	1	0.0000008
ssa-miR-new279	1	0.0000001
ssa-miR-new28	1	0.0000005
ssa-miR-new280	1	0.0000008
ssa-miR-new281	1	0.0000004
ssa-miR-new282	1	0.0000009
ssa-miR-new283	1	0.0000002
ssa-miR-new284	1	0.0000008
ssa-miR-new285	1	0.0000006
ssa-miR-new286	1	0.0000001
ssa-miR-new287	1	0.0000003
ssa-miR-new288	1	0.0000000
ssa-miR-new289	1	0.0003134
ssa-miR-new29	1	0.0000007
ssa-miR-new290	1	0.0000009
ssa-miR-new291	1	0.0000086
ssa-miR-new292	1	0.0000004
ssa-miR-new293	1	0.0000002
ssa-miR-new294	1	0.0000003
ssa-miR-new295	1	0.0000003
ssa-miR-new296	1	0.0000004
ssa-miR-new297	1	0.0000002
ssa-miR-new298	1	0.0000002
ssa-miR-new299	1	0.0000038
ssa-miR-new3	1	0.0000000
ssa-miR-new30	2	0.0000043
ssa-miR-new300	1	0.0000002
ssa-miR-new301	1	0.0000002
ssa-miR-new302	1	0.0000006
ssa-miR-new303	1	0.0000003
ssa-miR-new304	1	0.0000036
ssa-miR-new305	1	0.0000001
ssa-miR-new306	1	0.0000010
ssa-miR-new307	1	0.0000013
ssa-miR-new308	2	0.0000025
ssa-miR-new309	1	0.0000002
ssa-miR-new31	3	0.0000005
ssa-miR-new310	2	0.0000004
ssa-miR-new311	1	0.0000001
ssa-miR-new312	1	0.0000002
ssa-miR-new313	1	0.0000008
ssa-miR-new314	1	0.0000006
ssa-miR-new315	1	0.0000065
ssa-miR-new316	1	0.0000006
ssa-miR-new317	1	0.0000000
ssa-miR-new318	1	0.0000003
ssa-miR-new319	1	0.0000003
ssa-miR-new32	1	0.0000012
ssa-miR-new320	1	0.0000001
ssa-miR-new321	2	0.0000010
ssa-miR-new322	1	0.0000002
ssa-miR-new323	1	0.0000002
ssa-miR-new324	1	0.0000003
ssa-miR-new325	1	0.0000037
ssa-miR-new326	1	0.0000007
ssa-miR-new327	1	0.0000002
ssa-miR-new328	1	0.0000036
ssa-miR-new329	2	0.0000003
ssa-miR-new33	1	0.0000002
ssa-miR-new330	1	0.0000002
ssa-miR-new34	1	0.0000006
ssa-miR-new35	1	0.0000002
ssa-miR-new36	1	0.0000013
ssa-miR-new37	2	0.0000006
ssa-miR-new38	1	0.0000002
ssa-miR-new39	2	0.0000049
ssa-miR-new4	1	0.0000006
ssa-miR-new40	1	0.0000000
ssa-miR-new41	4	0.0003179
ssa-miR-new42	1	0.0000103
ssa-miR-new43	1	0.0000002
ssa-miR-new44	1	0.0000002
ssa-miR-new45	1	0.0000064
ssa-miR-new46	1	0.0000000
ssa-miR-new47	4	0.0000038
ssa-miR-new48	1	0.0000003
ssa-miR-new49	1	0.0000047
ssa-miR-new5	1	0.0000007
ssa-miR-new50	1	0.0000007
ssa-miR-new51	1	0.0000017
ssa-miR-new52	1	0.0000004
ssa-miR-new53	1	0.0000009
ssa-miR-new54	1	0.0000001
ssa-miR-new55	1	0.0000001
ssa-miR-new56	1	0.0000000
ssa-miR-new57	1	0.0000004
ssa-miR-new58	3	0.0000096
ssa-miR-new59	1	0.0000010
ssa-miR-new6	1	0.0000002
ssa-miR-new60	1	0.0000008
ssa-miR-new61	1	0.0000003
ssa-miR-new62	2	0.0000004
ssa-miR-new63	1	0.0000003
ssa-miR-new64	1	0.0000007
ssa-miR-new65	2	0.0000047
ssa-miR-new66	1	0.0000034
ssa-miR-new67	1	0.0000001
ssa-miR-new68	1	0.0000010
ssa-miR-new69	1	0.0000002
ssa-miR-new7	1	0.0000029
ssa-miR-new70	1	0.0000003
ssa-miR-new71	2	0.0000004
ssa-miR-new72	1	0.0000002
ssa-miR-new73	1	0.0000005
ssa-miR-new74	2	0.0000007
ssa-miR-new75	1	0.0000004
ssa-miR-new76	1	0.0000027
ssa-miR-new77	1	0.0000002
ssa-miR-new78	1	0.0000006
ssa-miR-new79	3	0.0000009
ssa-miR-new8	1	0.0000001
ssa-miR-new80	1	0.0000003
ssa-miR-new81	1	0.0000003
ssa-miR-new82	1	0.0000005
ssa-miR-new83	1	0.0000005
ssa-miR-new84	1	0.0000007
ssa-miR-new85	1	0.0000017
ssa-miR-new86	1	0.0000002
ssa-miR-new87	1	0.0000009
ssa-miR-new88	1	0.0000006
ssa-miR-new89	1	0.0000012
ssa-miR-new9	1	0.0000013
ssa-miR-new90	1	0.0000001
ssa-miR-new91	1	0.0000001
ssa-miR-new92	1	0.0000004
ssa-miR-new93	1	0.0000001
ssa-miR-new94	1	0.0000003
ssa-miR-new95	2	0.0000011
ssa-miR-new96	2	0.0000005
ssa-miR-new97	2	0.0000003
ssa-miR-new98	1	0.0000005
ssa-miR-new99	1	0.0000002
ssa-nov-117	2	0.0000048
ssa-nov-14	2	0.0000004
ssa-nov-208	1	0.0000009
ssa-nov-70	1	0.0000010
ssa-nov-71	1	0.0000012
ssa-nov-79	2	0.0000035
