# Supplementary material for: Sequencing and Characterisation of an Extensive Atlantic Salmon (Salmo salar L.) MicroRNA Repertoire
Source: PLoS One. 2013 Jul 29;8(7):e70136. doi: 10.1371/journal.pone.0070136 (PMC3726450; doi:10.1371/journal.pone.0070136)
Supplement: Table S4 — (CSV) [file pone.0070136.s004.csv]

#transcript	predicted_gene	microRNA	targetsite_start	targetsite_end	microRNA_start	microRNA_end	targetsite	structure	TargetSpy_energy	TargetSpy_score	RNAhybrid_energy	RNAhybrid_score
Contig7		ssa-miR-190_A-5p	44	68	0	21	GGTCACAATTAGTTTAACAGGAGG	(((((.((..(((...((((((((&)))))))))))..)).)))))	-22.5	0.994991496	-27.8	0.032089
Contig8	[2e-66 - sp|Q5E951|TBCB_BOVIN Tubulin folding cofactor B (Tubulin-specific chaperone B)]	ssa-miR-103_A-3p	0	18	1	20	TAGAACTGTGATGCTGTC	(((..(((((((((((.(&))))))))..))))..)))	-17.5	0.991313035	-23.1	0.016348
Contig8	[2e-66 - sp|Q5E951|TBCB_BOVIN Tubulin folding cofactor B (Tubulin-specific chaperone B)]	ssa-miR-107-3p	0	18	1	20	TAGAACTGTGATGCTGTC	(((..(((((((((((.(&))))))))..))))..)))	-17.5	0.991313035	-23.1	0.014916
Contig10		ssa-miR-188-5p	50	76	0	23	CTGTTAAACTGTAAAGGCTGGCTGTA	((((..(((..(...(((.(((((((&)))))))))))..)))..)).))	-18.6	0.995852625	-23.3	0.039129
Contig19	[4e-22 - ZFIN|ZDB-GENE-060503-602 - symbol:si:ch211-254e15.2]	ssa-miR-3250-3p	34	52	1	20	GGAAAGCCTTTCACAGAG	((..(((....(((((((&)))))))....)))...))	-15.8	0.995693972	-28.1	0.029926
Contig19	[4e-22 - ZFIN|ZDB-GENE-060503-602 - symbol:si:ch211-254e15.2]	ssa-miR-new126-5p	0	22	1	22	TGAGGTTATTCTTGAAAGGCCA	((.(((....((((.(((((((&)))))))...)))).))).))	-15.6	0.99936817	-28.2	0.035961
Contig25	[6e-52 - sp|Q8IUR0|TPPC5_HUMAN Trafficking protein particle complex subunit 5]	ssa-miR-new211-3p	173	197	0	21	CAGTATATTGAGAAGTGAAACAGG	((((((((.....((.((((((((&)))))))).))..))))))))	-20.5	0.996324952	-29.8	0.011994
Contig33	[9e-47 - sp|Q641Z6.1|EHD1_RAT EH domain-containing protein 1]	ssa-miR-new121-3p	241	270	0	20	CCATCTGATGTGAGACAATGAAGGAGGAG	(((((((....(.(((...(.((((((((&))))))))))))))))))))	-23	0.995322567	-28.3	0.017739
Contig42		ssa-miR-193a-5p	83	109	0	22	TTATCTTCTTTTGGTCTGGAGGCCCA	(((((((......(((((((((((((&))))))))..))))))))))))	-19.5	0.99676485	-25.6	0.020558
Contig48		ssa-miR-101b-5p	154	177	1	20	TGTCGGTACCATTTATGGTGACT	(..((((((((....((((((((&))))))))))))))))..)	-21.9	0.996379028	-27.5	0.023179
Contig48		ssa-miR-new118-3p	226	256	1	24	GCTTTGATTTGGCCTTCTGTCACAGCTGTA	(((......(((((((((....((((((((&)))))))).)))))).))).)))	-25.1	0.998163243	-31.3	0.003166
Contig58		ssa-miR-new60-5p	6	35	1	22	GGCCAAATCTAGTTGACTAAGCTCACCCA	((((...((((((.....((..(((((((&)))))))..))))))))))))	-23.4	0.997970148	-29.4	0.015071
Contig65	[4e-89 - sp|Q99L04|DHRS1_MOUSE Dehydrogenase/reductase SDR family member 1]	ssa-miR-new187-3p	9	34	1	21	TGTCAGGAAAAGTGTTGATGACCTG	((((..(((......((.(((((((&)))))))))..)))..))))	-15.8	0.996423746	-26.4	0.009349
Contig68		ssa-miR-new297-3p	157	179	1	21	GTGCAGGAACTTAAAGATGCAG	((((((..((.....(((((((&)))))))...))..))))))	-22.3	0.998272776	-27.7	0.039852
Contig77	[9e-78 - sp|Q5RF24.1|WDR13_PONPY WD repeat-containing protein 13]	ssa-miR-new30-3p	108	128	1	20	TCTGTGTTTTTATGGCTGGG	(((((.((((((.(((((((&))))))).)))))))))))	-22.3	0.996242597	-26.9	0.013311
Contig84	[1e-22 - sp|O08795|GLU2B_MOUSE Glucosidase 2 subunit beta precursor (Glucosidase II subunit beta)]	ssa-miR-188-5p	114	144	0	24	GCTTGTGGATAATTCGTAGCACTGGCTGTA	(((.(..((....(((((((...(((((((&)))))))))))))).))..).)))	-23.7	0.991101193	-28.8	0.005049
Contig110		ssa-miR-new249-5p	24	52	0	20	AGGCAAAATTGGTCACATTTCAAAGTAA	((((....(((((((......(((((((&))))))))))))))..))))	-18.2	0.997224258	-24.7	0.026618
Contig113		ssa-miR-222_A-3p	221	248	0	21	ATGCAGTGTTTACCGTGTATGTAGTCT	((.(((((....(((.(.((((((.((&)))))))))))).))))).))	-13.2	0.995548061	-29.1	0.023247
Contig114		ssa-miR-92b-3p	382	399	0	20	AGGAAGGGACTGCAATA	(((..((((((((((((&)))))))...)))))..)))	-20.4	0.996496549	-27.4	0.042485
Contig143	[8e-16 - sp|O19005|CLD4_CERAE Claudin-4 (Clostridium perfringens enterotoxin receptor)]	ssa-miR-6221-3p	96	132	0	25	CTGTGCAGTGTGATCCTTACTGTCTCACATTGTGAT	((((((.......(((.....((((((..(((((((&)))))))..)))))).)))))))))	-24.81	0.994381462	-30.9	0.01543
Contig145		ssa-miR-496-3p	14	41	1	21	CTTTGGTGGTCGAGATGTGTAGGTATC	((.((((((.......(..((((((((&))))))))..))))))).))	-18.71	0.995434379	-22	0.027895
Contig145		ssa-miR-new221-3p	14	41	1	21	CTTTGGTGGTCGAGATGTGTAGGTATC	((.((((((.......(..((((((((&))))))))..))))))).))	-18.71	0.995434379	-22	0.027895
Contig145		ssa-miR-new43-5p	31	53	1	20	TGTAGGTATCTGTACTGATGGC	((((((...(((...(((((((&))))))).))).)))).))	-17.1	0.999565613	-23.3	0.012168
Contig146	[3e-64 - sp|P07355|ANXA2_HUMAN Annexin A2 (Annexin-2) (Annexin II) (Lipocortin II) (Calpactin I]	ssa-miR-22a-3p	76	96	1	21	CAGGTATTAGTTAGGCAGCT	(((...((((((.(((((((&)))))))))))))....)))	-21.4	0.997258107	-26.2	0.007826
Contig158		ssa-miR-214-3p	161	180	1	19	GCTGAGTCACTTCCTGCTG	(((..(((....(((((((&)))))))....))).)))	-20.8	0.99439054	-25.1	0.043721
Contig176	[4e-66 - sp|P70428|EXT2_MOUSE Exostosin-2 (Glucuronosyl-N-acetylglucosaminyl-proteoglycan/N-]	ssa-miR-new253-5p	207	230	1	22	AGACAGAATCCACTGTGCGTTGA	((((((..(((.(((.(((((((&))))))).))).)))))))))	-25.9	0.994184639	-30.9	0.005993
Contig182	[1e-29 - sp|Q9Z266.1|S25BP_MOUSE SNARE-associated protein Snapin (Synaptosomal-associated protein]	ssa-miR-new297-3p	337	358	0	21	GTGCAGAAAAAAAGATGCAAG	(((((((...(..((((((((&))))))))..)...)))))))	-24	0.998106623	-29.5	0.016631
Contig193	[2e-67 - sp|A9L913.1|RS9_PAPAN 40S ribosomal protein S9]	ssa-miR-new49-3p	203	223	1	21	GTCTGGACTGACTGATGTTA	((((.(((((((.(((((((&))))))))))).))).))))	-23.6	0.995707116	-28.2	0.013788
Contig227	[3e-12 - ZFIN|ZDB-GENE-040808-46 - symbol:sdf2l1 stromal cell-derived]"	ssa-miR-3297-5p	79	103	0	19	AGTGTATATTATGCAATAGGGAAT	(((((((..((((...((((((((&)))))))))))))))))))	-19.3	0.995723708	-25.9	0.043936
Contig231	[5e-40 - sp|O14647|CHD2_HUMAN Chromodomain-helicase-DNA-binding protein 2 (ATP-dependent helicase]	ssa-miR-4709-3p	35	58	1	22	TGTCACTGATTGGAAAGGTGTTG	((((((....((((..(((((((&)))))))..))))..))))))	-21.3	0.99573199	-26.7	0.003943
Contig297		ssa-miR-new66-5p	111	133	0	21	GGCAAGTCAGTTAAGAACAAAT	((((((.((((...((((((((&))))))))..)))).))))))	-21.7	0.99676485	-26.1	0.030416
Contig303	[1e-112 - sp|Q6P1G2|JHD1B_MOUSE JmjC domain-containing histone demethylation protein 1B]	ssa-miR-new126-5p	0	22	0	20	TAGACACTGACATTAAGGCCAG	(((.((((....((((((((((&))))))))))...)))))))	-20.2	0.991719455	-26	0.007726
Contig356	[3e-18 - sp|P04921|GLPC_HUMAN Glycophorin-C (PAS-2) (Glycoprotein beta) (GLPC) (Glycoconnectin)]	ssa-miR-new96-3p	49	72	1	23	TTCCTACATGCATATCGAGGCCA	(((((..((((.....(((((((&)))))))....))))..)))))	-22.5	0.998885633	-28.6	0.022667
Contig358	[4e-25 - sp|Q5FVL2.1|CX4NB_RAT Neighbor of COX4]	ssa-miR-214-3p	72	91	1	19	GTATGTCTTAAACCTGCTG	((.(((((....(((((((&)))))))...))))).))	-20.7	0.998885633	-25	0.023443
Contig364		ssa-miR-221-3p	306	330	0	20	GCACAGCTAACAATATATGTAGCT	((.((((..(((....((((((((&)))))))))))..)))).))	-18.3	0.997824983	-31.4	0.005219
Contig375	[3e-80 - sp|O57521|HS90B_BRARE Heat shock protein HSP 90-beta]	ssa-miR-new150-3p	11	37	1	20	TCCCAAGAGTACCTGAATTTTGTGCG	((((.(((....(((...((((((((&))))))))))).)))))))	-18.1	0.995322567	-24.3	0.002861
Contig400		ssa-miR-new297-3p	224	246	0	21	GTTGCTATATAAAAAGTGCAAA	(.(((.(((((....(((((((&)))))))...)))))..))))	-12.3	0.997578773	-29.7	0.011642
Contig409	[5e-27 - sp|P24063|ITAL_MOUSE Integrin alpha-L precursor (Leukocyte adhesion glycoprotein LFA-1]	ssa-miR-34a-3p	68	94	1	22	ACAACATTTTTGAAGACCAAGCTGCC	(((((.......(((((...((((((&))))))))))).....)))))	-19.9	0.994914105	-25.9	0.012467
Contig411		ssa-miR-new223-3p	109	134	1	19	AAGTACTGTCTGTTGTAACGAGTGC	((((((.(((((.......((((((&))))))))))).))))))	-19.91	0.993112331	-26	0.039951
Contig413		ssa-miR-30e_B-3p	31	58	1	22	GCTGCTTGACACCGTGATTGACTGAAA	(((((..((((((......((((((((&)))))))))).)))).)))))	-21.2	0.992764362	-25.8	0.003302
Contig415		ssa-miR-107-3p	79	105	1	22	GATGATCCCAATGCAATATATGCTGC	((((..(((..((((....(((((((&)))))))))))..))).))))	-19.5	0.997258107	-23.7	0.043024
Contig415		ssa-miR-new209-3p	89	118	0	22	ATGCAATATATGCTGCGGTTCAACACAGA	((((((......(((.((...((((((((&)))))))))).)))..))))))	-20.2	0.994114836	-26.2	0.010151
Contig415		ssa-miR-new292-3p	89	118	0	22	ATGCAATATATGCTGCGGTTCAACACAGA	((((((......(((.((...((((((((&)))))))))).)))..))))))	-20.2	0.994114836	-26.2	0.010151
Contig428		ssa-miR-new147-5p	123	157	1	25	GGTTACTCATCACATGAGCGTAGTTTTTCGAACC	((((.(((......(((.((..(....(((((((&))))))).)..)).))))))))))	-21	0.999719872	-26	0.02555
Contig467		ssa-miR-new244-5p	7	25	1	18	TAGTGATGACACAACCAC	((((((.((.((((((((&)))))))).))))))))	-21	0.99360198	-27.5	0.023664
Contig473		ssa-miR-new78-5p	140	159	0	20	GTTTAAAACCCATGCAGTG	(((((....((((((((((&))))))).)))....)))))	-16.1	0.994381462	-28.5	0.021621
Contig474		ssa-miR-196a-5p	52	83	0	20	CAACAAGGTCTTCATGATTGACCGCTACCTG	((((((......(((((......((((((((&)))))))).)))))))))))	-17.5	0.993934178	-23.6	0.027982
Contig498	[7e-52 - sp|Q6IFY7.1|RTN1A_XENLA Reticulon-1-A (RTN1.1) (xRTN1) (XRTN1-C.1)]	ssa-miR-456-3p	139	156	1	20	ACAAAAAGAACCAGCCT	((((..(.(((((((((&)))))))))...)..))))	-17.9	0.997631212	-24.3	0.045473
Contig499		ssa-miR-new54-5p	86	128	0	26	GCATAATGTAAACAGAATCCATGTGATTCTGCAAAGCTGGAT	((....(((..((((......((.....((((...(((((((&))))))).)))).)).))))))).))	-20	0.994381462	-28.4	0.012353
Contig505	[7e-30 - sp|P07926.1|AT5G2_BOVIN ATP synthase lipid-binding protein mitochondrial precursor (ATP]	ssa-miR-new42-5p	65	89	1	22	CCAAAAATGTTCTGTGTTGGCATC	((......((((((...(((((((&)))))))..))))))....))	-19.8	0.999911721	-26.7	0.031825
Contig515		ssa-miR-new184-3p	3	24	0	21	TGTTGAATAAGTCCGCAGTGA	(.((((....(((((((((((&)))))))))))....)))).)	-22.7	0.991719455	-27.8	0.000416
Contig535	[2e-23 - sp|P35072|TCB1_CAEBR Transposable element Tcb1 transposase (Transposable element Barney]	ssa-miR-new288-5p	142	171	0	22	CTGGACCTCTGGAATTAAAACAGCCCCAA	(((((.....((((.....((.(((((((&))))))).))...)))))))))	-19.8	0.994381462	-26	0.042051
Contig544		ssa-miR-169q-5p	24	48	1	21	TGGTGTTTTCATTACGTATCTGGA	(((.(..((((((..(.(((((((&))))))))))))))..))))	-15.6	0.997243884	-22.1	0.044244
Contig582		ssa-miR-212_B-3p	54	75	1	19	CCACATTTGTGTGTGACTGTT	(((...(((((...(((((((&))))))))))))...)))	-13.4	0.998272776	-23.5	0.034115
Contig604		ssa-miR-181b_A-5p	205	230	0	21	TCATTGACGAGTAAGGATGAGTGTT	((((((((.(((...((((((((((&)))))))))))))))))))))	-21	0.991547608	-27.1	0.028693
Contig611	[2e-23 - sp|Q6B6N4|PCNA_HAPBU Proliferating cell nuclear antigen (PCNA)]	ssa-miR-new174-3p	35	56	0	20	ATATCAGCTGTTTGATTCATG	((((((((....(((((((((&)))))))))...))))))))	-19.8	0.992135606	-25.1	0.03231
Contig613	[1e-11 - sp|Q8R239|CI091_MOUSE Transmembrane protein C9orf91 homolog]	ssa-miR-301a_A-3p	57	78	0	18	GACAGTATAATGTTTGCACTG	((((((((.....((((((((&))))))))..))))))))	-20.6	0.995834107	-25.3	0.017187
Contig613	[1e-11 - sp|Q8R239|CI091_MOUSE Transmembrane protein C9orf91 homolog]	ssa-miR-301a_B-3p	57	78	0	18	GACAGTATAATGTTTGCACTG	((((((((.....((((((((&))))))))..))))))))	-20.6	0.995834107	-25.3	0.017187
Contig668	[2e-55 - sp|Q9NWV4|CA123_HUMAN Uncharacterized protein C1orf123]	ssa-miR-new5-3p	104	128	0	21	TCCCAATGCTAATGCAGTGCTGTT	(((((...(((.....((((((((&))))))))..)))...)))))	-19.1	0.995434379	-24.8	0.049077
Contig669		ssa-miR-new114-5p	50	74	1	24	TGGAAACAGTGCGTAATGTATGGG	((((.((..(((.....(((((((&))))))).....))).)).))))	-20.8	0.999888588	-26.3	0.039889
Contig688	[3e-59 - sp|Q7T3B0.2|EIF3M_DANRE Eukaryotic translation initiation factor 3 subunit M (eIF3m)]	ssa-miR-22b-3p	40	68	1	19	GCTCTTGTAAAACTTCACGTAGGCAGCT	((((((....((((.......(((((((&))))))))))).))))))	-21.41	0.998272776	-27.1	0.016597
Contig710	[7e-59 - sp|P13667|PDIA4_HUMAN Protein disulfide-isomerase A4 precursor (Protein ERp-72) (ERp72)]	ssa-miR-new300-5p	217	241	0	22	CTAGTGTTTAGGACCTAGGGGAAA	(((((((.....((..((((((((&))))))))..))...)))))))	-19.3	0.999626163	-26.1	0.036459
Contig711		ssa-miR-508-3p	8	35	0	21	GGTCATGAGATAAAGAAAAGGTTGGGG	((((..((((((......(((((((((&)))))))))))))))..))))	-22.2	0.991759652	-27.1	0.024438
Contig731	[1e-117 - sp|O09175|AMPB_RAT Aminopeptidase B (Ap-B) (Arginyl aminopeptidase) (Arginine]	ssa-miR-new137-5p	5	29	0	22	CTGATGACACTTACAATGAGACGC	(((.((((.(((....((((((((&)))))))))))))))....)))	-19.8	0.994161196	-25.5	0.044437
Contig749		ssa-miR-221b_C-3p	8	29	0	20	AGATGATGTCTAATGGAGGGA	(((((..((((...(((((((&)))))))..))))..)))))	-21.4	0.995542988	-26.5	0.01014
Contig752		ssa-miR-3297-5p	441	462	0	21	GTAGGGCACGATATAGGGAAT	((((.((((.((.((((((((&)))))))).)).)))).))))	-23.6	0.991985911	-28.2	0.034776
Contig767		ssa-miR-169q-5p	8	29	0	23	GCTGGAAACAGTACTCTGGAA	(((((...((.(..(((((((&)))))))..).)).....)))))	-16.4	0.995058393	-31.7	0.005292
Contig773		ssa-miR-new126-5p	189	222	1	25	CATGAGTCGGCATAGGAAATGTAAACGGGACCA	(((..(.((((((......(((...((((((((&)))))))).))).))))))).)))	-22.2	0.997824983	-28.4	0.018809
Contig817	[6e-25 - sp|O93507.1|TAL1_DANRE T-cell acute lymphocytic leukemia protein 1 homolog (TAL-1) (Stem]	ssa-miR-new59-3p	46	74	1	18	GAGATGGAACAGTATGGCATGTATCCCA	(((.....((((...((.....((((((&)))))))).)))).)))	-16.6	0.999307784	-22.9	0.049332
Contig831	[2e-43 - sp|P81660|TNNC2_ANGAN Troponin C skeletal muscle (TNC)]	ssa-miR-new297-3p	196	219	1	20	TGCAGATGTTATTGCAGGTGCAA	((((((..(....((.(((((((&))))))).)))..))))))	-19.5	0.999284908	-26.7	0.030064
Contig871	[5e-24 - sp|Q99643|C560_HUMAN Succinate dehydrogenase cytochrome b560 subunit mitochondrial]	ssa-miR-66-5p	74	104	0	26	TGTTTATATATTCTGGTCTTTGTGTCACCA	(((.(((....(((.(((((...(((((((&))))))).))))))))...))).)))	-21	0.993151658	-26.7	0.04591
Contig878		ssa-miR-750-5p	146	167	1	18	GTGTCCATGTGTGTAGTCTGA	(((.((((((....(((((((&))))))))))))).)))	-20.7	0.997243884	-26.2	0.04947
Contig880		ssa-miR-new126-5p	59	87	1	26	ACAAATGTTACGCCTGGAGTAGAGACCA	(((..(((..((((((.....(((((((&)))))))...))))))..))).)))	-22.4	0.999284908	-26.9	0.005567
Contig880		ssa-miR-new249-5p	15	41	0	23	GACAGGTTCATTTGCTAAGAAAGTAA	(((((((...((((....((((((((&))))))))...)))).)))))))	-17.4	0.998829739	-23.4	0.034855
Contig882		ssa-miR-new262-5p	63	89	0	21	GGCTTTGCTAGATACTGTACAGGGAA	(((..(((.....((((.((((((((&)))))))).)))))))..)))	-23.1	0.992764362	-28.5	0.001622
Contig882		ssa-miR-new301-5p	63	91	1	24	GGCTTTGCTAGATACTGTACAGGGAAAC	(((((.....(((.((((...(((((((&)))))))....))))))))))))	-20.6	0.998891393	-25.9	0.010085
Contig888		ssa-miR-30e_B-3p	204	227	0	21	CTGTGAGCTTTTCCAACTGAAGG	(((..(((...(((.((((((((&)))))))).))).)))..)))	-23	0.992764362	-27.1	0.021889
Contig903	[1e-89 - sp|Q6DGP4|NFIP1_BRARE NEDD4 family-interacting protein 1]	ssa-miR-new48-3p	123	151	1	22	CAGAGTCCTTTTCATCTACTAAAAGTGG	(((....((((((.((.......(((((&))))))))))))).....)))	-11.11	0.997609372	-25.9	0.024764
Contig906	[2e-27 - gnl|CDD|69428 pfam05903 DUF862 PPPDE putative peptidase domain. The PPPDE]	ssa-miR-new126-5p	9	30	0	21	GATAGACCAGAGATAGACCAG	(.((((((.(....(((((((&)))))))....).))).))))	-16.7	0.999746659	-29.6	0.018344
Contig915	[8e-53 - sp|O60869|EDF1_HUMAN Endothelial differentiation-related factor 1 (EDF-1)]	ssa-miR-new2-5p	143	164	1	22	AGTAATCAAGCTTGTGGGACC	((((..(((((.(.(((((((&))))))).)...)))))))))	-20.3	0.996850649	-25.8	0.030784
Contig927	[2e-90 - sp|Q7YQM0|GDIA_PONPY Rab GDP dissociation inhibitor alpha (Rab GDI alpha) (Guanosine]	ssa-miR-508-3p	57	86	0	22	TGGTTTATAATCCAAAGGCATTGTTGGAA	(((.......((((.(((((..(((((((&)))))))..))))).)))))))	-19.21	0.998217738	-25	0.015451
Contig936	[9e-69 - sp|O13055|GNAI2_ORYLA Guanine nucleotide-binding protein G(i) subunit alpha-2 (Adenylate]	ssa-miR-new4-5p	21	44	1	20	GCTCTCACTCTAAGGAAGTTTGT	(((((.(.(((.....(((((((&))))))).))).).)))))	-16.6	0.996423746	-22	0.02942
Contig937	[6e-54 - sp|Q96FV9|THOC1_HUMAN THO complex subunit 1 (Tho1) (Nuclear matrix protein p84)]	ssa-miR-new121-3p	12	30	1	21	ATGATCTTTTGAGGAGGG	((.((((..(((((((((&)))))))))....)))).))	-19.5	0.994671172	-28.2	0.011428
Contig943	[5e-30 - sp|A5A6M2.1|ANXA1_PANTR Annexin A1 (Annexin-1)]	ssa-miR-25-3p	216	241	1	21	CAGACTTGAGGATCTATAGTGCAAT	(((((.(((((......((((((((&))))))))..))))))))))	-22.2	0.995322567	-27.6	0.020881
Contig949	[2e-55 - sp|Q6NRD0|A13CA_XENLA Ankyrin repeat domain-containing protein 13C-A]	ssa-miR-new239-3p	283	302	0	20	CTGAAAGCAATGATAGACA	(..(.((((...(((((((&)))))))....)))).)..)	-14.3	0.999435981	-29.1	0.024057
Contig959	[1e-24 - sp|P93819|MDHC1_ARATH Malate dehydrogenase cytoplasmic 1]	ssa-miR-6496-5p	129	156	1	25	GATAGCTTCTGTGCAATGTTGGGCTCT	((..(.(((.((((.....((((((((&)))))))))))).)))...)..))	-21.3	0.997824983	-27	0.019041
Contig998	[1e-61 - sp|Q28892|S5A2_MACFA 3-oxo-5-alpha-steroid 4-dehydrogenase 2 (Steroid 5-alpha-reductase]	ssa-miR-new188-3p	19	40	0	19	AAGCCTTAATAAATGGACTGA	((((((......(((((((((&)))))))))....))))))	-22.9	0.995364592	-28.4	0.004141
Contig1011	[2e-81 - sp|Q58ED9|NAT5_BRARE N-acetyltransferase 5]	ssa-miR-6221-3p	192	215	0	23	GGGTTTATGATTCTGGTTGTGAT	(.((((....(((.(((((((((&))))))))).)))....)))).)	-20.5	0.993080381	-26.2	0.04928
Contig1051		ssa-miR-181a-5p	499	522	0	21	TCTGTGACATGTGGGTGAATGTT	((..(((((.(((..((((((((&)))))))).))))))))..))	-17.8	0.996120501	-27.9	0.047865
Contig1058		ssa-miR-new190-5p	66	93	0	22	GGGCTATTTGACCAAGGAAAGTGATGA	(((((....(((...(((..(((((((&)))))))..))))))..)))))	-18.4	0.993582452	-24.6	0.023768
Contig1061	[1e-34 - sp|Q802F2.3|SELTA_DANRE Selenoprotein T1a precursor]	ssa-miR-29d_B-3p	78	105	0	23	GAGATTAATATAGATCCCCCTTCCAGA	(((.....(((...((..(((((((((&)))))))))..)))))....)))	-20.2	0.994499675	-24.3	0.034503
Contig1102	[2e-60 - sp|Q9H223|EHD4_HUMAN EH domain-containing protein 4 (Hepatocellular carcinoma-associated]	ssa-miR-new164-5p	11	27	0	20	CAAAGAAACACCAGTG	((.(((...(((((((&))))))).......))).))	-10.6	0.998972157	-29.7	0.005445
Contig1111	[3e-52 - sp|P97371.2|PSME1_MOUSE Proteasome activator complex subunit 1 (Proteasome activator 28]	ssa-miR-301a_A-3p	2	30	1	20	ATGATCAACTGACTGTTTTATGTGCACT	((((.(((...(((((......((((((&))))))))))).)))))))	-14.2	0.995570996	-23.1	0.004495
Contig1116	[2e-15 - sp|Q92047|PIMT_BRARE Protein-L-isoaspartate(D-aspartate) O-methyltransferase]	ssa-miR-new168-5p	22	43	1	20	GTGGGCAAAGGGATTTTTCCT	(.((((.(((((.((((((((&))))))))))))).)))))	-22.4	0.991289158	-27.2	0.048289
Contig1116	[2e-15 - sp|Q92047|PIMT_BRARE Protein-L-isoaspartate(D-aspartate) O-methyltransferase]	ssa-miR-new182-3p	140	168	0	22	ATTTCAGCTCCATCAAAGCTGAGTGTGA	(((((((.(((.((......((((((((&))))))))..))))))))))))	-21.5	0.99676485	-27.4	0.04095
Contig1138		ssa-miR-6221-3p	219	245	0	25	CTGTGCATACAGTAAATCATTGTGAT	((((((...((((...((((((((((&)))))))..))).))))..))))))	-23.2	0.993151658	-29.7	0.029544
Contig1139		ssa-miR-new298-5p	59	88	0	21	GGAAGCCTGCTAACGATTAGGTTGGCAAA	((((((((.....((......((((((((&))))))))..)).))))))))	-21	0.996920898	-27.2	0.006053
Contig1147	[4e-26 - sp|Q91WN1|DNJC9_MOUSE DnaJ homolog subfamily C member 9]	ssa-miR-new59-3p	151	178	1	21	TCTACTGCAGTGAGGTGAATTGTCCCA	(((...(((..((((......((((((&))))))))))..)))..)))	-17.8	0.994914105	-27.2	0.016448
Contig1154	[1e-48 - sp|Q99436.1|PSB7_HUMAN Proteasome subunit beta type-7 precursor (Proteasome subunit Z)]	ssa-miR-new297-3p	122	140	0	19	GTGACACTACAATGCAAA	(((((((..(.(((((((&))))))).)..))))).))	-15.8	0.996388737	-25.3	0.027577
Contig1180	[9e-23 - sp|Q2HJA9|PHLP_BOVIN Phosducin-like protein (PHLP)]	ssa-miR-130b-5p	274	296	0	21	GTATGTGTGAAATTCAGAGAGT	(((.(((..(.....(((((((&))))))).....)..))))))	-15.2	0.999435981	-29.9	0.022994
Contig1180	[9e-23 - sp|Q2HJA9|PHLP_BOVIN Phosducin-like protein (PHLP)]	ssa-miR-221b_C-3p	196	223	0	26	TCAATCAGTGTAGATGAAGGGGAGGAG	(((..((((((((......((((((((&))))))))....))))).)))..)))	-22.4	0.995434379	-28.8	0.049182
Contig1185		ssa-miR-222_A-3p	184	211	1	22	GACACCAAGTAGAATCCCTTATGTGGC	(((.((.(((((....((..(((((((&)))))))..))))))))))))	-22.2	0.998891393	-26.2	0.039417
Contig1215		ssa-miR-new284-3p	28	48	0	21	TCGTCAATTTCTCTTGCCAA	((((....((((((((((((&)))))))))))).....))))	-20.9	0.994063463	-27.3	0.046921
Contig1234		ssa-miR-221b_C-3p	65	98	1	26	TCAGATTTTCCAAAGGCAATTGCAGCAGGAGGG	((((((.......((((....((..((((((((&))))))))..))...))))))))))	-24.91	0.995434379	-31.2	0.005119
Contig1254	[2e-69 - sp|Q7ZVB1|CHM1B_BRARE Charged multivesicular body protein 1b (Chromatin-modifying protein]	ssa-miR-750-5p	3	22	0	20	AGGAAGAACTCAGTCTGAG	(((..(....(((((((((&))))))))).....)..)))	-17.3	0.999056703	-22.2	0.029469
Contig1260		ssa-miR-new91-5p	7	30	0	19	ATAGTATTTGAACCCAGGTCTGG	(((((..(..(((..((((((((&)))))))))))..))))))	-17.9	0.992726999	-22.6	0.0177
Contig1265	[5e-66 - sp|Q6Q6R5|CRIP3_HUMAN Cysteine-rich protein 3 (CRP3) (Chromosome 6 LIM domain only]	ssa-miR-181a-5p	8	29	1	20	CACTGAAAGTGAGATGAATGT	((((((.((((...(((((((&))))))).)))).))))))	-19.9	0.997243884	-24.9	0.006263
Contig1269	[3e-94 - sp|Q6DTY7|F264_MOUSE 6-phosphofructo-2-kinase/fructose-26-biphosphatase 4]	ssa-miR-new146-5p	39	65	1	22	TGGCTTATGGCTGTAAGGTGGAGTCC	((((.....(((.((....(((((((&))))))))).)))....))))	-22.6	0.991282309	-28.4	0.002162
Contig1269	[3e-94 - sp|Q6DTY7|F264_MOUSE 6-phosphofructo-2-kinase/fructose-26-biphosphatase 4]	ssa-miR-new184-3p	65	90	0	24	ATCTACCTAAATGTGGACGCAGTGA	((((.((..(....(((((((((((&))))))))..)))..)..))))))	-22.5	0.998106623	-27.9	0.003443
Contig1274	[2e-20 - sp|Q14588.3|ZN234_HUMAN Zinc finger protein 234 (Zinc finger protein 4) (HZF4)]	ssa-miR-new223-3p	179	204	0	20	GAAGTGTTTCATTCAAAGAAGTGCA	((((((...((.((...((((((((&)))))))).)).))))))))	-20	0.995322567	-25.5	0.043569
Contig1283	[2e-46 - sp|Q0VCQ4|RRFM_BOVIN Ribosome recycling factor mitochondrial precursor]	ssa-miR-145-5p	53	79	0	21	GGTTCCTCCTGTATATATGACTGGAC	((....(((((.......((((((((&))))))))....)))))..))	-20.4	0.999637163	-25.5	0.020493
Contig1283	[2e-46 - sp|Q0VCQ4|RRFM_BOVIN Ribosome recycling factor mitochondrial precursor]	ssa-miR-new140-5p	81	109	0	22	GGTACTGGACACTAGTTGATATGGAGGT	((((..(..((((((.....((((((((&)))))))))))))).)..))))	-19.8	0.991694674	-25.1	0.023752
Contig1303	[4e-67 - sp|P62255|UB2G1_RAT Ubiquitin-conjugating enzyme E2 G1 (Ubiquitin-protein ligase G1)]	ssa-miR-725-3p	158	177	0	21	TTACCAGATCCTGACTGAA	((((((((..(((((((((&))))))))..)..))))))))	-21.6	0.993346742	-26.2	0.024144
Contig1310		ssa-miR-25-3p	83	106	0	19	GGCCAGGGCAATAAATTGCAATG	((((..(((((.....(((((((&))))))).)))))..))))	-19.4	0.991313035	-25.5	0.025801
Contig1334	[9e-77 - sp|P15651|ACADS_RAT Short-chain specific acyl-CoA dehydrogenase mitochondrial]	ssa-miR-135-3p	25	44	0	17	TGGCCGTATATTCCCTACA	((((....((.((((((((&))))))))))...))))	-18.1	0.995434379	-23.6	0.032189
Contig1334	[9e-77 - sp|P15651|ACADS_RAT Short-chain specific acyl-CoA dehydrogenase mitochondrial]	ssa-miR-3741-5p	35	70	1	22	TTCCCTACATAGTGCACTACTTCTGGATAGATTCC	(((((.......((((...((((......((((((&))))))))))..)))))))))	-17.81	0.995548061	-23.6	0.0448
Contig1334	[9e-77 - sp|P15651|ACADS_RAT Short-chain specific acyl-CoA dehydrogenase mitochondrial]	ssa-miR-new45-5p	35	70	1	22	TTCCCTACATAGTGCACTACTTCTGGATAGATTCC	(((((.......((((...((((......((((((&))))))))))..)))))))))	-17.81	0.995548061	-23.6	0.0448
Contig1334	[9e-77 - sp|P15651|ACADS_RAT Short-chain specific acyl-CoA dehydrogenase mitochondrial]	ssa-miR-new65-5p	80	102	0	22	AGTGGTGTACTATATAGGGAAT	(((((((.((.((.((((((((&)))))))).)).)).)))))))	-19.1	0.993346742	-24.3	0.027848
Contig1368	[1e-76 - sp|Q9DB05.1|SNAA_MOUSE Alpha-soluble NSF attachment protein (SNAP-alpha)]	ssa-miR-new146-5p	185	219	0	24	TCTGTGTGATGTGTTGTCAAGCAATAAGGGTCCT	((((.((.....(((((.......((((((((((&))))))))))..))))).))))))	-20.6	0.992292663	-27.5	0.024188
Contig1386	[6e-47 - sp|Q9NPI5|NRK2_HUMAN Nicotinamide riboside kinase 2 (Integrin beta-1-binding protein 3)]	ssa-miR-new42-5p	22	47	1	22	CCTGTATAGATCTGTAAATAGCATC	(((((..((.((((....(((((((&)))))))..)))).)))))))	-22	0.997243884	-27.5	0.013921
Contig1400	[2e-37 - sp|Q9BUL8|PDC10_HUMAN Programmed cell death protein 10 (TF-1 cell apoptosis-related]	ssa-miR-375-3p	122	148	1	22	TAACCCAGGCTTTTAACAGAGGACAG	((((.(..(((...(((...((((((&))))))))).)))..).))))	-10	0.994914105	-25.1	0.043457
Contig1404		ssa-miR-150-5p	25	52	0	20	TTGGTTTTGATTTGAGGAGGTGGGAGG	(((((.......((((((..(((((((&))))))).)))))).)))))	-20.8	0.995058393	-27.5	0.036636
Contig1405	[4e-73 - sp|Q61371.1|IFT88_MOUSE Intraflagellar transport protein 88 homolog (Tetratricopeptide repeat]	ssa-miR-24b_B-5p	41	63	1	22	ACTGAGTGTCAATGTAGTAGGC	((((..(((((...((((((((&))))))))...))))).))))	-20.5	0.992764362	-25.7	0.00431
Contig1409	[1e-103 - sp|Q6IQT4|CSN2_BRARE COP9 signalosome complex subunit 2 (Signalosome subunit 2)]	ssa-miR-new25_A-3p	57	80	1	20	AACTCAACTCTCTCAACCAAGCC	(((.((((((......(((((((&)))))))..)))))).)))	-21.5	0.998885633	-26.4	0.010684
Contig1410	[7e-18 - sp|P13504|IL1R1_MOUSE Interleukin-1 receptor type I precursor (IL-1R-1) (p80) (CD121a]	ssa-miR-new101-3p	6	25	1	19	CCAGTTACCACTGCACCAG	((.....((...(((((((&)))))))...))....))	-16.9	0.993989869	-21.8	0.019921
Contig1410	[7e-18 - sp|P13504|IL1R1_MOUSE Interleukin-1 receptor type I precursor (IL-1R-1) (p80) (CD121a]	ssa-miR-new101-5p	6	25	1	19	CCAGTTACCACTGCACCAG	((.....((...(((((((&)))))))...))....))	-16.9	0.993989869	-21.8	0.019921
Contig1429		ssa-miR-new234-5p	51	72	0	21	AGAGATCTCATATTGGGCCCA	((.((((..((...(((((((&)))))))...))..)))).))	-21.9	0.994381462	-27	0.029939
Contig1462		ssa-miR-6221-3p	247	276	0	25	CTGCTTCATCCTGCTCCTATAGTTGTGAT	((((....(((.(((((....((((((((&))))))))..))))).)))..))))	-28.2	0.997824983	-34.6	0.001226
Contig1464		ssa-miR-19b_B-3p	122	147	0	20	AGGCACTTCAGGGGTTTGTGCAATA	((((......(((((..((((((((&))))))))..))))).))))	-22.4	0.995434379	-28.5	0.007868
Contig1464		ssa-miR-92a-3p	122	147	0	20	AGGCACTTCAGGGGTTTGTGCAATA	((((......(((((..((((((((&))))))))..))))).))))	-22.4	0.995434379	-28.5	0.007868
Contig1464		ssa-miR-92b-3p	122	147	0	20	AGGCACTTCAGGGGTTTGTGCAATA	((((......((((...((((((((&))))))))...)))).))))	-21.4	0.997051387	-27.5	0.013547
Contig1483	[6e-17 - sp|Q04202|TCB2_CAEBR Transposable element Tcb2 transposase]	ssa-miR-207a_A-3p	194	212	0	17	ATCCATAGATTAGGGCCT	((((...((..(((((((&)))))))..))..))))	-19.8	0.994381462	-25.3	0.048628
Contig1489		ssa-miR-new105-5p	47	68	1	19	CAGTAAGGTGTAGCCTATGTC	((((.((((((...(((((((&))))))))))))).))))	-20.8	0.99573199	-25.4	0.030222
Contig1508	[3e-32 - sp|A5A6J7.1|RAP1B_PANTR Ras-related protein Rap-1b precursor]	ssa-miR-132-3p	30	60	0	21	GAGCCAGAATGCTGTAATGAAGAACTGTTG	((.(((....(((((.....((.(((((((&))))))))))))))..)))))	-17.2	0.991313035	-23.6	0.048796
Contig1525	[7e-19 - sp|Q95SX7|RTBS_DROME Probable RNA-directed DNA polymerase from transposon BS (Reverse]	ssa-miR-new99-5p	475	498	0	18	CTAATTGGTCGACTATTGGCAGG	(((...(((((((...(((((((&)))))))))))))).)))	-22.8	0.991101193	-28.4	0.03921
Contig1536	[3e-18 - sp|Q9JIW9|RALB_MOUSE Ras-related protein Ral-B precursor]	ssa-miR-new114-5p	139	163	1	23	GTAGGTTTGTTTAGCAGGTATGGG	(.((..(((((..((.((((((((&)))))))).)))))))..)).)	-22.2	0.997051387	-28.5	0.02437
Contig1549	[4e-18 - sp|Q5RBR7|LYPA1_PONPY Acyl-protein thioesterase 1 (Lysophospholipase 1)]	ssa-miR-new78-5p	134	156	0	21	GGTCTTTAGCTTCTCTACAGTG	(((((.(((.(((.((((((((&)))))))).)))))).)))))	-22.1	0.994991496	-26	0.034669
Contig1568		ssa-miR-new19-5p	399	425	1	22	GGCATTAATATGCAGCACTAACAGAT	((((.......(((((((.(((((((&))))))).)))))))..))))	-23.1	0.997258107	-28.7	0.028096
Contig1573		ssa-miR-new264-3p	349	371	1	20	CCATTTGAAATTGGCACCAGGA	((((.(((..((((.(((((((&)))))))))))))).))))	-23.4	0.996242597	-29	0.035255
Contig1579		ssa-miR-221b_B-3p	203	233	0	22	GGTGTACCCATTTTTAAACATAAGGCGTGG	((((.((((....(((.((...((((((((&)))))))))).)))))))))))	-19.1	0.99676485	-27	0.047742
Contig1579		ssa-miR-222_A-3p	298	325	0	24	GGGATCTGGCTAGAAGTGATGTAGTCT	((((((..(.(((....(((((((.((&)))))))))...))))..))))))	-22.4	0.993582452	-28	0.033115
Contig1599	[3e-28 - sp|Q6PBQ2.1|CHMP7_DANRE Charged multivesicular body protein 7 (Chromatin-modifying protein]	ssa-miR-new118-3p	22	51	1	23	TGATGGAACCATTTCCAATGCCTGCTGTG	(.((((..((.((((((......((((((&)))))))))))).)).)))).)	-18.6	0.995548061	-24.1	0.033178
Contig1601	[1e-25 - sp|Q5XHI2|K1143_XENLA Uncharacterized protein KIAA1143 homolog]	ssa-miR-new244-5p	19	46	1	23	GGATTTCAGACTAGAGCAATCAACCGC	(((..((((...((((....(((((((&))))))).))))..)))).)))	-19.2	0.998272776	-24.6	0.029838
Contig1602	[2e-34 - sp|Q9NXV2|KCTD5_HUMAN BTB/POZ domain-containing protein KCTD5]	ssa-miR-new248-3p	51	74	0	21	TGATCAGTTTATCAGAGGAGTGA	(((.((((...((((((((((((&))))))))).))).)))))))	-20.5	0.997400874	-26	0.004105
Contig1606		ssa-miR-4709-3p	196	225	0	19	CAAAAAGGTGGAGCAACTAAAGGTGTTGA	((....((((((((.......((((((((&)))))))))))))))).))	-22.51	0.997662254	-27.7	0.028569
Contig1633	[9e-24 - sp|Q8UWA5|CAH2_TRIHK Carbonic anhydrase 2 (Carbonic anhydrase II) (Carbonate dehydratase]	ssa-miR-952c-5p	5	27	0	20	ATGACTTTGCTTTCCTGTGCTT	(((((..((((....(((((((&)))))))..))))..)))))	-15.9	0.991313035	-21.2	0.045143
Contig1648		ssa-miR-new126-5p	367	392	1	26	GCGCATCAGATCTGATTGAAGACCA	((((..((((((((.((.(((((((&))))))).))))))).)))..))))	-23	0.999053593	-27.9	0.040876
Contig1651	[3e-36 - sp|P05064|ALDOA_MOUSE Fructose-bisphosphate aldolase A (Muscle-type aldolase) (Aldolase]	ssa-miR-new119-5p	59	87	1	21	AGTGCCATGTCGTTTTTGGTACCTCCTA	((.(((..((.((((......(((((((&)))))))))))))..)))))	-17.3	0.998230352	-23.4	0.033716
Contig1662		ssa-miR-new187-3p	72	94	0	18	CCTAAAGACTCATAGACCATGA	(((...(((.....((((.(((&)))))))....))).)))	-11.1	0.995629236	-23.9	0.048242
Contig1674		ssa-miR-new118-3p	93	123	0	23	CCACGGTTAAATGTCTGCAATATGCTGTAG	(((.((((.....(((.((....(((((((&))))))))).)))..)))).)))	-22.8	0.994381462	-28	0.014668
Contig1675		ssa-miR-new121-3p	111	135	0	21	GCCAACTAAAGTTTTGTGGAGGAG	((((.(((......((.(((((((&))))))).))...))).))))	-20.4	0.994381462	-26	0.045856
Contig1675		ssa-miR-new52-3p	152	173	1	20	TGTTTTTCATGGTTCGGGCTA	((((((.((....((((((((&)))))))).))..))))))	-18.3	0.995434379	-26.8	0.032478
Contig1715	[3e-25 - sp|P09455|RET1_HUMAN Retinol-binding protein I cellular (Cellular retinol-binding]	ssa-miR-new300-5p	158	184	0	21	TAGTGTGCTATTTCACTGTGGGAAAG	(((((..((((......(.(((((((&))))))).).))))..)))))	-21.5	0.991313035	-27.8	0.025951
Contig1789	[3e-11 - sp|Q6KAR6|EXOC3_MOUSE Exocyst complex component 3 (Exocyst complex component Sec6)]	ssa-miR-145-5p	22	43	0	20	GATATCTACTCTCTGCTGGAC	(((.(((.......(((((((&))))))).......))))))	-14.24	0.999241107	-27.6	0.015291
Contig1793		ssa-miR-new244-5p	24	47	0	19	TTGGTTGCATTGACAACCAAACA	(..((......(((((((..(((&))))))))))....))..)	-12.5	0.99816415	-28.4	0.022295
Contig1797		ssa-miR-new146-5p	30	55	0	23	TTGGGGTCTTGTTTTCTGGAGTCCT	((((.(..(((((((..((((((((&)))))))).))))))).).))))	-21.3	0.99268474	-26.7	0.002621
Contig1799		ssa-miR-new60-5p	186	203	1	21	GCATATGTGTTCACCCA	((....(((((((((((&))))))))..))).....))	-15	0.999637163	-28.8	0.030621
Contig1801	[5e-59 - sp|Q8IV36|CQ028_HUMAN Uncharacterized protein C17orf28 (Down-regulated in multiple]	ssa-miR-new212-5p	215	240	0	21	CCTGCCATCTTCAAACCTGAACAGA	(((((((.......((..(((((((&)))))))))....)))).)))	-13.8	0.991313035	-29.4	0.019848
Contig1828		ssa-miR-96-5p	90	117	0	22	GCCTTTTGTGCTGTTGTCTGTGCCAAA	((....(((((((......((((((((&))))))))))))))).....))	-20.6	0.992517893	-25.9	0.035665
Contig1844		ssa-miR-222_A-3p	13	38	1	22	GACCTAGACAGGTTTAAAGTGTGGC	(((((((...((((....(((((((&)))))))..)))).)))))))	-21.4	0.998272776	-26.3	0.024691
Contig1847		ssa-miR-new253-5p	91	110	1	22	GGTTAGTACTCTGCGTTGA	((.((((.(((((((((((&)))))))..)))).)))).))	-18	0.996261967	-24	0.034157
Contig1858		ssa-miR-new5-3p	250	274	1	21	TCTCTATTTGGTCTAATGTGCTGT	((((.....((((((.((((((((&)))))))).)))))).))))	-25.8	0.992726999	-31.7	0.0085
Contig1860	[9e-53 - sp|Q99N96|RM01_MOUSE 39S ribosomal protein L1 mitochondrial precursor (L1mt) (MRP-L1)]	ssa-miR-new259-5p	4	23	0	21	TTGGAGATCATGTCTGGGA	((((.(.(((..(((((((&)))))))..)))...).))))	-14	0.996808137	-26.8	0.040455
Contig1861		ssa-miR-4155-3p	200	221	1	21	GTTAACTGAAATGAACACCTG	(((..((..((((..((((((&)))))))))).))....)))	-11.4	0.995548061	-26.9	0.043031
Contig1876		ssa-miR-new81-3p	307	337	0	22	TCCAGATAGACATTGGTTCTGTTCAGGCTG	(((((.......((.(((((...(((((((&)))))))..))))).)))))))	-22.81	0.995852625	-28.6	0.024907
Contig1878		ssa-miR-new140-5p	39	60	0	19	GGAGTTTAATACAGTGGAGGC	((((((.....((((((((((&))))))).)))..))))))	-21.7	0.991313035	-26.9	0.01023
Contig1878		ssa-miR-new64-3p	37	58	1	20	TGGGAGTTTAATACAGTGGAG	((((((((......(((((((&)))))))...))).)))))	-11.1	0.998272776	-29.9	0.001864
Contig1878		ssa-miR-new64-3p	90	111	0	21	CTGGAATGGAGTGAATGGAAT	((((((((..(..((((((((&))))))))..)..))))))))	-25.5	0.996324952	-29.9	0.001864
Contig1887		ssa-miR-30e_B-3p	32	61	1	20	TGCAAACCTTCATCCCTGTTATGCTGGAA	(((((((....((((.......(((((((&))))))).)))))))))))	-15.6	0.999565613	-22.4	0.029328
Contig1895		ssa-miR-new48-3p	0	24	0	22	TAGCAGATATTGAGATTCAATGGA	((((.....((....(((((((((&)))))))))..)).....))))	-14.5	0.999657285	-20	0.03848
Contig1896		ssa-miR-21_A-5p	34	63	0	23	GCCATGGTACACTGGATATTCTTGAGCTG	((((....((((..(....((((((((((&)))))))..))))..))))))))	-18.6	0.995455039	-25.4	0.005204
Contig1903		ssa-miR-221b_C-3p	46	76	0	25	CAGGAAAAAGAAAAAATTCCCCGGGAGGAA	((((....(((.......((((((((((((&)))))))))))).....))).))))	-29.7	0.997360176	-35.3	0.000025
Contig1912	[3e-30 - sp|Q5VWZ2|LYPL1_HUMAN Lysophospholipase-like protein 1]	ssa-miR-new58-5p	141	162	1	21	TCTGCACTAGTACAGTCTCCA	((((((((.((...(((((((&))))))).)).)))))).))	-20.4	0.993489131	-25.9	0.035665
Contig1931		ssa-miR-new301-5p	9	33	0	22	CTTATTAGTGTATCCAGGGAAGCT	((((....(((.(((.((((((((&))))))))))).)))...))))	-19.5	0.992726999	-24.3	0.036534
Contig1932		ssa-miR-new81-3p	46	78	0	22	TCCAGTTGATAGATCCTATAGAAGGCAGGCTG	(((((((.((...((((.......((((((((&)))))))))))))).)))))))	-27.71	0.99676485	-34.1	0.000452
Contig1936		ssa-miR-new226-5p	50	74	0	20	GGCTAAACTGATTCTAGACAGGCA	(((((.......(((.((((((((&)))))))))))...))).))	-18.8	0.995434379	-24.2	0.031363
Contig1941		ssa-miR-new114-5p	45	78	1	26	CTTGATGTAGTTGTTGCGTGCTAGGAATATGGG	((((..(.(.(((((((......((.(((((((&)))))))))))))))).))..))))	-22.5	0.997243884	-25.6	0.038919
Contig1952		ssa-miR-new80-3p	44	66	0	18	AATGTGACGTTAGACAGTGCTG	((((.((.(((...((((((((&)))))))).)))))))))	-19.4	0.992726999	-24.4	0.030499
Contig1960		ssa-miR-196a-5p	28	53	0	21	CTGGCAAAAAAAATGTTGCTACCTG	(..((((.....(((..((((((((&))))))))..))).))))..)	-20.9	0.995434379	-25.4	0.013254
Contig1969		ssa-miR-new126-5p	91	117	1	24	ACTTGTGTGTGTCCAGTTAAGGCTCA	(((.(..(.((((((....((((.((&)))))))))))).)..)...)))	-16.7	0.995548061	-32.5	0.004524
Contig2012		ssa-miR-new66-5p	22	44	0	21	GGCAAGTCAGTAAAGAACAAAT	((((((.((((...((((((((&))))))))..)))).))))))	-22.8	0.99676485	-27.2	0.002305
Contig2026		ssa-miR-new126-5p	227	252	1	25	TACTGTATTGTAAAATCAAAGACCA	(((((((..(((......(((((((&))))))).......))))))))))	-18.02	0.993321612	-26.7	0.045148
Contig2034		ssa-miR-223-5p	60	83	1	25	TCCTACTCAGGATGTTAATACAC	(((.((((((..(((((((((((&))))))).))))..)))))).)))	-23.5	0.994184639	-30.8	0.007903
Contig2043		ssa-miR-24b_B-5p	114	135	1	21	TTGATGTCGGAAAAAGTAGGC	(((.((((((....(((((((&)))))))...)))))).)))	-20.5	0.998272776	-25.3	0.035429
Contig2045	[2e-15 - sp|O75367|H2AY_HUMAN Core histone macro-H2A.1 (Histone macroH2A1) (mH2A1) (H2A.y)]	ssa-miR-new73-5p	76	99	0	22	CAAAATGGTTGGAGATGGCCTTG	((...(((((.(..((.((((((&))))))))..).)))))...))	-17.1	0.993112331	-25.9	0.041994
Contig2059		ssa-miR-new249-5p	431	453	1	19	GGCTATAGGACAAGGAGAAGTA	((((...((.((....((((((&)))))))).))...))))	-11.2	0.999639224	-30.4	0.012927
Contig2071		ssa-miR-new121-3p	64	88	0	21	ACTAAAATGTAGGAAAAGGAGGAG	(((...((.(((((..((((((((&))))))))..))))).)))))	-25.1	0.992726999	-30.4	0.001191
Contig2072		ssa-miR-new265-5p	87	118	1	20	TGTAGTGTCTGAGGAAGTCAGTTTAGGGCGA	(((.((((((.......((((....((((((&)))))))))))))))))))	-21.91	0.995548061	-28	0.011598
Contig2088		ssa-miR-new220-5p	161	186	1	19	CAGCAGGTTTCTGATTTGACAGCTC	((((((......(....((((((((&)))))))).)..))))))	-20.3	0.996630779	-25.8	0.041176
Contig2100		ssa-miR-6221-3p	20	49	1	23	GCGTAAAATCCTCACAACCGGGTTTGTGA	((((....(((......(((((.((((((&)))))))))))....)))))))	-24	0.995548061	-30	0.004774
Contig2104		ssa-miR-new58-5p	101	118	0	17	GTGTTGAATATCTCCAT	(..((((.(((((((((&))))))))).))))..)	-20.2	0.995218309	-24.2	0.038482
Contig2114		ssa-miR-4155-3p	134	160	0	22	AGTCTTTTATAGTTCAATTCACCTGA	(((((.....((((((((.(((((((&))))))).))).))))))))))	-20.1	0.993111849	-26.2	0.024567
Contig2122		ssa-miR-222_A-3p	59	84	0	20	CCCAGTCATAAGCAAATTTGTGGCT	((((((....(((.....(((((((&)))))))....)))))))))	-22	0.994381462	-27.8	0.016901
Contig2128		ssa-miR-181a-5p	12	36	1	20	CATGGACTCTTGTGTTTTGGATGT	(((.(((....((((..(((((((&))))))))))).))).)))	-17.8	0.998885633	-24	0.02294
Contig2137	[4e-15 - sp|P35072|TCB1_CAEBR Transposable element Tcb1 transposase (Transposable element Barney]	ssa-miR-new146-5p	38	68	0	22	TGGTTTGCAAATAAATTCATGGGGGGTCCT	((((((((.......((((...((((((((&))))))))))))))))..))))	-18.51	0.992726999	-26.1	0.047033
Contig2146		ssa-miR-new66-5p	90	112	0	21	GGCAAGTCAGTTAAGAACAAAT	((((((.((((...((((((((&))))))))..)))).))))))	-21.7	0.99676485	-26.1	0.032648
Contig2152		ssa-miR-new126-5p	8	32	0	26	ATATAAAAGCAGGTCTGGGACCAG	((((...((((.(((..(((((((&)))))))..)))...))))...))))	-24.8	0.994381462	-28.6	0.004283
Contig2157	[2e-38 - sp|P62258|1433E_HUMAN 14-3-3 protein epsilon (14-3-3E)]	ssa-miR-new146-5p	205	226	0	24	TTTGGAAAGGCAAAGAGTCCC	(((((....((.(((((((((&)))))))))...)).....)))))	-23.2	0.993080381	-28.4	0.016484
Contig2174		ssa-miR-21a-3p	203	230	1	21	CCATATTTGCTGACATCTAGTGAGCTT	((((.....((((..(((.((((((((&)))))))).)))))))))))	-19.9	0.994629028	-27.5	0.020968
Contig2197		ssa-miR-new260-3p	155	178	0	21	CAGGTGACCTGAATGTGATGGAA	(((((.((.(((...((((((((&)))))))).))).)).)))))	-23.7	0.992362488	-28.7	0.006645
Contig2209		ssa-miR-103_A-3p	454	480	0	22	CGTAGTCTCTGGAATTAAATGCTGCT	(((((((.(((......(((((((((&)))))))))...))))))))))	-25.8	0.992493471	-31	0.012369
Contig2216		ssa-miR-6221-3p	218	249	1	25	TTGCACTTTTCAAGAACCTCTTCGGTTGTGA	((((.(((....((..((((...((((((((&)))))))).)))))).))).))))	-22.7	0.998106623	-28.3	0.019235
Contig2235		ssa-miR-new119-5p	157	179	0	19	GCATTTAGTTTATTCCTCCTGG	((...((((...((((((((((&))))))))))..)))).))	-20.9	0.997591705	-25.7	0.026797
Contig2240		ssa-miR-new2-5p	49	74	1	22	GGCTACAACATTCTTTCTTGGGACC	(((.((((((.....((.(((((((&)))))))))..)))).)))))	-19.2	0.99573199	-24.4	0.031364
Contig2257		ssa-miR-122-5p	1	19	0	20	GACATTTCAATCACTCCA	((((((.....(((((((&))))))).......))))))	-14.4	0.999125528	-20.6	0.03153
Contig2275	[2e-12 - sp|Q99MS7.1|EH1L1_MOUSE EH domain-binding protein 1-like protein 1 (Tangerin)]	ssa-miR-new13-5p	303	328	0	22	CCAATTCAGTCTGTTAATGTGCCTT	(((.....(((((....((((((((&)))))))).))))).....)))	-18.6	0.998015827	-32	0.004135
Contig2282		ssa-miR-729-3p	205	230	0	20	TCAGGGGGTGTTTTATAGTGCCCAT	(((((..(((((.....((((((((&)))))))))))))..)))))	-21.6	0.991694674	-27	0.030555
Contig2289		ssa-miR-3124-5p	19	46	0	22	TTGCTTGAAAACATACAGTACAGCCAA	((((((.....(...((((.(((((((&))))))).)))).)..))))))	-18	0.993582452	-24.1	0.008636
Contig2290		ssa-miR-new179_A-5p	285	308	1	21	GTTATAGTCTTTCCAGTAAGTGC	(((...(((.....(((.(((((&))))))))...)))...)))	-12.8	0.997191991	-32.5	0.002445
Contig2291		ssa-miR-new224-5p	150	175	0	19	CACTGATACTGTATATCTGCCTGCA	(((((((..((.......(((((((&))))))).))..)))))))	-22.2	0.991313035	-28.4	0.027096
Contig2294		ssa-miR-96-5p	2	27	0	23	GGCATATCGCTTTTTTTGTGCCAAA	((((....(((......((((((((&)))))))).))).......))))	-15.6	0.999050646	-22.3	0.033991
Contig2295	[8e-25 - sp|Q49AG3|ZBED5_HUMAN Zinc finger BED domain-containing protein 5 (Transposon-derived]	ssa-miR-4155-3p	21	49	0	21	GTCAAATGTGATATAGAGAAGCACCTGA	(((....((..((.......((((((((&))))))))..))..))..)))	-16.1	0.999730669	-27.9	0.02237
Contig2322		ssa-miR-new145-3p	36	66	0	22	GCTTTAACCATGGCACAATAAGTGTTCTCT	((((.....(((((((.....((((((.((&))))))))...)))))))))))	-15.7	0.991313035	-24.2	0.023957
Contig2334		ssa-miR-new84-3p	2	36	1	22	GTGACAGTTCATGTCATGGATTTAAATGGGCCCT	((((......(((...(((.......((((((((&)))))))).)))..)))))))	-17.8	0.997051387	-24.8	0.013341
Contig2351		ssa-miR-new212-5p	291	315	0	21	TCTTGCCATAGGTTTTCAAGCAGA	(((.((((.(((....((((((((&)))))))).))).)))).)))	-22.1	0.992726999	-27.8	0.046973
Contig2358		ssa-miR-499_A-5p	87	106	0	20	AACATTTGTGCTGTCTTAA	((((((..(((.(((((((&)))))))..)))..))))))	-15.5	0.992179134	-25.7	0.013824
Contig2367		ssa-miR-new114-5p	7	31	1	23	GGATACAACCCCAGCGAATATGGG	(((....(((...(((.(((((((&))))))).)))....))).)))	-20.1	0.99439054	-25	0.001914
Contig2372		ssa-miR-730-5p	68	89	0	20	TATAGGGTACAAAAATGGGGA	(((((.(((((...(((((((&))))))))))))...)))))	-16.5	0.996496549	-23.5	0.029109
Contig2373		ssa-miR-16_A-5p	329	350	0	21	TCCTCATTTATGCTGCTGCTA	(((..(((((((.((((((((&)))))))))))))))...)))	-21.8	0.991985911	-27.1	0.040603
Contig2406		ssa-miR-new230-5p	138	159	0	21	TCAAAGTTAATTCCACCGGCA	((((((.((((..((((((((&))))))))..)))).))))))	-21.1	0.996781536	-26.6	0.015222
Contig2412		ssa-miR-new134-3p	5	28	0	19	TCCTTCTTCTCAAAGGGTGCATC	(((.....((....(((((((((&))))))))).))....)))	-17	0.998666172	-22.4	0.027611
Contig2416		ssa-miR-182-5p	226	248	1	21	GTGAGCATTTCTCCTTTGCCAA	(((((...((((((.(((((((&))))))).)).)))))))))	-22	0.991135879	-27.1	0.035211
Contig2419		ssa-miR-new140-5p	0	21	0	20	TAGTATGTATAAGATGGAAGT	(((....(((.((((((((((&)))))))))).)))...)))	-17.5	0.995888321	-23.1	0.021314
Contig2436		ssa-miR-new235-3p	49	67	1	18	ACATAAGTATTCAGACCC	(((..((.((.(((((((&))))))).))))..)))	-14.9	0.998272776	-30.6	0.007152
Contig2440		ssa-miR-new70-3p	122	147	1	22	CAGATTCCTGTTGAACACTGTCTCT	(((((...((((.....((((((.(&)))))))....)))).)))))	-11.6	0.993112331	-30.5	0.005351
Contig2447		ssa-miR-148_A-5p	35	60	1	20	TGAGGTAGTATTTACTATCAGAACT	((((((.(((((......(((((((&))))))).)))))))))))	-17.5	0.998640369	-23.6	0.04844
Contig2449		ssa-miR-5101-5p	4	27	1	20	TGTCATTCTGCTTGAATGGCCAC	(((((..(..(....((((((((&)))))))))..)..)))))	-24	0.998326848	-28.9	0.022084
Contig2456		ssa-miR-129a-3p	279	301	0	21	TGCTTTTTTGGCTAAGGGGCTT	((((((((.((...((((((((&))))))))..)).))))))))	-22.5	0.994991496	-27.8	0.038209
Contig2470		ssa-miR-7132_B-5p	81	106	0	22	GCTGGAAAGCAGACATAACCAAGTT	(((((..(((.......((((((((&))))))))....)))..)))))	-16	0.995434379	-30.5	0.005351
Contig2476		ssa-miR-34a-3p	202	225	0	22	ACTCACAGCTATAATCGCTGCCA	((...((((((....((((((((&))))))))...))))))...))	-24	0.995434379	-29.3	0.01063
Contig2495		ssa-miR-new66-5p	81	103	0	21	GGCAAGTCAGTTAAGGACAAAT	((((((.((((...((((((((&))))))))..)))).))))))	-21.3	0.994991496	-25.7	0.047877
Contig2495		ssa-miR-new98-5p	224	255	0	23	AGGCAACACATAGGGTTGAGTTGAGAAGAGG	((((....((.((((.(((..((.(((((((&)))))))))))))))).))))))	-22.4	0.992613918	-28	0.016631
Contig2506		ssa-miR-127-5p	86	105	1	19	CCACTGATATAAAGGCCCA	(((((.(.....(((((((&)))))))...).)).)))	-17	0.999888588	-29.9	0.011924
Contig2506		ssa-miR-5882b-5p	133	159	0	22	GGCCTAGTTTTTGCTGTTGTTATTCT	((((......((((((..((((((((&))))))))..))))))..))))	-21.4	0.992726999	-27.5	0.039844
Contig2506		ssa-miR-new41-5p	133	159	0	22	GGCCTAGTTTTTGCTGTTGTTATTCT	((((......((((((..((((((((&))))))))..))))))..))))	-21.4	0.992726999	-27.5	0.039844
Contig2528		ssa-miR-193a-5p	38	59	1	21	CTCTTTGTTTTTTCAGGGCCC	(.((((((((....(((((((&)))))))...)))))))).)	-17.4	0.997051387	-25.5	0.020966
Contig2541		ssa-miR-new272-3p	174	196	0	20	GTTAAATGTAATGCTGCTCTAA	(((...((((((.((((((.((&))))))))))))))...)))	-15.4	0.992607511	-27.6	0.031547
Contig2551		ssa-miR-6032-5p	20	47	1	21	GGCACAACAGACATTGAGTTGGACAGA	((((..(((((((.......(((((((&))))))))))))))..))))	-21.11	0.991187006	-26.8	0.020414
Contig2594		ssa-miR-6032-5p	23	45	0	19	CTAGAAAAAGTCAAATGCAGAT	(.(((...((.((((.((((((&)))))))))).)).))).)	-12.2	0.998753123	-28.6	0.034873
Contig2604		ssa-miR-30c-5p	41	60	1	22	TTGTGAGTGTAATGTTTAC	(((.(((((((((((((((&))))))))..))))))).)))	-19.4	0.99509891	-25.4	0.046509
Contig2673		ssa-miR-new146-5p	53	76	0	21	GGTTTTGTTTCAATAAGGGTCCT	(((.((((((((...((((((((&))))))))))))))))..)))	-22.9	0.990963463	-28.6	0.002738
Contig2673		ssa-miR-new190-5p	16	48	0	22	AGATCTGGATTGAACAGAGCCCTGAATGGTGA	((..(((((.....((((.......(((((((&)))))))..)))))))))..))	-18.3	0.991313035	-23.7	0.039998
Contig2673		ssa-miR-new91-5p	0	24	0	18	TAGCGCTGAACTTTTGAGATCTGG	((((.(..(((.....((((((((&)))))))))))..)))))	-20.7	0.995434379	-25.4	0.014922
Contig2683		ssa-miR-new220-5p	41	58	1	20	TCAGTTTAGTACAGCTC	(((((.(((((((((((&))))))).))))..)))))	-21.3	0.996242597	-28.9	0.016377
Contig2693		ssa-miR-207a_A-3p	76	94	0	17	ATCCATAGATTAGGGCCT	((((...((..(((((((&)))))))..))..))))	-19.8	0.994381462	-25.3	0.026579
Contig2699		ssa-miR-new133-5p	57	76	0	21	CAGATAGGCATATAGCCTC	((((..(((...(((((((&)))))))....)))...))))	-17.6	0.995455039	-22.1	0.049067
Contig2712		ssa-miR-new179_A-5p	213	232	0	20	TTCTGTAAATTATGGTGCA	(((((((((...(((((((&)))))))..))))..)))))	-13	0.993151658	-29.9	0.012228
Contig2734		ssa-miR-omy-1b-5p	1	29	0	22	GAGGCCGCATTTATTGTAGCTGGAGATT	(((..(((......((((((((((((((&)))))))..)))))))))))))	-22.3	0.992129818	-27.9	0.012104
Contig2738		ssa-miR-125a-5p	386	407	0	21	ACTACTTTTGGGTGTCAGGGA	((...((..((((.(((((((&))))))).))))..))...))	-22.4	0.994410373	-27.6	0.045315
Contig2738		ssa-miR-125b-5p	388	407	0	21	TACTTTTGGGTGTCAGGGA	(((....((((.(((((((&))))))).))))......)))	-22.5	0.994410373	-28	0.034858
Contig2738		ssa-miR-125c-5p	388	407	0	21	TACTTTTGGGTGTCAGGGA	(((....((((.(((((((&))))))).))))......)))	-22.5	0.996388737	-28	0.034858
Contig2743		ssa-miR-new2-5p	106	125	1	22	AGCAAATCAGAATGGGACC	((((...((((.(((((((&)))))))..))))....))))	-24.1	0.998272776	-28.6	0.035495
Contig2746	[4e-13 - sp|Q7ZVK4.1|VPS36_DANRE Vacuolar protein-sorting-associated protein 36]	ssa-miR-new222-3p	62	84	0	21	GGTCCATAGGATTTTTAGTGCA	(((((...((((((((((((((&)))))))).)))))).)))))	-24.6	0.99436597	-29.6	0.024759
Contig2746	[4e-13 - sp|Q7ZVK4.1|VPS36_DANRE Vacuolar protein-sorting-associated protein 36]	ssa-miR-new222-5p	62	84	0	21	GGTCCATAGGATTTTTAGTGCA	(((((...((((((((((((((&)))))))).)))))).)))))	-24.6	0.99436597	-29.6	0.024759
Contig2771	[1e-38 - sp|Q0P5H5|RGS2_BOVIN Regulator of G-protein signaling 2 (RGS2)]	ssa-miR-new232-5p	123	144	0	22	GGATACACAGATAAGAGGCCA	((.((((.(((...(((((((&)))))))...)))..)))).))	-17.7	0.996388737	-27	0.01184
Contig2785		ssa-miR-222_A-3p	104	130	0	23	AGATCATTTGGTGCCAGTCTGTAGCT	(((((....((((((((..(((((((&))))))).))))).))).)))))	-24.7	0.992613918	-30.8	0.001091
Contig2794	[1e-16 - ZFIN|ZDB-GENE-020620-2 - symbol:bty bloodthirsty" species:7955]"	ssa-miR-new91-5p	37	64	1	21	GGAGAGAATCAGCTCAGTAAAGATCTG	(((......((((((((...(((((((&)))))))..)))))))))))	-23.5	0.997051387	-28.3	0.004504
Contig2798		ssa-miR-new269-3p	228	253	0	19	GCTGTATAGAGAAGTCAGACAAGGA	((((....(.((((...((((((((&)))))))).))))).))))	-13.9	0.995434379	-33.8	0.002378
Contig2800	[3e-30 - sp|P98150|NFKB2_CHICK Nuclear factor NF-kappa-B p100 subunit (Nuclear factor NF-kappa-B p97]	ssa-miR-new192-3p	40	67	0	19	GGTTTCAGTCCAGCATTTCATCTTGGA	((((...(.((((.......(((((((&))))))))))))...))))	-18.51	0.994381462	-23.6	0.035964
Contig2806		ssa-let-7b-5p	301	326	1	21	GCCACTATAACAGCAATTCTACCTC	(((((....(((((....(((((((&)))))))...))))))))))	-22.8	0.998272776	-28.1	0.042878
Contig2808	[1e-20 - sp|Q9PVW8|SAL_SILAS Rhamnose-binding lectin precursor (SAL) (RBL) (Roe lectin)]	ssa-miR-103_A-3p	13	39	0	23	TCAAAGCCTTCACATATGATGCTGCT	(((.((((((....((..((((((((&))))))))..)).)))))).)))	-25	0.996324952	-30.6	0.001028
Contig2808	[1e-20 - sp|Q9PVW8|SAL_SILAS Rhamnose-binding lectin precursor (SAL) (RBL) (Roe lectin)]	ssa-miR-107-3p	17	39	0	19	AGCCTTCACATATGATGCTGCT	((((((....((..((((((((&))))))))..)).))))))	-22.9	0.995434379	-28.5	0.003136
Contig2808	[1e-20 - sp|Q9PVW8|SAL_SILAS Rhamnose-binding lectin precursor (SAL) (RBL) (Roe lectin)]	ssa-miR-16_B-5p	18	39	1	21	GCCTTCACATATGATGCTGCT	(((......((((.(((((((&)))))))))))......)))	-19.3	0.996423746	-23.9	0.043974
Contig2815		ssa-miR-190b-5p	0	21	1	22	TAACAAAGATGTCTACATATC	((((...((((((.(((((((&)))))))..))))))..))))	-14.2	0.998820363	-19	0.034879
Contig2820	[6e-20 - sp|Q5T0D9.1|TPRGL_HUMAN Tumor protein p63-regulated gene 1-like protein (Protein FAM79A)]	ssa-miR-new80-3p	0	18	0	20	TGATAGGTAAAGGTGCTG	(((..(((...(((((((&)))))))...)))....)))	-15.2	0.999435981	-20.2	0.045919
Contig2846		ssa-miR-21_B-5p	30	56	1	24	AGTGTGTCACCGTCTGTATATAAGCT	(((....(((((((((...(((((((&)))))))))))).))))...)))	-19.3	0.991187006	-26.5	0.025035
Contig2865		ssa-miR-new294-5p	3	24	1	21	GGCTATAAATAGGCCATAGAG	((((.....((((((((((((&)))))))).))))...))))	-22.4	0.995434379	-27.4	0.004714
Contig2888	[1e-13 - sp|O08583|THOC4_MOUSE THO complex subunit 4 (Tho4) (RNA and export factor-binding protein]	ssa-miR-new89-3p	45	77	1	21	GGGAATTCTAACTGGTCTCCATCTTGGCATTG	((((......(((((((.......((((((((&))))))))))))))).))))	-22.81	0.997051387	-28.4	0.020301
Contig2896		ssa-miR-221b_C-3p	414	443	1	25	CAGTCTGTGACGTTTAAGATGAGGGAGGA	(((.(...(((((...((....(((((((&)))))))....))))))).).)))	-22.9	0.998726339	-28.5	0.046104
Contig2916		ssa-miR-new160-3p	19	38	1	19	TTATCTGGGGGAAATGGGT	((((..(((((.(((((((&))))))))))))..))))	-20.6	0.997576786	-26.2	0.045676
Contig2928		ssa-miR-29d_B-3p	5	30	0	23	GAGCCAACTGTTCATTTGTTCCAGG	((((...((((((...(.(((((((&))))))).)..))))))..))))	-21.4	0.995058393	-26.4	0.035745
Contig2933		ssa-miR-new126-5p	174	199	0	22	TGCTTTTCCCAACCTTTGAGACCAG	(((....((...(((..((((((((&)))))))))))..))....)))	-19.8	0.999827222	-25.6	0.049989
Contig2941		ssa-miR-6221-3p	3	29	1	23	GCTCTCATATAGAGGGGACATTGTGA	((.(((.......(((....((((((&))))))))).......))).))	-15.64	0.999679338	-22.5	0.015658
Contig2973		ssa-miR-729-3p	0	11	1	19	TAGGATACCCA	(((((((((((&))))))).......))))	-11.41	0.999020428	-26.1	0.019697
Contig2973		ssa-miR-729-3p	127	149	1	22	ACTCTCTGGTTTAGGATACCCA	((((...((((((..(((((((&)))))))..)).)))).))))	-18.2	0.997258107	-26.1	0.019697
Contig2984		ssa-miR-729-3p	138	164	1	20	CCAGGTATTTTAGTCCTACATACCCG	((((((......((....((((((((&))))))))..)).))))))	-21	0.996630779	-27	0.016602
Contig3030		ssa-miR-new126-5p	88	113	1	25	CATAGCATCATCTGTGAAGAGACCA	(((.(((.(((((((...(((((((&)))))))..))))))).))).)))	-26.2	0.997243884	-31	0.013707
Contig3030		ssa-miR-new283-5p	452	471	1	22	TCTCAAGTTGAGACTTCCA	(((..(((...(((.((((&))))))).....)))...)))	-10.7	0.997191991	-27.8	0.049812
Contig3030		ssa-miR-new33-3p	302	325	1	22	GGAAATAGACTTGACAGCTGAGG	((((..(.((((((..(((((((&))))))))))))).)..))))	-24.2	0.996242597	-29.8	0.018888
Contig3031	[6e-48 - sp|Q91775|FABPI_XENLA Fatty acid-binding protein intestinal (I-FABP) (FABPI)]	ssa-miR-new126-5p	17	38	1	26	ACAATCCAACCACTAAGACCA	(((.....(((.(((((((((&)))))))))...))).......)))	-17.5	0.999056703	-27.7	0.019667
Contig3056		ssa-miR-145-5p	12	36	0	22	GGGATTTGTTAGTTCAAACTGGGC	(((((((.(..(...(((((((((&))))))))).)..).)))))))	-22.4	0.993362239	-26.9	0.029567
Contig3056		ssa-miR-new256-3p	137	164	0	23	CCAAAAAAAACTAGTTTTCATACTGGA	((((.....((..(((..(((((((((&)))))))))..))).))..))))	-12.7	0.995955659	-26.3	0.04018
Contig3060		ssa-miR-135b_B-5p	284	307	0	22	CATGTAGGTTAAATCAGGCCATG	((((((((.((((..((((((((&))))))))))))..))))))))	-22.1	0.992362488	-27.9	0.033775
Contig3060		ssa-miR-193-3p	268	289	1	21	GTAGGCTAAATCAGGCCATGT	(..((((....(.(((((.((&))))))).)...)).))..)	-13.3	0.997177427	-29.2	0.016271
Contig3102		ssa-miR-6529-5p	188	220	0	22	GTTAGCGTTTAAACATGGCACATATTGCACTG	((..((((.......((((((.....((.(((&)))))))))))..))))...))	-11.8	0.993454885	-27.3	0.027322
Contig3106		ssa-miR-omy-1b-5p	128	154	1	23	CGAAAGCAAAAAACAGCTGAGGGGAT	(((..((.......((((((((((((&))))))))))))...))..)))	-23.5	0.993285853	-29.2	0.004405
Contig3124		ssa-miR-4647-3p	5	20	0	17	AGTTTTGTTCCCTAA	(((..((((((((((&))))))))))....)))	-14.7	0.997323882	-24.5	0.034673
Contig3145		ssa-miR-33_D-3p	141	167	1	21	TGTTGTTAAATGGGAAACAGCACGTT	((((((...((((((....(((((((&))))))).))))))))))))	-18.3	0.997586578	-25	0.038638
Contig3155		ssa-miR-new114-5p	144	176	1	25	TTGAGGGACCTTACAGATGTTGTATGTATGGG	(((.((((((.......((((((..(((((((&)))))))..)))))))))))))))	-27.01	0.99796708	-32.1	0.001786
Contig3163		ssa-miR-new246-3p	13	44	0	25	CAGTGAACTAGTCAAAGCCCATGGCCAAACA	(((.(......((((((..(.(.(((.((((&))))))).).)..)))))).).)))	-11.8	0.991912865	-27.3	0.040156
Contig3172		ssa-miR-new118-3p	123	149	0	19	GGTTTCAGTGACTTCATTAGCTGTGG	((((.......((((.((((((((((&)))))))))).))))))))	-20.71	0.99387253	-25.8	0.026335
Contig3172		ssa-miR-new270-3p	122	139	1	20	GGGTTTCAGTGACTTCA	(((((((((.(((((((&)))))))))))...)))))	-21.3	0.996850649	-26.9	0.013387
Contig3173		ssa-miR-3297-5p	39	60	0	20	TGGTGACATGTAATGGGGAAT	(((((.(((....((((((((&))))))))....))))))))	-17.6	0.996630779	-23.6	0.017008
Contig3174		ssa-miR-new65-5p	3	25	0	22	AGTAGTGCACTACATAGGGAAT	(((((((.((....((((((((&))))))))....)).)))))))	-18.8	0.992406595	-23.9	0.003528
Contig3216		ssa-miR-new48-3p	30	48	0	21	AGTAGCTATTGCAATGGA	(((.(((.((.(((((((&)))))))..)).)))...)))	-14	0.994381462	-28	0.007428
Contig3230		ssa-miR-new48-3p	4	32	1	23	TTGGGTTGGTTTGAGGTTCTGTCAATGG	(..(.(((((((....(((..(((((((&))))))))))))))))).)..)	-18.1	0.99573199	-23.8	0.02536
Contig3245		ssa-miR-new23-3p	33	56	1	21	CGGTTTATACCATAGTAGTCCAT	(((..(.(((....((((.((((&))))))))..))).)..)))	-11.9	0.995629236	-27.6	0.035163
Contig3253		ssa-miR-199-3p	55	80	0	21	AACCAAAGTGTTTGTCCACTACTGT	((((((.((((......((((((((&))))))))..)))).))))))	-20.2	0.996324952	-26.1	0.024591
Contig3261		ssa-miR-101b-5p	27	47	1	24	GCAGTGTGGTACAGATAACT	((((..((((((.(((((((&)))))))...))))).)..))))	-20.8	0.99573199	-25.3	0.044532
Contig3272	[1e-94 - sp|Q2T9X3|CLLD6_BOVIN Chronic lymphocytic leukemia deletion region gene 6 protein homolog]	ssa-miR-133_A-3p	175	191	1	20	AGCTGTTCTGGGACCA	(((((....(((((((&))))))).......)))))	-19.1	0.995438896	-25	0.045863
Contig3272	[1e-94 - sp|Q2T9X3|CLLD6_BOVIN Chronic lymphocytic leukemia deletion region gene 6 protein homolog]	ssa-miR-133a-3p	175	191	1	20	AGCTGTTCTGGGACCA	(((((....(((((((&))))))).......)))))	-19.1	0.995438896	-25	0.045863
Contig3273		ssa-miR-new158-5p	3	16	1	18	CATTAGTGTCCTT	(((((((((((((&)))))))....))))))	-14	0.997243884	-19.1	0.029205
Contig3325	[8e-12 - sp|Q9DGI3|THIO_ICTPU Thioredoxin (Trx)]	ssa-miR-33_A-3p	60	81	0	21	TCTTGTAAAAATGGAACGTTG	(((((((.....(((((((((&))))))))).....)))))))	-21.1	0.996268726	-25.7	0.036868
Contig3325	[8e-12 - sp|Q9DGI3|THIO_ICTPU Thioredoxin (Trx)]	ssa-miR-new126-5p	81	111	1	21	GCATGCATTTGATTTCACAGTGTTGGGCCA	(((.(((((((...(((.......((((((&))))))))).))))))))))	-18.81	0.994381462	-25.8	0.048801
Contig3326		ssa-miR-new205-3p	14	47	0	22	TCCCAAAAGCAAAGTGAAACATTTAGGGAGGGA	(((((..((...((((((.......(((.((((&))))))).)))))))).)))))	-17.8	0.993761002	-28.7	0.014966
Contig3328		ssa-miR-6452-3p	22	46	0	21	GGGCAAAATGCCTAATATCTGTTG	((((.....(((.....(((((((&)))))))......))).))))	-16.9	0.999440532	-22.5	0.025628
Contig3328		ssa-miR-new284-3p	19	50	0	23	GTTGGGCAAAATGCCTAATATCTGTTGCCAA	(((.(......(((......(((.(((((((&))))))).))))))....).)))	-16.9	0.999584217	-22.4	0.027296
Contig3367		ssa-miR-6221-3p	63	88	1	23	GCGTTCCATAGTATGTATGTTGTGA	(((((((..(((...((.(((((((&))))))).))..))))))))))	-23.3	0.998885633	-28.6	0.006939
Contig3372		ssa-miR-new66-5p	114	136	0	21	GGCAAGTCAGTTAAGAACAAAT	((((((.((((...((((((((&))))))))..)))).))))))	-21.7	0.997613442	-26.1	0.01756
Contig3404		ssa-miR-new190-5p	85	115	0	22	AGGCTATTTGTTACAACATGTTCATGATGA	(((((...((.....(((.(.(((((((((&))))))))).)))).)))))))	-17.4	0.991568208	-24.2	0.041559
Contig3425		ssa-miR-new216-3p	21	43	1	21	GCAGTCTATCTATGAAGCAGTC	((((.((....((.((((((((&)))))))).))..)).))))	-17.7	0.996630779	-22.1	0.024871
Contig3434		ssa-miR-21_A-5p	46	70	1	23	GCCTTCACTTTGTCCATGTAAGCT	(((..((((..(((...(((((((&)))))))..))).))))..)))	-19	0.998272776	-24.8	0.016453
Contig3435		ssa-miR-3250-3p	0	22	1	21	TAGCAAGATGGAGATCACAGAG	(((((....(.(((.(((((((&))))))).))).)..)))))	-21.9	0.99936817	-26.9	0.028025
Contig3443		ssa-miR-new96-3p	94	120	1	24	GTTCATGCAATCGATATGGAGGCACA	((((((((...((....((((((.((&)))))))).))))))....))))	-17.5	0.995548061	-32.6	0.002965
Contig3461		ssa-miR-new121-3p	223	242	0	22	TACCATTAGAGAGGAGGAG	(((((((((.(((((((((&)))))))))...)).)))))))	-25.4	0.993388948	-30.4	0.004921
Contig3465		ssa-miR-new176-5p	17	39	0	22	GTAGTGCACTATATAGGGAATA	(((((((..(((((((((((((&)))))))))))))..)))))))	-28.1	0.993488465	-32.8	0.002759
Contig3489		ssa-miR-new92-3p	165	194	0	25	CATGTGACCAATCCATTTTATCGGTGGCT	(((((.....(((((((....((((((((&))))))))...)))))))..)))))	-22.2	0.9970666	-27.8	0.01761
Contig3491		ssa-miR-new95-5p	220	250	1	22	AGTATGTTGTCTCCTATATTGTCTCCTTCG	(((((....(((((......(..(((((((&)))))))..).))))))))))	-18.7	0.998885633	-27.3	0.045769
Contig3506		ssa-miR-3618-5p	274	294	0	19	TCTGATTAAGTAGGAAATCA	((((((((....((((((((&))))))))..))))).)))	-12.2	0.998596078	-26.6	0.0394
Contig3532		ssa-miR-new172-5p	100	122	0	22	GTTAAAAGTAGTGCACTATATA	(((((((((((.((((((((((&)))))))))).)))))))))))	-29	0.992354081	-34	0.000729
Contig3540		ssa-miR-5432-5p	16	42	1	21	GTAGTTGTTTTTTTGTAAATGGGGAG	((((.(((....(((((..(((((((&)))))))))))).)))))))	-16.2	0.997892911	-22.4	0.04859
Contig3540		ssa-miR-new154-3p	36	61	1	22	GGGGAGAAGTGTTGTCTTCTGCTTT	((((((.....((((...(((((((&)))))))))))...)))).))	-17	0.996423746	-22.5	0.049533
Contig3550		ssa-miR-34a-3p	208	227	0	19	ACCTTCTCAACACTGACCA	(((..((..((((((.(((&)))))))))...))..)))	-15	0.995570996	-26.1	0.03694
Contig3571		ssa-miR-new158-5p	27	45	0	20	TTCATCAATTTGTCCTTA	(((((((..(((((((((&)))))))))....)))))))	-17.4	0.995563116	-22.9	0.0469
Contig3582		ssa-miR-29d_A-5p	60	84	1	22	CTGTTGCCAATTGGTTGGAAACCA	(((..((((.......((((((((&)))))))).....)))).)))	-18.7	0.999761382	-23.9	0.022891
Contig3585	[8e-11 - sp|Q9Y2A7|NCKP1_HUMAN Nck-associated protein 1 (NAP 1) (p125Nap1) (Membrane-associated]	ssa-miR-221-3p	306	330	0	20	GCACAGCTAACAATATATGTAGCT	((.((((..(((....((((((((&)))))))))))..)))).))	-18.3	0.998106623	-31.4	0.00426
Contig3593		ssa-miR-2189_C-3p	132	154	0	22	CACAGCTGATTCAAATAATCAA	((((((.((((((.((((((((&)))))))).)))))).))))))	-25.2	0.997526402	-30.5	0.007845
Contig3604		ssa-miR-new222-3p	7	32	0	21	GGTCCATAGGGTCAAAAGTAGTGCA	(((((...(((((.....(((((((&)))))))...))))).)))))	-23.6	0.995058393	-29	0.026824
Contig3604		ssa-miR-new222-5p	7	32	0	21	GGTCCATAGGGTCAAAAGTAGTGCA	(((((...(((((.....(((((((&)))))))...))))).)))))	-23.6	0.995058393	-29	0.026824
Contig3627		ssa-miR-new251-3p	297	312	1	18	TCCTGTTGCTAGCTA	(((((((((((((((&))))))))..)))))))	-21.3	0.996120501	-26.9	0.032641
Contig3629		ssa-miR-new98-5p	291	318	1	23	AGGTATTCAGTAGGTGAGAAGGGAGAG	((((...(((..(((((...(((((((&))))))).)))))..)))))))	-23.1	0.99892457	-27.9	0.025607
Contig3642	[1e-11 - sp|Q62513|ZN260_MOUSE Zinc finger protein 260 (Zfp-260)]	ssa-miR-497-5p	59	83	0	19	GATATACACAAGGGATATCTGGGA	(...((((.((.(((..(((((((&)))))))))).)))))).)	-17.2	0.993104502	-26.3	0.009141
Contig3642	[1e-11 - sp|Q62513|ZN260_MOUSE Zinc finger protein 260 (Zfp-260)]	ssa-miR-new196-5p	59	83	0	19	GATATACACAAGGGATATCTGGGA	(...((((.((.(((..(((((((&)))))))))).)))))).)	-17.2	0.993104502	-26.3	0.009141
Contig3671		ssa-miR-new118-3p	261	288	0	24	GTTGTGGTTTCTCAAGGTATGCTGTAG	((..(((((((((.......(((((((&)))))))..))))..)))))..))	-24.5	0.998582834	-29.7	0.009233
Contig3678		ssa-miR-125c-5p	116	145	1	22	TTGCAGTTAATGTCTGCAGTACTCAGTGG	(..(((.....(((....((.(((((.((&)))))))))...))))))..)	-15.2	0.998187638	-27.2	0.009863
Contig3679		ssa-miR-15a_C-3p	24	45	0	19	GCAAAATGCCTAGTATCTGTT	((......(((((.(((((((&)))))))))))).....))	-17.7	0.997136493	-22.5	0.014858
Contig3680	[4e-18 - sp|Q5RCT0|CX6B1_PONPY Cytochrome c oxidase subunit VIb isoform 1 (COX VIb-1)]	ssa-miR-34a-3p	99	127	0	22	ACAACTATCTGGATTATCATCGCTGCCA	(((((((.(((((.......((((((((&))))))))))).)).)))))))	-20.91	0.99630352	-26.6	0.013496
Contig3682	[2e-31 - sp|Q62241|RU1C_MOUSE U1 small nuclear ribonucleoprotein C (U1 snRNP protein C) (U1C]	ssa-miR-new275-3p	30	54	1	18	CTGTGGGTTTGTTCCACATGATCA	((.(((((((.......(((((((&)))))))))))))).))	-18.71	0.996423746	-24.3	0.025047
Contig3684		ssa-miR-new99-5p	138	162	1	19	CCATGCAGTCTATTTACATGGCAG	((.(((((((.....((.((((((&)))))))).)))))))))	-21.2	0.991101193	-26.1	0.0195
Contig3686		ssa-miR-6221-3p	193	221	1	26	CCTGCACCACATCTAGCTATTGTTGTGA	(((((.(....(((((((...(((((((&)))))))....)))))))).)))))	-26.4	0.999284908	-31.8	0.002479
Contig3686		ssa-miR-new162-5p	4	24	0	21	GTCAAATAAAGACCTGGTCA	((((......((((((((((&))))))))))......)).))	-20.2	0.994063463	-27.6	0.015603
Contig3686		ssa-miR-new214-5p	4	24	0	21	GTCAAATAAAGACCTGGTCA	((((......((((((((((&))))))))))......)).))	-20.2	0.994063463	-27.6	0.015603
Contig3698	[2e-17 - gnl|CDD|58580 cd04280 ZnMc_astacin_like Zinc-dependent metalloprotease]	ssa-miR-new227-3p	155	185	0	22	AGTGCATTATGGAGTCGTAGTCATAGGGCA	(((((....((.(((....(((.(((((((&)))))))))).))).)))))))	-20.8	0.991101193	-27	0.01902
Contig3701		ssa-miR-205a-5p	336	362	0	20	GACTCCAGTTGAACTAATGTGAAGGA	((((((.((.((......((((((((&)))))))))).)).))))))	-22.1	0.992726999	-28.5	0.033451
Contig3709	[2e-70 - sp|P45591|COF2_MOUSE Cofilin-2 (Cofilin muscle isoform)]	ssa-miR-29d_B-3p	60	82	0	23	GTGTATGGCTGTTCATTCCAGA	(.((...(((((((.(((((((&)))))))....))))))).)).)	-19.9	0.991313035	-26.2	0.018633
Contig3709	[2e-70 - sp|P45591|COF2_MOUSE Cofilin-2 (Cofilin muscle isoform)]	ssa-miR-new212-5p	16	47	0	22	ACTGAGGCCTACAGGGAAAGAAAAAAACAGA	(((..((((....((((.......(((((((&))))))).))))..)))).)))	-19.4	0.994381462	-25.5	0.023617
Contig3723		ssa-miR-new263-3p	25	45	0	19	GTCTTAGTTTGTTGACGGGA	(.((((((.....(((((((&))))))).....)))))))	-18	0.995852625	-23.6	0.009795
Contig3724	[1e-10 - sp|Q9BZJ4|S2539_HUMAN Solute carrier family 25 member 39]	ssa-miR-new187-3p	102	123	0	19	TCCTGTATTGTAATGGCCTGA	(((((...(((...(((((((&))))))))))....)))))	-18.6	0.993582452	-24.4	0.039026
Contig3736		ssa-miR-new265-5p	126	153	0	22	GCTGCAATATGTCACTTTTTGGGCGAA	((((.....((((.(((...(((((((&)))))))..)))))))..))))	-21	0.995852625	-26.9	0.017971
Contig3741	[9e-35 - sp|Q92162|CCNB1_CARAU G2/mitotic-specific cyclin-B1]	ssa-miR-103_A-3p	107	126	1	21	GTAGTTCATGTAATGCTGC	(((((((.(((((((((((&)))))))..)))))))))))	-21.8	0.994184639	-27.4	0.013695
Contig3751		ssa-miR-new259-5p	50	75	0	19	GGTGTTCTCTCATTTGTGTCTGGAA	((.((((((......((.(((((((&))))))))).)))))).))	-19.6	0.994381462	-25.3	0.030683
Contig3757		ssa-miR-193a-5p	42	63	1	20	ACCAGACATGCAATTAGACCC	(((.....(((((..((((((&))))))))))).....)))	-18.4	0.997139757	-24	0.012511
Contig3763	[5e-90 - sp|Q08DQ2.1|GFPT2_BOVIN Glucosamine--fructose-6-phosphate aminotransferase [isomerizing] 2]	ssa-miR-19b_B-3p	77	100	1	20	AGGCTTACACATCAAAGTGCAAT	(((((...(((....((((((((&)))))))))))...)))))	-17.4	0.997824983	-23.5	0.048228
Contig3763	[5e-90 - sp|Q08DQ2.1|GFPT2_BOVIN Glucosamine--fructose-6-phosphate aminotransferase [isomerizing] 2]	ssa-miR-92a-3p	77	100	1	20	AGGCTTACACATCAAAGTGCAAT	(((((...(((....((((((((&)))))))))))...)))))	-17.4	0.997824983	-23.5	0.048228
Contig3774		ssa-miR-new168-5p	32	65	0	21	TGTGGGCCACGTTTCTCAGTGATTATTTTCCTG	((.((((((.(......(((.....((((((((&)))))))))))).))))))))	-18.4	0.995434379	-25	0.029322
Contig3793		ssa-miR-new107-5p	15	34	1	19	TTCATAAATTTACCCTGGC	((((......(((((((((&))))))))).....))))	-19.5	0.999056703	-24.3	0.008328
Contig3846		ssa-miR-new211-3p	29	52	0	22	TCATACACATCCAATGGAGCAGG	((((((((((.....((((((((&))))))))...))))))).)))	-17.2	0.993346742	-22.7	0.019271
Contig3864		ssa-miR-3297-5p	288	309	0	21	GTAGTGCCCTAAATAGGGAAT	(((((((.(((..((((((((&))))))))..))).)))))))	-26.1	0.994991496	-30.7	0.00848
Contig3868	[1e-38 - sp|Q0P5H5|RGS2_BOVIN Regulator of G-protein signaling 2 (RGS2)]	ssa-miR-new232-5p	122	143	0	22	GGATACACAGATAAGAGGCCA	((.((((.(((...(((((((&)))))))...)))..)))).))	-17.7	0.995852625	-27	0.015233
Contig3891		ssa-miR-new114-5p	4	31	0	24	TGGGTTAGTTCTCTTGTGTTTGTGGGT	(((...((..((.(((((..(((((((&)))))))..))))).))..)))))	-21.4	0.994381462	-26.5	0.014948
Contig3907		ssa-miR-new105-5p	45	68	1	19	CAGGACTAGGCTTAATCTGTATC	(((...(((((....((((((((&)))))))).))))).)))	-17.8	0.996630779	-22.9	0.040797
Contig3925	[4e-29 - sp|Q8R1A4|DOCK7_MOUSE Dedicator of cytokinesis protein 7]	ssa-miR-new42-5p	74	97	0	23	TCTTGTTCTTACGGAGGGCATCT	((((((.....(((..(((((((&)))))))..))).....))))))	-18.9	0.993582452	-24	0.041382
Contig3927		ssa-miR-183-5p	54	83	0	23	CAGTTTTGTTTTCTGTTGCGTGTGCCATA	((((...(..(((((..(...((((((((&)))))))))..)))))..)))))	-18.4	0.995434379	-26.4	0.040876
Contig3930		ssa-miR-new127-3p	0	17	1	20	TGAAACATGACCCACCA	(((.((.((.(((((((&)))))))....)))).)))	-14.8	0.999020428	-31.3	0.000891
Contig3943	[2e-26 - sp|Q9Y6X1.1|SERP1_HUMAN Stress-associated endoplasmic reticulum protein 1]	ssa-miR-169q-5p	232	251	0	22	TTGGTGGTCCTTTCTGGAA	((((..((((..(((((((&))))))).....))))..))))	-21.4	0.994410373	-26.5	0.037282
Contig3954		ssa-miR-new25_B-5p	186	213	1	21	GCTCAACGCTTTTATTTTGTGGAGGTG	(((...(((((......(.((((((((&)))))))).)..))))))))	-21.1	0.998106623	-26.5	0.027304
Contig3976		ssa-miR-new5-3p	99	123	0	20	CCCAGTCAACTCTTAAGTGCTGTT	(((((.....(((...((((((((&))))))))...))).)))))	-21.1	0.995434379	-26.6	0.037499
Contig3993	[6e-35 - sp|Q8C166|CPNE1_MOUSE Copine-1 (Copine I)]	ssa-miR-new144-5p	147	174	0	18	CCCAAATAAGTCCATCTTATCCAGGCC	((((.....(.(((......(((((((&)))))))))))...))))	-20.6	0.996388737	-25.7	0.022675
Contig4022		ssa-miR-new297-3p	26	49	0	18	CAGAACAATGGAGCGGATGCAAA	(((.(((.....((.((((((((&)))))))).)).))))))	-17.1	0.995834107	-22.8	0.045929
Contig4023	[3e-11 - gnl|CDD|90340 pfam07686 V-set Immunoglobulin V-set domain. This domain is found]	ssa-miR-221b_C-3p	1	18	1	23	GATAAAGTGGAGGAGGA	((((..(((((((((((&)))))))....))))...))))	-17.1	0.999284908	-22.4	0.003494
Contig4027		ssa-miR-new294-5p	114	133	0	21	GGTTCTTTGTTCATAGAAA	(((((((((((((((((((&)))))))))))..))))))))	-23.7	0.99433491	-28.8	0.01204
Contig4047		ssa-miR-new260-3p	157	178	0	19	GGTGTTGCACATGTGATGGAA	(((....((((((((((((((&))))))))..)))))))))	-19.4	0.991009803	-25	0.042531
Contig4054	[4e-32 - sp|P60766|CDC42_MOUSE Cell division control protein 42 homolog precursor (G25K]	ssa-miR-new283-5p	120	142	0	20	TGAAATGGCATCGAGACTCCAA	(((...(((((...((((((((&))))))))...))))).)))	-20.6	0.995834107	-26.1	0.028877
Contig4072		ssa-miR-new126-5p	12	47	1	26	ACACTTATTCAGCAATGTGCGTTATAAAAAGGCCA	(((((....((((.((.(((.(......(((((((&)))))))).))).)))))).)))))	-21.7	0.998885633	-28.4	0.018059
Contig4084		ssa-miR-new186-5p	94	115	1	20	ACAAAAATCAGAAAGGGGCCA	(((((...((((..(((((((&)))))))...)))))))))	-18.8	0.999178394	-24.6	0.037759
Contig4084		ssa-miR-new2-5p	94	115	0	19	ACAAAAATCAGAAAGGGGCCA	(((((...((((..(((((((&)))))))...)))))))))	-18.7	0.993582452	-25.2	0.026996
Contig4095	[2e-17 - sp|Q6P859|GPTC4_XENTR G patch domain-containing protein 4]	ssa-miR-204-5p	70	88	0	19	CATGGAAATAAAGGTGAA	((((((.(((((((.(((&))))))))))..))).)))	-13.1	0.993151658	-27.8	0.028773
Contig4115		ssa-miR-new248-3p	131	152	0	20	GACAGATTTTGGGCGGAGTAA	(((((...(..((.(((((((&))))))).))..)..)))))	-22.7	0.993582452	-26.7	0.015731
Contig4116	[2e-79 - sp|Q9Y2X8|UB2D4_HUMAN Ubiquitin-conjugating enzyme E2 D4 (Ubiquitin-protein ligase D4)]	ssa-miR-new114-5p	96	116	1	23	GAAGAAGTGTTGTATATGGG	(.(((..(((((((((((((&)))))))..))))))..))).)	-20.2	0.998885633	-26.1	0.041467
Contig4129		ssa-miR-new250-5p	418	440	0	22	AGGTCCAATATTAGCTAGCTAA	(((((.....((((((((((((&)))))))))))).....)))))	-22.5	0.993485694	-27.6	0.042877
Contig4129		ssa-miR-new251-3p	419	440	0	20	GGTCCAATATTAGCTAGCTAA	(((((....((((((((((((&))))))))))))...)))))	-25.6	0.991131211	-30.4	0.009116
Contig4137		ssa-miR-new118-3p	4	29	1	23	TCATGTGTCTTACTGCTGGGCTGTA	(((((.(((((.((.(..(((((((&)))))))).)).))))))))))	-22.1	0.997867162	-27.7	0.013583
Contig4147		ssa-miR-new126-5p	66	101	1	23	CTGCATCACCCGAAGTGTACTTACATTTTAGACCA	(((((.((((.....(((.....((....((((((&)))))))).))))))).)))))	-20.1	0.995548061	-30.7	0.006945
Contig4149		ssa-miR-29d_A-5p	5	26	1	20	AAACCACAAAAACCGAAACCA	(((((((.......(((((((&))))))).....)))))))	-17.3	0.99982722	-22.8	0.017055
Contig4176		ssa-miR-33_B-3p	19	41	1	20	ACTTGACAGAGCTTGACACATT	((.((.((..((..((((((((&)))))))).))..))))))	-14.5	0.998849323	-22	0.015288
Contig4183		ssa-miR-new300-5p	239	258	1	18	TGCATTTTAATGAGGGAAA	((((((.....((((((((&))))))))...))))))	-18.6	0.999066379	-27.6	0.022632
Contig4185		ssa-miR-new140-5p	40	61	1	19	GGAGTCTAGTTTACATGGGAG	((((((....(((.(((((((&))))))).))).))))))	-17.7	0.998272776	-22.9	0.049994
Contig4189		ssa-miR-new268-3p	109	136	1	22	CATTCGTTTACCTCATGGAAAAGCAGA	((((.((.......(((((((((((((&))))))).)))))))).))))	-14.51	0.991187006	-27	0.042266
Contig4189		ssa-miR-new43-5p	0	21	0	20	TGACATAATTGGTTGATGGCT	(((((.((((((.((((((((&)))))))))))))).)))))	-23.5	0.99436597	-28.6	0.017491
Contig4201		ssa-miR-new147-5p	149	174	0	26	TGGTCTCCGACACAAATACGAACCT	((((..(((((...(((.(((((((&))))))))))....))).))..))))	-22.5	0.994381462	-26.7	0.044244
Contig4207		ssa-miR-new201-5p	29	49	0	20	GCACTATATAAGGAATAGGG	((((((((.(((((((((((&)))))))).)))))))))))	-22.9	0.991289158	-27.5	0.043244
Contig4213		ssa-miR-455-5p	13	30	1	18	GTATACTTTGGGCACGT	(((..((..((((((((&))))))))..))..)))	-17.6	0.995434379	-22.6	0.025872
Contig4215	[3e-83 - sp|Q9Y272|RASD1_HUMAN Dexamethasone-induced Ras-related protein 1 precursor (Activator of]	ssa-miR-101b-5p	2	33	0	22	AGCAATTTACTGACAATGTGCAGGATAACTG	(((.....((((.....((((..((((((((&))))))))...)))))))))))	-17.4	0.997309925	-22.7	0.019084
Contig4219		ssa-miR-new64-3p	6	35	1	20	TGGACTATCGTTGCATTGAATTAATGGGA	((((....(((((((.......(((((((&)))))))))))))).))))	-18.61	0.998885633	-25.3	0.00981
Contig4222	[4e-28 - sp|Q5RDI2|HSBP1_PONPY Heat shock factor-binding protein 1]	ssa-miR-725-3p	81	107	0	22	ACTACCTAAAAATAGCTTTGGCTGAA	((((((.......(((..((((((((&))))))))..)))...))))))	-19.9	0.998337397	-25.6	0.017148
Contig4223		ssa-miR-6496-5p	18	37	0	18	ATTTGGCTTGAGGGCTCTT	(((((((....((((((((&))))))))...)))))))	-21.6	0.997662254	-26.9	0.023889
Contig4224	[5e-61 - sp|Q5RA66|SEPT2_PONPY Septin-2]	ssa-miR-181b_A-5p	228	253	0	21	CCACTGATCTGCTAGTCTGAGTGTT	((((((((..((.....((((((((&))))))))..)).))))))))	-21.7	0.997639546	-26.9	0.029051
Contig4238		ssa-miR-new262-5p	0	19	0	19	TAGTGGGCTATACAGGGAA	(((((.(((..((((((((&))))))))..))).)))))	-23.3	0.99360198	-28.3	0.011586
Contig4288	[1e-31 - sp|Q9UR07.1|RT23_SCHPO Retrotransposable element Tf2 155 kDa protein type 3]	ssa-miR-new134-3p	169	193	0	18	CCAGAATATGAAGGCAGATGCATT	(((((((.....((..((((((((&)))))))))).)))))))	-21.2	0.992726999	-27	0.027105
Contig4298		ssa-miR-new152-5p	107	128	1	22	CCTATATAGTGCATTGCTTTT	(((.((((((((.((((((((&)))))))).)))))))).)))	-21.4	0.99509891	-26	0.03101
Contig4320	[2e-12 - sp|Q9UKJ3|GPTC8_HUMAN G patch domain-containing protein 8]	ssa-miR-new184-3p	184	213	0	25	TGTTTTCTACAGCCAAAGAGACGCAGTGG	((((((((((((.....((..((((((((&))))))))..)))))).))))))))	-24.2	0.994991496	-26.9	0.043031
Contig4321		ssa-miR-new91-5p	36	61	1	19	ACAGTATAATCATGGAAGTGATCTG	(((((.(((.((.......((((((&)))))))).))).)))))	-12.61	0.995548061	-23.4	0.046554
Contig4330		ssa-miR-199a-3p	238	261	1	21	ACAGTTATATGTAGAGGGCGCTA	(((((..(...((((.(((((((&))))))).)))))..)))))	-21.9	0.997243884	-27.1	0.04237
Contig4336		ssa-miR-24-3p	94	111	0	18	TCCAAATTACTGAGCCA	(((.....(((((((((&)))))))))......)))	-18.9	0.999139564	-24.2	0.040648
Contig4336		ssa-miR-24b_A-3p	94	111	0	18	TCCAAATTACTGAGCCA	(((.....(((((((((&)))))))))......)))	-18.9	0.999139564	-24.2	0.040648
Contig4349	[5e-81 - sp|Q9PTY0|ATPB_CYPCA ATP synthase subunit beta mitochondrial precursor]	ssa-miR-219-3p	81	100	1	18	ATGTCACATGCAACAATTC	(((((.(((((.(((((((&)))))))))))))))))	-20.7	0.994184639	-25.3	0.030373
Contig4355		ssa-miR-new96-3p	0	24	1	25	TGATTCCTAATTCTATTGGGGCCA	((.(((((.((.((...(((((((&)))))))...)).))..)))))))	-16.2	0.998885633	-27	0.003222
Contig4366	[3e-23 - sp|Q02817.2|MUC2_HUMAN Mucin-2 precursor (MUC-2) (Intestinal mucin-2)]	ssa-miR-3741-5p	102	129	1	21	TCCATTTGCATCAGTTTTCTCAGTTCC	(((...((((((.......((((((((&))))))))..)))))).)))	-21.5	0.997051387	-27.5	0.015385
Contig4366	[3e-23 - sp|Q02817.2|MUC2_HUMAN Mucin-2 precursor (MUC-2) (Intestinal mucin-2)]	ssa-miR-new45-5p	102	129	1	21	TCCATTTGCATCAGTTTTCTCAGTTCC	(((...((((((.......((((((((&))))))))..)))))).)))	-21.5	0.997051387	-27.5	0.015385
Contig4367		ssa-miR-3297-5p	144	173	1	21	GTAGAATGTTTGCTGTGTTTGACAGGGAA	((((..(((..(((((((.....((((((&))))))))))))))))))))	-19.8	0.994576926	-26.9	0.014583
Contig4379	[4e-27 - sp|A5PLH4|TM2D1_DANRE TM2 domain-containing protein 1 precursor]	ssa-miR-125b-5p	291	317	0	18	GAGTTAAATAGGGTATAAATCAGGGA	((((....((((((.....(((((((&))))))).))))))))))	-22.4	0.997224258	-31.7	0.005235
Contig4386		ssa-miR-122-5p	123	146	1	20	AACATTGTGATGTTGCACACTCC	(((((..(..(((..((((((((&))))))))))))..)))))	-19.6	0.992764362	-25	0.035844
Contig4393	[5e-32 - sp|Q1L990.1|CS012_DANRE Uncharacterized protein C19orf12 homolog]	ssa-miR-221b_C-3p	9	30	0	25	CAGACTGAATATCTGGAGGAA	(((((.((...((((((((((&))))))).)))......)).)))))	-20.8	0.996808137	-26.9	0.032962
Contig4401		ssa-miR-66-5p	23	40	1	19	CAAATTGTACAGTCACC	((..((((.((((((((&))))))))..))))..))	-16.4	0.997328551	-21.4	0.045407
Contig4419	[1e-107 - sp|P30436|TBA_ONCKE Tubulin alpha chain]	ssa-miR-5852-3p	97	123	0	21	AACTCTGTCAGATCAACATTCAGGGC	(((...((((((...(((.(((((((&))))))).))))))))).)))	-22.8	0.992613918	-28.8	0.002239
Contig4423		ssa-miR-460b-5p	153	181	0	22	GGTACTGGTCACAAACTGACACAATGTG	(((((..((((.....((..((((((((&)))))))).))))))..)))))	-20.3	0.994114836	-26.2	0.021647
Contig4452		ssa-miR-new263-3p	297	320	1	20	TGTTCATGCATGGTTAGGACGGA	((((((.(((((....(((((((&))))))).)))))))))))	-22.4	0.996261967	-28.1	0.02085
Contig4467		ssa-miR-214-3p	21	45	1	20	TGACCTTAGGTTATTGTCCTGCTG	((.(((...(((..((((((((((&))))))).)))))))))))	-19.1	0.996242597	-25.2	0.005675
Contig4471		ssa-miR-new47-5p	227	256	1	21	GCTTCAGTCTTTGACAATGAAAAGCACCC	((...((((..(((((......(((((((&))))))).))))))))).))	-19.2	0.998272776	-28.9	0.018349
Contig4473		ssa-miR-221b_C-3p	21	49	1	24	AGTACAGTAAGCCATTTAAATAGGAGGG	((.((((..((((.......((((((((&)))))))).))))....))))))	-21.5	0.997051387	-28.2	0.013307
Contig4476	[3e-24 - sp|P79251.3|VATG1_BOVIN Vacuolar proton pump subunit G 1 (V-ATPase subunit G 1) (V-ATPase]	ssa-miR-92b-3p	264	294	0	21	GAGGTTGTTTTGGTCTGATGCAGTGCAATG	(((((.....(((...((((.(((((((((&)))))))))))))))))))))	-22.5	0.992036682	-28.1	0.018651
Contig4487		ssa-miR-7132_B-5p	137	158	0	20	TGGGAGCTAATTTTCCAAGTT	((((((((......(((((((&)))))))....)))))).))	-19.3	0.998582834	-24.8	0.037645
Contig4498	[5e-22 - sp|Q61418|CLCN4_MOUSE Chloride channel protein 4 (ClC-4)]	ssa-miR-new98-5p	228	254	0	23	AGGACAAAGGAGGATAAATGAAGAGG	(((.(...(((((((....(((((((&)))))))....))))))).))))	-24.4	0.994381462	-33.4	0.002754
Contig4529		ssa-miR-new263-3p	29	50	0	19	GCTTATAGTTGATTGGCGGGA	((((..(((.....(((((((&))))))).....)))))))	-16.5	0.994381462	-26.7	0.015431
Contig4531		ssa-miR-new121-3p	21	43	1	20	CCATATTATACCAAAAGGGGGA	((((.....((....(((((((&))))))).)).....))))	-13.3	0.999903323	-36.7	0.00004
Contig4584		ssa-miR-139-5p	9	33	1	21	TGGGTATTACGACACATACTGTGG	((((......((((((((((((((&)))))))..)))))))))))	-19.2	0.99573199	-25.3	0.015296
Contig4616		ssa-miR-new118-3p	143	168	1	23	TCATTGTACCATCTAAACAGCTGTG	((((.((.((.(((...((((((((&)))))))).))).)))).))))	-21.5	0.994629028	-27	0.020286
Contig4627		ssa-miR-new84-3p	121	141	0	20	GAGCTAAAAAATGAGCCCTG	((((.......(((((((((&))))))))).......))))	-22.04	0.999056703	-26.1	0.048108
Contig4627		ssa-miR-omy-1b-5p	6	33	1	21	AGCCGTTCAGGGTTTGAAAATGGGGAT	((.((((...((.((((....((((((&))))))))))))..))))))	-13.2	0.997472157	-31.5	0.0032
Contig4630		ssa-miR-17_A-5p	29	49	0	17	GTACTGAACTCTGCACTTTG	((((((......((((((((&))))))))...))))))	-19.3	0.996379028	-24.9	0.029145
Contig4630		ssa-miR-20b-5p	29	49	0	17	GTACTGAACTCTGCACTTTG	((((((......((((((((&))))))))...))))))	-19.3	0.995834107	-24.9	0.026959
Contig4633		ssa-miR-6221-3p	176	202	1	25	TTGATAGCTCCTGCAAAACGTTGTGA	(((...(((((.((.....(((((((&))))))).....)).))))).)))	-23.9	0.998885633	-30.1	0.015773
Contig4648		ssa-miR-15a_C-3p	23	45	0	20	GGCAAAATGCCTAGTATCTGTT	(((......(((((.(((((((&)))))))))))).....)))	-18.5	0.994381462	-23.8	0.034891
Contig4648		ssa-miR-6452-3p	22	46	0	21	GGGCAAAATGCCTAGTATCTGTTG	((((.....(((..((.(((((((&))))))).))...))).))))	-18.9	0.991313035	-24.5	0.029846
Contig4652		ssa-miR-6221-3p	48	75	1	25	TTGTGTAAATGGAGACTGGAGTTGTGA	((((((...(((...(..(.(((((((&))))))))..)..)))..))))))	-20.8	0.999178394	-26	0.009462
Contig4652		ssa-miR-new76-5p	48	70	1	21	TTGTGTAAATGGAGACTGGAGT	(..(((((((((...(((((((&))))))))))))))).)..)	-18	0.991694674	-23	0.040771
Contig4668		ssa-miR-new283-5p	162	185	0	20	TGTTTGCATAAAAATGACTCCAG	((...(((((...((((((((((&)))))))))))))))...))	-19.6	0.991428448	-26	0.03339
Contig4696	[5e-55 - sp|P08428|ATPA_XENLA ATP synthase subunit alpha mitochondrial precursor]	ssa-miR-new66-5p	6	28	0	21	GGCAAGTCAGTAAAGAACAAAT	((((((.((((...((((((((&))))))))..)))).))))))	-22.8	0.99676485	-27.2	0.006149
Contig4702	[2e-30 - sp|Q9Y6G3.1|RT32_HUMAN Mitochondrial 28S ribosomal protein S32 mitochondrial precursor]	ssa-miR-new238-3p	217	234	0	18	CATGAAATTCTGGGACA	((..(...(((((((((&)))))))))....)..))	-18.7	0.999016533	-26.6	0.035495
Contig4708		ssa-miR-15c-5p	16	37	1	21	GCATTGTTCTAGGTGACTGCT	(((.......(.(((.(((((&)))))))).).......)))	-12.54	0.99495695	-22.1	0.01426
Contig4708		ssa-miR-199-3p	17	39	0	18	CATTGTTCTAGGTGACTGCTGT	((.(((.(.....(((((((((&))))))))).).))).))	-15.1	0.99241906	-24	0.003539
Contig4708		ssa-miR-214-3p	16	39	0	19	GCATTGTTCTAGGTGACTGCTGT	((.(((((....(((.(((((((&))))))).))).)))))))	-20.1	0.996496549	-25.8	0.001038
Contig4723		ssa-miR-190_A-5p	37	50	1	19	TCAAAAACAGGGG	(((((((((((((&))))))).....))))))	-12.5	0.99573199	-25.5	0.015749
Contig4723		ssa-miR-new2-5p	105	124	1	22	AGTAACAACAACTGGGACC	((((..((((.((((((((&))))))))...))))..))))	-20.4	0.997154232	-25.9	0.01364
Contig4728		ssa-miR-new212-5p	3	30	0	20	CTAGCAAAAGAGAATAGAACAGGCAGG	((.((...((((....(.(((((((((&)))))))))))))).)).))	-16.4	0.994671172	-29.3	0.005321
Contig4734		ssa-miR-1692_B-5p	23	41	1	19	TCCATGGCTAAACCAACT	(((.(.(((..(((((((&)))))))..))).).)))	-18.3	0.997243884	-23.6	0.037893
Contig4738		ssa-let-7a_A-5p	111	140	0	22	GACTAATAATGGCTAATTTGTCTACCTCA	(((((.......((((((((.((((((((&)))))))))))))))).)))))	-19.4	0.992419313	-25.7	0.034691
Contig4746		ssa-miR-new5-3p	120	142	1	21	TTCCATGTCTGAAATGTGCTGT	(((((.(((((...((((((((&)))))))).))))).)))))	-23.6	0.992726999	-29.1	0.025669
Contig4749		ssa-miR-221-3p	52	71	1	21	AACTGAGTACATGTGTAGC	((((.((((...(((((((&)))))))....)))).))))	-17.1	0.998272776	-27	0.047378
Contig4749		ssa-miR-221-3p	179	202	1	22	AAACTATTAATTGGATGTGTAGC	(((((....(..(((((((((((&))))))).))))..).)))))	-13.6	0.998640369	-27	0.047378
Contig4767		ssa-miR-216b-5p	59	88	0	22	TCATAGTGTGCTATAGCATATAGAGATTG	(((((((.((((...((....((((((((&)))))))))).)))))))))))	-19.4	0.998403665	-25.4	0.040436
Contig4791		ssa-miR-new28-5p	279	299	0	22	TCTCTACCGCTTTTTATGGT	((((....((((.(((((((&)))))))......)))).))))	-12.5	0.991313035	-27.6	0.042162
Contig4798		ssa-miR-new46-5p	168	199	0	24	GGTTATGGGTTTAAAATAGACTGTTAGCCCT	((((...(((......(((((...(((((((&))))))).))))).)))...))))	-23.6	0.994381462	-29.6	0.010001
Contig4802		ssa-miR-19b_B-3p	41	61	0	20	AGGCATAGCATTGTGCAATA	((((...(((..((((((((&)))))))).)))....))))	-18.9	0.997051387	-24.7	0.01572
Contig4802		ssa-miR-92a-3p	41	61	0	20	AGGCATAGCATTGTGCAATA	((((...(((..((((((((&)))))))).)))....))))	-18.9	0.997051387	-24.7	0.01572
Contig4806		ssa-miR-new297-3p	3	27	0	20	TGAAGATACAGGTAAGATGCCAAA	((.(((((((.....((((.((((&))))))))..))))))).))	-14.5	0.994381462	-24.8	0.045194
Contig4808		ssa-miR-2424-5p	18	40	0	20	CTGTGACTGTGCTGAAACGTTT	(((((((...(((.((((((((&)))))))))))..)))))))	-18.9	0.992362488	-23.7	0.006269
Contig4808		ssa-miR-new132-5p	18	40	0	20	CTGTGACTGTGCTGAAACGTTT	(((((((...(((.((((((((&)))))))))))..)))))))	-18.9	0.992362488	-23.7	0.006269
Contig4813		ssa-miR-new101-3p	21	44	1	20	GCCTATATCAAAACCAGCACCAG	((((...((......((((((((&))))))))....)).))))	-21	0.997051387	-25.9	0.028757
Contig4813		ssa-miR-new101-5p	21	44	1	20	GCCTATATCAAAACCAGCACCAG	((((...((......((((((((&))))))))....)).))))	-21	0.997051387	-25.9	0.028757
Contig4816		ssa-miR-194_A-5p	212	233	1	21	CCACAAAAGTCTTGCTGTTGC	(((((...(..((((((((((&))))))))))..)..)))))	-21.5	0.991556697	-26.5	0.028483
Contig4822		ssa-miR-new184-3p	82	114	0	24	ATCCACCTCTCAGGAAATGTCCTAAGCAGTGA	(((..((...(((((....(((...(((((((&)))))))))))))))..))..)))	-24.7	0.994381462	-29.8	0.005453
Contig4830		ssa-miR-new212-5p	164	194	0	22	ACCCTAAATGGGCAGGGGTAAAAAAACAGG	(((.....(((.((((((.....(((((((&)))))))..)))))).))))))	-22.8	0.993582452	-28.6	0.008796
Contig4836		ssa-miR-508-3p	96	117	0	21	GGTTCATAGTAATGGTTGGAA	((((((.((....((((((((&))))))))....)).))))))	-20.3	0.998106623	-25.1	0.024549
Contig4850		ssa-miR-5101-5p	9	30	0	18	TCATAGCTCTTCTTGGCCACT	(((.((((...(.((((((((&)))))))).).)))))))	-17.1	0.997309925	-22.6	0.036778
Contig4868		ssa-miR-101b-5p	31	56	1	24	ACAGCGTTAGGTCAATGGGATAACT	((((((...((((.....(((((((&)))))))...).)))..))))))	-17.9	0.998272776	-23.6	0.03026
Contig4872		ssa-miR-1388_B-5p	50	69	1	19	TCTTAGTGCATTACAGTCC	((((((.(....(((((((&)))))))....)))))))	-17.9	0.998891393	-22.5	0.040964
Contig4874		ssa-miR-new43-5p	65	95	0	21	TTGATTCAGAGCTTTTTCATATGATGGTCT	((((..(((((((.......(((((((.((&))))))))).)))))))))))	-16.7	0.993151658	-24.6	0.037337
Contig4876		ssa-miR-205a-5p	3	29	0	21	AGATCTCAATAGAGAATTCTGGAGGA	(((.(((....(.(((...(((((((&)))))))))))....))))))	-14.2	0.996388737	-20.3	0.028494
Contig4880	[3e-27 - sp|Q6AXS3|DEK_RAT Protein DEK]	ssa-miR-169q-5p	49	71	0	21	TGGGAACGTTCCAATTCTGGAA	(((((....((((..(((((((&)))))))....)))).)))))	-20.8	0.994381462	-26.9	0.037522
Contig4891	[5e-52 - sp|Q3ZBF8|LASS2_BOVIN LAG1 longevity assurance homolog 2]	ssa-miR-new190-5p	65	92	0	22	AGGAGAAACTGATGAGGAAGATGGTGG	(((.....(((....(((..(((((((&)))))))..)))...))).)))	-13.3	0.991313035	-24	0.039939
Contig4893		ssa-miR-new114-5p	18	44	1	24	TGTGAGAAGCTTTTTGTGCATATGGG	((.(((..((((.(((((.(((((((&))))))).))))).)))))))))	-22	0.996242597	-27.5	0.026385
Contig4901		ssa-miR-new13-5p	290	307	1	20	ATGTTGTTTCTGTGCCT	(((((((((((((((((&)))))))).)))).)))))	-21.5	0.993627731	-26.6	0.045186
Contig4915	[2e-17 - sp|Q5U3I2.1|S7A6O_DANRE Protein SLC7A6OS (Solute carrier family 7 member 6 opposite strand]	ssa-miR-101b-5p	112	131	1	21	GTATGTTGGTGAGATGGCT	((((..(((((.(((((((&)))))))....)))))))))	-12.7	0.999565613	-25.8	0.01867
Contig4915	[2e-17 - sp|Q5U3I2.1|S7A6O_DANRE Protein SLC7A6OS (Solute carrier family 7 member 6 opposite strand]	ssa-miR-2184_C-5p	15	38	1	21	AGCATTGGTGGTTGTTTTACTGT	(((((....((((...(((((((&)))))))))))....)))))	-17.7	0.998272776	-23.8	0.049551
Contig4922		ssa-miR-new216-3p	9	37	0	21	GGAGGGTCAAAATCAAAAGTAACAGTCA	(.(((.(((..((((.....((((((((&))))))))))))))).))).)	-18.9	0.992726999	-25.6	0.023478
Contig4938		ssa-miR-new33-3p	42	69	0	20	GACAACATTTGAGTTCAAAGCTGAGGT	(((.((((((((.......((((((((&)))))))))))))))).)))	-21.71	0.992726999	-27.3	0.013778
Contig4954		ssa-miR-221b_C-3p	119	146	0	24	AGGCAGGATAAAGTAACATTGGAGGGA	(((((((....(((..((..(((((((&)))))))))..)))...)))))))	-23.7	0.994381462	-28.6	0.036549
Contig4971	[8e-49 - sp|Q91775|FABPI_XENLA Fatty acid-binding protein intestinal (I-FABP) (FABPI)]	ssa-miR-new126-5p	17	38	1	26	ACAATCCAACCACTAAGACCA	(((.....(((.(((((((((&)))))))))...))).......)))	-17.5	0.999056703	-27.7	0.016269
Contig4975		ssa-miR-6221-3p	140	167	0	26	CCTGTACCTATTGCTAGGCATTGTGAT	((((..((((.(.(((((..(((((((&)))))))))))).).))).)..))))	-23.5	0.991101193	-28.1	0.011445
Contig4985		ssa-miR-new66-5p	264	286	1	21	GGCCTTGCAGAAAACAAGCAAA	(((...((((....((((((((&))))))))..))))...)))	-16.1	0.996630779	-26.5	0.046073
Contig4986		ssa-miR-new277-3p	15	36	1	21	GGTTACAACTCAATCAGAGCA	(((((....(((..(((((((&)))))))))).....)))))	-16.2	0.998272776	-21.6	0.031254
Contig4999		ssa-miR-221b_C-3p	0	28	0	25	TAGTACCAACTAAAGTTTGGTGGAGGAA	(((.((..((...(((((.(.(((((((&)))))))).)))))..))..)))))	-16.7	0.996808137	-31.2	0.004145
Contig5008		ssa-miR-new264-3p	40	57	1	19	CACAGAAATGACCAGGA	((((((...((((((((&))))))))...)).))))	-20.2	0.995434379	-24.8	0.047324
Contig5008		ssa-miR-new67-5p	157	178	0	21	TGTTTGCATTGCAGCCATTTG	(((((((..(((..(((((((&)))))))....))))))))))	-20.2	0.994576926	-25.7	0.031251
Contig5009		ssa-miR-730-5p	28	56	0	21	AGGGGGCATGCTTATTTAATGGTGAGGA	(.(.(((((((.......(..(((((((&)))))))..)))))))).).)	-22.81	0.991313035	-27.5	0.020731
Contig5012		ssa-let-7a_A-5p	27	50	1	22	AACTAAAAAAGTCCCGCTGCCTC	(((((....((.((..(((((((&)))))))..))))...)))))	-18.8	0.996423746	-23.8	0.031642
Contig5012		ssa-let-7a_B-5p	27	50	1	22	AACTAAAAAAGTCCCGCTGCCTC	(((((....((.((..(((((((&)))))))..))))...)))))	-18.8	0.996423746	-23.8	0.031642
Contig5053		ssa-miR-new47-5p	242	274	1	21	GCAGACTTGGCCTAATATTAACATGCACACCC	(((.....(((((.......(((((.((((((&))))))))))).))))))))	-20.7	0.995570996	-27	0.0348
Contig5056		ssa-miR-new212-5p	10	30	0	17	GTTTAAGAAGGCCAAACAGA	((...((.(((.((((((((&)))))))).))))).))	-15.1	0.997662254	-21.2	0.046744
Contig5078		ssa-miR-new78-5p	56	80	1	19	CCTGCACACTGATATACCTACAGT	((((((..(((......(((((((&))))))))))..))))))	-14.8	0.998272776	-26.5	0.01199
Contig5090		ssa-miR-new59-3p	68	91	0	21	TCTGTGGTCACTAAAGATCCCAT	((((.((.(((....((((((((&))))))))....)))))))))	-20.1	0.992726999	-25.2	0.025465
Contig5091		ssa-miR-new183-3p	78	101	1	22	GTTGCATGAGAACAGACCATGTG	((.((.((...((((.(((((((&))))))).)))).)).)).))	-20.6	0.998885633	-25.6	0.020399
Contig5119		ssa-miR-new80-3p	79	102	1	22	TTTGATCTTCTGGACCCAGTGCT	(((((.....(((((((((((((&)))))))))..)))).)))))	-21.6	0.992036682	-28	0.002691
Contig5124		ssa-miR-127-5p	98	121	1	22	GGTTACTGCTACTTATGGGCCCA	((((...(((......(((((((&))))))).....)))..))))	-21.2	0.994361527	-26.2	0.033165
Contig5142		ssa-miR-new154-3p	94	115	0	19	GGAGAAGTGTGGTCTGCTTTA	((((.......((((((((((&)))))))))).....))))	-18.9	0.998954034	-23.9	0.048004
Contig5149		ssa-miR-new98-5p	272	307	0	23	AGAGCTTTAACATGGAGTCCATGATTAGGAAGGGG	((.(((.......((((...(((((..((((((((&))))))))))))).)))))))))	-20.51	0.995322567	-27	0.043169
Contig5150		ssa-miR-222_B-5p	1	30	0	22	GATTGAAGATCATTGATGTGGTCTGGGCA	((((......(((((((.....(((((((&)))))))..)))))))..))))	-18.5	0.991313035	-24.5	0.032542
Contig5169		ssa-miR-new269-3p	214	239	0	19	GCTGTATAGAGAAGTCAGACAAGGA	((((....(.((((...((((((((&)))))))).))))).))))	-13.9	0.995434379	-33.8	0.001957
Contig5179		ssa-miR-169q-5p	138	164	0	23	GCCTGGAGATTTGAATAGATCTGGAA	(((.((((.(..(....(((((((((&)))))))))..)..))))).)))	-23.2	0.996940501	-29	0.022688
Contig5183		ssa-miR-222_A-3p	490	513	1	21	ATCCTGTGAAACTCAGATGTAGC	((((.(((....(((((((((((&))))))))))).))).))))	-22.3	0.993485694	-28.2	0.045684
Contig5215		ssa-miR-103_B-3p	74	96	0	20	CATGGTAATATTAGGGTTGCTG	((((((.....((.((.(((((&))))))).))....))))))	-13	0.993112331	-24.6	0.033701
Contig5221		ssa-miR-new96-3p	32	56	0	22	CCTTTATTTAACCAGGTAGGCCAG	(((((......((.((.(((((((&))))))).)).))....)))))	-22.2	0.999435981	-27.7	0.008928
Contig5258		ssa-miR-new219-5p	4	28	0	22	TTTTAGATTAAGGAATAAGGCTCA	((((((.((.(((.((((((((((&))))))))))))).))))))))	-22.8	0.997192514	-27.9	0.020133
Contig5262		ssa-miR-222_A-3p	45	72	0	21	GCCCAGTTTATAAGTAGAAATGTAGCT	(((((((.....(((....((((((((&))))))))...))))))))))	-21.8	0.997051387	-28.7	0.007711
Contig5262		ssa-miR-222b-3p	45	72	0	21	GCCCAGTTTATAAGTAGAAATGTAGCT	(((((((.......((((..(((((((&)))))))))))...)))))))	-21.7	0.991313035	-28.6	0.007529
Contig5283		ssa-miR-new297-3p	102	125	0	19	GCAACACAATCAGAAGATGCAAA	((((((((.......((((((((&))))))))..))))).)))	-18.6	0.999322972	-24.2	0.040036
Contig5300		ssa-miR-new298-5p	172	205	0	22	AGGTATAGCATTGACTACTGTATATGTGGCAGA	(((...(((.....((...((.....(((((((&)))))))..)).)).))).)))	-11.2	0.999125528	-28.2	0.021057
Contig5304	[3e-16 - sp|P19075|TSN8_HUMAN Tetraspanin-8 (Tspan-8) (Transmembrane 4 superfamily member 3)]	ssa-miR-new140-5p	3	29	0	22	GGTTGTGGTCAAGTTGAATTGGAAGT	(((...(((((....((..(((((((&)))))))))...)))))..)))	-17.1	0.994381462	-23.1	0.023833
Contig5306		ssa-miR-new225-5p	65	89	1	20	CAGTATAAAGTACATGTTGAATGC	((((((....((((((.(((((((&)))))))))))))))))))	-20.5	0.997126733	-25.6	0.024967
Contig5355		ssa-miR-new46-5p	104	125	0	22	TCCTAGGTATCATTTAGCCCT	((((.(((......(((((((&))))))).......))).))))	-20.32	0.999584217	-25.6	0.027745
Contig5395	[2e-35 - sp|O88890.1|SH21A_MOUSE SH2 domain-containing protein 1A (Signaling lymphocytic activation]	ssa-miR-3250-3p	0	25	1	21	TAGACAACAGCTTAGAAACACAGAG	(((...(((((..(((..(((((((&))))))).)))))))).)))	-20.6	0.998436209	-26.1	0.027512
Contig5415		ssa-miR-17_A-5p	72	98	0	22	TGCCTGATTTAGTTAAAAGCACTTTG	((((((.....((...((((((((((&))))))))))))....))))))	-21.4	0.994835552	-27.2	0.041648
Contig5435	[5e-14 - sp|P35072|TCB1_CAEBR Transposable element Tcb1 transposase (Transposable element Barney]	ssa-miR-25-3p	48	71	0	21	CAGCGTTGAGATTGTCTGCAATG	(((.(..(((((....(((((((&)))))))...)))))..))))	-18.7	0.991313035	-24.5	0.023245
Contig5451		ssa-miR-new54-5p	141	164	0	26	GTCTGTTCTTGTTGAGGCTGGAT	((((((....(((((.(((((((&))))))).....)))))...))))))	-22.1	0.994381462	-27.7	0.04737
Contig5463	[2e-59 - FB|FBgn0032445 - symbol:CG6153 CG6153" species:7227 "Drosophila]"	ssa-miR-new19-5p	14	38	1	22	GGTGGGAAAGTTGCATTGACAGAT	((..(((.....((((.(((((((&))))))).))))..)))..))	-21.9	0.997703081	-26.2	0.000951
Contig5463	[2e-59 - FB|FBgn0032445 - symbol:CG6153 CG6153" species:7227 "Drosophila]"	ssa-miR-new66-5p	14	38	0	21	GGTGGGAAAGTTGCATTGACAGAT	((..(((.....((...(((((((&)))))))...))..)))..))	-16.3	0.999438898	-20.6	0.037175
Contig5465		ssa-miR-new205-3p	3	20	0	19	TAGAAGAGAAAGGGAGA	(((.((((..(((((((&))))))).....)))))))	-17.4	0.994381462	-23.1	0.02711
Contig5479		ssa-miR-6221-3p	421	447	1	26	CCTGTACCATTCCCAGAAAGTTGTGA	(((((.(((..(((((...(((((((&))))))))))))..)))...)))))	-28.2	0.99796708	-33.1	0.006147
Contig5479		ssa-miR-new181-3p	422	447	0	21	CTGTACCATTCCCAGAAAGTTGTGA	(((......(((((((..(((((((&)))))))...))))))).)))	-22.9	0.993582452	-28.7	0.038862
Contig5485		ssa-miR-6221-3p	193	221	1	26	CCTGCACCACATATAGCTTTTGTTGTGA	(((((.(......(((((((.(((((((&)))))))..)))))))..).)))))	-23.3	0.998885633	-27.5	0.043271
Contig5485		ssa-miR-new162-5p	4	24	0	21	GTCAAATAAAGACCTGGTCA	((((......((((((((((&))))))))))......)).))	-20.2	0.994063463	-27.6	0.029732
Contig5485		ssa-miR-new214-5p	4	24	0	21	GTCAAATAAAGACCTGGTCA	((((......((((((((((&))))))))))......)).))	-20.2	0.994063463	-27.6	0.029732
Contig5498	[3e-11 - sp|Q9Y226.2|S22AD_HUMAN Solute carrier family 22 member 13 (Organic cation transporter-like]	ssa-miR-new248-3p	1	19	1	20	GATTCTTTATGGGGAGTG	(((...(((.((((((((&)))))))).)))....)))	-14.3	0.996630779	-19.5	0.021755
Contig5507	[2e-70 - sp|P20290|BTF3_HUMAN Transcription factor BTF3 (RNA polymerase B transcription factor 3)]	ssa-miR-3124-5p	69	90	0	23	GTTCTTTTTCTTGCCAACCGA	(((((((..((..((((((((&))))))))...))..)))).)))	-19.5	0.996324952	-24.6	0.047565
Contig5534		ssa-miR-new158-5p	241	263	0	18	CATCTATGAGGTCATGTCCTTA	((((...(((((..((((((((&))))))))))))).))))	-23.1	0.994629028	-29.1	0.012031
Contig5537		ssa-miR-3297-5p	38	59	0	21	GTAGTACAGTAAATAGGGAAT	(((((.((.((..((((((((&))))))))..)).)).)))))	-20.2	0.996403871	-24.7	0.041028
Contig5538		ssa-miR-new240-3p	0	27	0	20	TAGAGTTCTTGCTAAATTCTGGTCACA	((((..(((.((.......((((((((&)))))))))).)))..))))	-17.51	0.995434379	-23.3	0.034285
Contig5555	[4e-26 - sp|O60506|HNRPQ_HUMAN Heterogeneous nuclear ribonucleoprotein Q (hnRNP Q) (hnRNP-Q)]	ssa-miR-new68-3p	62	81	0	19	CTGATAAAACTCCTGGTTG	(((((.......(((((((&))))))).......)))))	-14.34	0.999510547	-28.6	0.006355
Contig5558		ssa-miR-new184-3p	61	84	0	22	CTCTTCACATTTGGGTGCAGTGA	((((..(((...(((((((((((&)))))))..)))))))..))))	-20.9	0.994381462	-29.3	0.017948
Contig5561	[9e-19 - sp|Q04202|TCB2_CAEBR Transposable element Tcb2 transposase]	ssa-miR-20b-5p	241	256	1	20	CTTGTTTGGCACTTT	(((((.(((((((((&))))))).))....)))))	-13.2	0.997243884	-28.1	0.023326
Contig5580	[2e-15 - sp|Q25060|LWA_HYDEC LWamide neuropeptides precursor [Contains: LWamide I]	ssa-miR-139-5p	19	40	1	20	GGATAGGATATAGAGCTGTAG	(((...((((((..(((((((&)))))))...)))))))))	-19	0.998891393	-25.5	0.00213
Contig5592		ssa-miR-2187_B-5p	51	77	0	22	CCCAGTATAGGTTTTTCTGCCTGTAG	(((((.((.(((......((((((((&))))))))...))).)))))))	-21.8	0.995434379	-28.1	0.003678
Contig5611		ssa-miR-new114-5p	246	277	0	25	TTGGTTTGGCAAATTGTGGGTCTGTATGGGT	((((...(((...((((((....((((((((&))))))))))))))...))).))))	-24.6	0.997051387	-30.7	0.010542
Contig5612		ssa-miR-4709-3p	185	211	0	21	GTCACCTTTGGGCACAAAGATGTTGA	(((((...(((((.....((((((((&)))))))))).)))..)))))	-21.3	0.992764362	-26.1	0.034968
Contig5616		ssa-miR-new126-5p	93	125	1	25	CACTGATTGGAATGCATGTCAGAAAAGACCTA	(((((...((...((.((((....((((((.(&))))))).)))).)).)).)))))	-17.6	0.995548061	-28.4	0.04846
Contig5622		ssa-miR-new262-5p	10	27	1	19	TAGGCTATATACAGGGG	(((((.....(((((((&))))))).....)).)))	-15	0.99982722	-24.9	0.03032
Contig5625		ssa-miR-new195-5p	266	285	1	20	CAACACAAACAAATCTGGG	((.(((((((..(((((((&)))))))..))))))).))	-22.8	0.99892457	-27.8	0.018348
Contig5641		ssa-miR-new102-5p	53	84	0	19	TCAGGTGGTAACAACGTGGAAAAGGTCAAGG	((((((.......((((......((((((((&)))))))))))).))))))	-22.2	0.995434379	-28.5	0.022447
Contig5642		ssa-miR-730-5p	49	77	0	22	CACGAAACGACCTGCATTTTAATGAGGG	(((...(((.(.(((((...((((((((&))))))))))))).).))))))	-16.7	0.996120501	-22.8	0.034958
Contig5643		ssa-miR-new126-5p	17	45	1	26	ACAAAGTCAGATTCCTGAAAAGAGACCA	(((..(.(((...((((....(((((((&)))))))...))))..))))..)))	-22.5	0.998885633	-28.7	0.00346
Contig5658		ssa-miR-3250-3p	270	290	1	20	AGCATTATTTAGCCACAGAG	(((((.....((.(((((((&))))))))).....)))))	-18.7	0.999284908	-31.9	0.002836
Contig5665		ssa-miR-21_B-5p	20	39	1	21	CAATATGAGCTCATGGGCT	((((((.((((.(((((((&))))))).)).)).))))))	-16.5	0.994986426	-31.8	0.006936
Contig5665		ssa-miR-new58-5p	440	467	0	23	AGTGTTGCTTTTAGAGATTATCTCCAT	(((.((((.......((((((((((((&))))))))))))...)))).)))	-23.5	0.998952489	-29.9	0.016477
Contig5669		ssa-miR-new226-5p	256	274	1	18	TTTACAACTGAACAGTGC	((((((.(((.((((.((&)))))))))..))))))	-14.5	0.99887807	-27.9	0.01774
Contig5672		ssa-let-7a_A-5p	44	66	1	19	TGTCCTTATTGGCTTCTACCTC	(((((.....((((((((((((&))))))).))))))))))	-19.5	0.991187006	-25	0.036929
Contig5679		ssa-miR-26a_B-5p	114	141	0	22	AGCCAATCTTTTGGTTAAGTGCTTGGG	((((.((((..(((.....((((((((&))))))))..))))))).))))	-19	0.992406595	-25.7	0.041462
Contig5685		ssa-miR-6221-3p	363	392	1	24	TGCGTTTGAGTCAATCAGTTGTGTTGTGA	(((((((.((((...(((....(((((((&)))))))))).)))).)))))))	-26.5	0.999306317	-32	0.005676
Contig5698		ssa-miR-new134-3p	127	156	1	19	TCCAGAGTGACTAACAGTAGTGGGTGCAT	((((((.......((....(.((((((((&))))))))).))))))))	-19.01	0.995434379	-25.7	0.048753
Contig5772	[1e-116 - sp|O73672.3|PSA2_CARAU Proteasome subunit alpha type-2]	ssa-miR-3741-5p	94	114	0	22	TTCTTTGTATTCCAGTTCCT	((((((((((((((((((((&))))))))..))))))))))))	-21.4	0.992636096	-26.5	0.009295
Contig5772	[1e-116 - sp|O73672.3|PSA2_CARAU Proteasome subunit alpha type-2]	ssa-miR-5882b-5p	10	32	1	19	TGACTCGTTGGTGTGATTGTTC	(((((.((((((...(((((((&))))))))))))))))))	-19.2	0.996242597	-24.8	0.022857
Contig5772	[1e-116 - sp|O73672.3|PSA2_CARAU Proteasome subunit alpha type-2]	ssa-miR-new41-5p	10	32	1	19	TGACTCGTTGGTGTGATTGTTC	(((((.((((((...(((((((&))))))))))))))))))	-19.2	0.996242597	-24.8	0.022857
Contig5772	[1e-116 - sp|O73672.3|PSA2_CARAU Proteasome subunit alpha type-2]	ssa-miR-new45-5p	94	114	0	22	TTCTTTGTATTCCAGTTCCT	((((((((((((((((((((&))))))))..))))))))))))	-21.4	0.992636096	-26.5	0.009295
Contig5773		ssa-miR-new290-3p	110	137	1	21	CAAGCTGACTGATGTACAGAAGCTACA	((((.(((..((((......(((((((&))))))))))).))).))))	-13.1	0.999099343	-24.6	0.034
Contig5773		ssa-miR-new300-5p	22	46	1	20	AGTGACTGTTTTACAGCAGGGAAA	((((.(....((((((.(((((((&))))))))))))).)))))	-19.9	0.997243884	-26	0.015394
Contig5780		ssa-miR-221b_C-3p	0	25	0	25	TAGACACTTTAAGCAACAGGAGGAA	((((((.....(((..(((((((((&)))))))))..))).....))))))	-28.1	0.994671172	-32.3	0.002673
Contig5784	[2e-19 - sp|Q02380|NDUB5_BOVIN NADH dehydrogenase [ubiquinone] 1 beta subcomplex subunit 5]	ssa-miR-new286-3p	372	402	0	21	GTGAGTGTCACACAGTGAACATAGTGCCAA	(.(((((((...((((.......(((((((&))))))))))).))))))).)	-24.81	0.993582452	-31.2	0.008944
Contig5802		ssa-miR-204-5p	14	35	0	22	AGGAGTTGGTTGAAAAGGGAA	(((....((.(((((((((((&)))))))).))).))....)))	-18.3	0.995434379	-24.8	0.037253
Contig5803		ssa-miR-new131-5p	26	51	0	19	AGCATGTTTTAATACATTTCTGGGA	((((((.......(((..(((((((&)))))))..))).))))))	-18.5	0.997224258	-24.8	0.035484
Contig5809		ssa-miR-new25_B-5p	199	222	0	22	TGTCTGTGTGGATTAGGGAGTGT	(((((((...(((..((((((((&))))))))..)))..)))))))	-23.5	0.99630352	-28.4	0.012323
Contig5837		ssa-miR-169q-5p	12	35	0	20	GGAAGATTCTATGAGCTCTGGAA	((..((.(((((..(.(((((((&))))))).).))))).))))	-16.5	0.994381462	-22.3	0.028116
Contig5846		ssa-miR-101b-5p	155	178	1	23	TAGCTAACATTAGCCAGGTAGCT	((((..((....(((((((((((&))))))).))))....))))))	-15.7	0.998272776	-27.5	0.031203
Contig5846		ssa-miR-new250-5p	141	162	0	20	GCAAGTTATCTGACTAGCTAA	((......((((.((((((((&)))))))).)))).....))	-15.2	0.996379028	-27.8	0.023313
Contig5851		ssa-miR-new258-5p	6	31	0	18	ACAAGGTATAAAGTGTTATTTGGAA	(((((((((.......(((((((((&))))))))))))))))))	-18.31	0.990908017	-24.4	0.033704
Contig5851		ssa-miR-new68-3p	64	87	1	20	TGTGACTGAGCTTTATACTGGTT	(.(((((..(((...((((((((&))))))))))).))))).)	-18.2	0.992726999	-23.7	0.043163
Contig5865		ssa-miR-130b-5p	84	103	1	19	AGGCAGTCCTTTGAAAGAG	((((((.(....(((((((&)))))))...))))).))	-11.8	0.996423746	-25.9	0.032916
Contig5872	[6e-56 - sp|Q6P3H7|RBBP4_BRARE Histone-binding protein RBBP4 (Retinoblastoma-binding protein 4)]	ssa-miR-145-5p	141	168	0	21	GGTTTCATTATGAGGAAACCACTGGAC	((.(((....((.(((((..(((((((&)))))))))))))).))).))	-20.9	0.994576926	-26.5	0.017615
Contig5878		ssa-miR-new48-3p	185	213	0	22	CAGCTCAAACTGGTGTCATAACAGTGGA	((((.....(((((.((....(((((((&))))))).))...)))))))))	-20.3	0.994410373	-26.3	0.036361
Contig5881		ssa-miR-1a-3p	4	25	0	21	TATACATTTTTTTACATTCCA	((((.((((((((((((((((&)))))))))))))))).))))	-20.2	0.992120186	-25.8	0.024236
Contig5901		ssa-miR-6221-3p	62	88	1	25	CTGCATCTAAGTTGAGGCTGTTGTGA	((((.(((.((((..((..(((((((&)))))))))..)))))))..))))	-21	0.997243884	-25.3	0.027015
Contig5906	[3e-50 - sp|Q6C195|SSU72_YARLI RNA polymerase II subunit A C-terminal domain phosphatase SSU72]	ssa-miR-722-3p	7	26	1	19	TCTGCTACCAAATCTGCAA	((((..((....(((((((&)))))))...))..))))	-13.7	0.999770114	-19.3	0.046369
Contig5917		ssa-miR-125c-5p	166	193	0	21	CATAGGTACTTGTGTAGATCTCAGGGG	(((((((.......(((.(((((((((&)))))))))..))))))))))	-23.91	0.99245472	-29.5	0.007177
Contig5923	[2e-15 - gnl|CDD|65787 pfam02029 Caldesmon Caldesmon..]	ssa-miR-new300-5p	39	63	1	21	CAGTATTTCCAGCATTGAGGGAGA	((((.......(((((((((((((&))))))))...)))))))))	-18.01	0.995434379	-23.8	0.027748
Contig5969	[4e-20 - sp|Q8VCP8|KAD6_MOUSE Adenylate kinase isoenzyme 6 (ATP-AMP transphosphorylase 6)]	ssa-miR-new162-5p	151	175	1	21	GTACTGAGGCTTTAAATCCTGGTC	((((...(((.......(((((((&)))))))..)))....))))	-18.5	0.999888588	-29.4	0.026268
Contig5969	[4e-20 - sp|Q8VCP8|KAD6_MOUSE Adenylate kinase isoenzyme 6 (ATP-AMP transphosphorylase 6)]	ssa-miR-new172-5p	447	474	0	22	GTCTCAAATGAGCCTGTTTGCTATATA	(((......((((......((((((((&)))))))))))).......)))	-14.62	0.999361582	-31.9	0.009073
Contig5969	[4e-20 - sp|Q8VCP8|KAD6_MOUSE Adenylate kinase isoenzyme 6 (ATP-AMP transphosphorylase 6)]	ssa-miR-new214-5p	151	175	1	21	GTACTGAGGCTTTAAATCCTGGTC	((((...(((.......(((((((&)))))))..)))....))))	-18.5	0.999888588	-29.4	0.026268
Contig5982		ssa-miR-new256-3p	4	26	1	23	TTGAATACGGGTATGATACTGA	(..(..(((..((..(((((((&)))))))..))..)))..)..)	-11.5	0.99982722	-20.9	0.025129
Contig5995		ssa-miR-new255-5p	88	111	0	20	CAGGTAGCTAGGTATACAGTGAA	(((((.((..(((...(((((((&))))))))))..)).)))))	-20.3	0.998582834	-24.8	0.022236
Contig6038	[8e-30 - sp|P52747|ZN143_HUMAN Zinc finger protein 143 (SPH-binding factor)]	ssa-miR-103_A-3p	19	40	0	23	TTATGAGCTGCACATGCTGCT	((((.(((((((.((((((((&)))))))))))....))))))))	-17.7	0.99630352	-23.8	0.007884
Contig6051		ssa-miR-new66-5p	0	25	0	19	TAAGACTTGGTTGGTCTGAACGAGT	((((((......((((..(((((((&)))))))..))))))))))	-16.6	0.991313035	-21.8	0.013335
Contig6058	[3e-18 - sp|Q66J85|ZFAN3_XENLA AN1-type zinc finger protein 3 homolog]	ssa-miR-new138-5p	23	48	1	22	GCTGATATCGAGAAGAAGCAGACAG	(((((...(((((....((((((.(&))))))).))).))..)))))	-17.9	0.995548061	-23.4	0.028935
Contig6072		ssa-miR-new118-3p	179	204	1	23	CCTAACTGGTTGTCAGTCAGCTGTA	((....(((((.(...(((((((((&)))))))))...).))))).))	-20.8	0.993080381	-26.2	0.043585
Contig6081		ssa-miR-216b-5p	100	120	0	21	CATGGTTTCCTGAGAGGTTA	(((((((.((((((((((((&)))))))).)))).)))))))	-22.6	0.994991496	-27.2	0.020473
Contig6093		ssa-miR-19b_B-3p	113	140	0	22	ACTGGCTAGGATGTGTAGTTGCAAATA	((.(((..((((....((.(((.((((&))))))))).))))..))).))	-16.3	0.992932106	-24.8	0.031874
Contig6093		ssa-miR-92a-3p	113	140	0	22	ACTGGCTAGGATGTGTAGTTGCAAATA	((.(((..((((....((.(((.((((&))))))))).))))..))).))	-16.3	0.992932106	-24.8	0.031874
Contig6104	[4e-16 - sp|Q5EA66|ANGL7_BOVIN Angiopoietin-related protein 7 precursor (Angiopoietin-like 7)]	ssa-miR-6221-3p	404	430	1	23	GTGTACAGCTCTATATTGTGTTGTGG	((((.((((((((....(.(((((((&))))))))))))))))..))))	-23.8	0.995322567	-28.3	0.041433
Contig6128		ssa-miR-new262-5p	295	319	0	21	GGTATGTGAAATGATGGCAGGGAA	((((.(((...(((..((((((((&)))))))))))...)))))))	-20.7	0.996781536	-26.8	0.042173
Contig6156		ssa-miR-new187-3p	305	324	0	21	TGTTCTGACATTGACCTGA	(((((((((((((((((((&)))))))).)))).)))))))	-22.9	0.99630352	-28	0.031251
Contig6172		ssa-miR-new101-3p	170	194	1	20	GCACAATCCCGATATTTGCACCAG	((....((((.......(((((((&)))))))...))))...))	-21	0.995103678	-26.1	0.036147
Contig6172		ssa-miR-new101-5p	170	194	1	20	GCACAATCCCGATATTTGCACCAG	((....((((.......(((((((&)))))))...))))...))	-21	0.995103678	-26.1	0.036147
Contig6178		ssa-miR-new176-5p	108	131	0	22	GTAGTGCACGATATAGGGGAATA	(((((((..((((((((((((((&)))))))).)))))))))))))	-25.3	0.994991496	-29.9	0.006199
Contig6207		ssa-miR-new99-5p	158	183	1	20	GCTTTAAAACAGTCACGTCTGGCAG	((((....(((((((...(((((((&))))))).)))))))))))	-24.9	0.997243884	-30.4	0.008899
Contig6209		ssa-miR-new118-3p	81	106	1	22	CATGATCATCATACAGTATGCTGTA	((((.((......((....((((((&))))))))......)).))))	-13.1	0.999612589	-30	0.008
Contig6218		ssa-miR-730-5p	52	77	0	21	GCAAGCAATGTATTTTAAATGGGGG	((((((.((((((....((((((((&))))))))))))))))).)))	-17.9	0.99268474	-24	0.022484
Contig6242		ssa-miR-6032-5p	1	20	0	18	GAAACAGGTAAAGACAGGT	((.((((..(.((((((((&)))))))))..)))).))	-12.4	0.997407479	-31.2	0.000792
Contig6246		ssa-miR-2227-5p	7	26	0	19	TCATATACAACAATGTGCT	((((...((((.(((((((&))))))).))))...))))	-15.5	0.997224258	-20.6	0.035398
Contig6256		ssa-miR-new182-3p	39	60	0	22	ACTCCAGTTCACAGAGTGTGA	(((.((((((.(.((((((((&))))))))..).)))))).)))	-21.5	0.998737282	-26.2	0.00256
Contig6262	[4e-79 - sp|Q6P7Q4|LGUL_RAT Lactoylglutathione lyase (Methylglyoxalase) (Aldoketomutase)]	ssa-miR-new184-3p	111	130	0	19	CTTATGGGAGTAGCAGTGA	((.((((((...(((((((&)))))))...)))))).))	-20.9	0.998876787	-26.4	0.015192
Contig6273		ssa-miR-6072-5p	22	48	0	22	GGGGTTAATACGGTAATAGGAAGGGA	((.((((...((((.....(((((((&))))))).))))...)))).))	-19.9	0.991313035	-25.3	0.008965
Contig6279		ssa-miR-497-5p	96	119	0	20	TGTTAAATATAGAGAGTCTGGGA	(((((...(((((...(((((((&))))))))))))...)))))	-19.9	0.997224258	-26	0.025822
Contig6279		ssa-miR-new196-5p	96	119	0	20	TGTTAAATATAGAGAGTCTGGGA	(((((...(((((...(((((((&))))))))))))...)))))	-19.9	0.997224258	-26	0.025822
Contig6299		ssa-miR-new297-3p	22	47	0	21	GTGCAGGATGGAAAAAGCATGCGAA	(((((((......(..(.(((((((&))))))))..)...)))))))	-17.1	0.991313035	-23.2	0.041492
Contig6314		ssa-miR-133_A-3p	47	76	1	22	ACAGCATCAAGTCATGCATAGAGGGACCA	(((((.....((..((...((.(((((((&))))))))).))))..)))))	-18.1	0.998891393	-25.2	0.009135
Contig6314		ssa-miR-133a-3p	47	76	1	22	ACAGCATCAAGTCATGCATAGAGGGACCA	(((((.....((..((...((.(((((((&))))))))).))))..)))))	-18.1	0.998891393	-25.2	0.009135
Contig6320	[1e-17 - sp|Q25460|FP1_MYTED Adhesive plaque matrix protein (Polyphenolic adhesive protein)]	ssa-miR-new184-3p	66	92	0	25	TATCCCTAATACTTACCATGCAGTGA	((((((..(((....((..(((((((&)))))))))....)))..)).))))	-19.2	0.995852625	-23.9	0.049543
Contig6324		ssa-let-7b-5p	394	413	0	20	TCATAGATCTATGCCTACA	((((((((((((((((.((&))))))).)))))).)))))	-13.8	0.996217164	-27.4	0.045736
Contig6324		ssa-miR-new30-3p	338	360	1	20	TCTGTTTAGGTAAAGAGCTGGG	(((((((......(((((((((&)))))))))...)))))))	-24.2	0.993080381	-29.4	0.016967
Contig6338		ssa-miR-101b-5p	31	53	1	21	GTACTGTACCATAAGGATGGCT	((((((((((((...(((((((&)))))))))))))).)))))	-21.1	0.994184639	-26.2	0.00701
Contig6343		ssa-miR-new241-3p	65	99	0	25	TGGTACGGGCAAATTAGTTAATCAAAAGGTGGCA	((((...(((....((((((.((....(((((((&))))))).)).)))))).)))))))	-26.1	0.991101193	-32.9	0.00023
Contig6351	[1e-50 - sp|Q99643|C560_HUMAN Succinate dehydrogenase cytochrome b560 subunit mitochondrial]	ssa-miR-66-5p	74	104	0	26	TGTTTATATATTCTGGTCTTTGTGTCACCA	(((.(((....(((.(((((...(((((((&))))))).))))))))...))).)))	-21	0.993151658	-26.7	0.015353
Contig6362		ssa-miR-146a_B-5p	265	292	1	22	CATCTCAAAAATGGTGTACCAGTTCTC	(((((.....((((.....((((((((&))))))))....)))))))))	-19.7	0.998849323	-28.3	0.017709
Contig6362		ssa-miR-5109-3p	276	291	0	17	TGGTGTACCAGTTCT	(((((((((((((((&)))))))))))..))))	-20.4	0.991131211	-26	0.036014
Contig6378		ssa-miR-133_B-3p	305	330	0	19	CTGGTTTGACAAGGGAAAGACCAAA	((((.((((..((((...(((((((&)))))))))))))))))))	-21.7	0.992613918	-27.3	0.031846
Contig6381		ssa-miR-new145-3p	9	34	0	22	GCTTTGATGCATGGATAATATTCCC	((((....((((.((...(((((((&)))))))))..))))...))))	-18.1	0.991313035	-26	0.024966
Contig6386		ssa-miR-730-5p	296	324	0	22	TATACAATGTGTGCAAATGGCGTGAGGA	((((((..(((..((......(((((((&)))))))))..)))..))))))	-21.4	0.993582452	-27.1	0.049979
Contig6415	[7e-73 - sp|Q6NXM2|RCBT1_MOUSE RCC1 and BTB domain-containing protein 1 (Regulator of chromosome]	ssa-miR-730-5p	176	199	1	22	CATTGAGACAATGTCTGGTGAGG	(((..((...((((..(((((((&)))))))..)))).))..)))	-14.6	0.998272776	-33.1	0.001954
Contig6415	[7e-73 - sp|Q6NXM2|RCBT1_MOUSE RCC1 and BTB domain-containing protein 1 (Regulator of chromosome]	ssa-miR-new145-3p	259	279	1	22	GCCTATGCACCTAATATTCC	((.(((((((((.(((((((&))))))).)))))).))).))	-22.9	0.995707116	-27	0.049614
Contig6418		ssa-miR-6221-3p	23	49	1	23	GTGAAATGCTGCTACAAAGGTTGTGA	(((...(.(.(((....(((((((((&)))))))))..))).).).)))	-22.1	0.994671172	-28.2	0.033728
Contig6445		ssa-miR-new248-3p	35	60	1	21	TGACTTTGAGTGTTTGGTAGGAGTA	((((....((((((.((.(((((((&))))))))).))))))))))	-22.6	0.994184639	-28.2	0.006853
Contig6455		ssa-miR-19b_B-3p	33	56	0	22	ACAGATCATTTGGGAATGCAATA	((((..(....((((.(((((((&)))))))....)))))..))))	-16.6	0.997952593	-22.3	0.037012
Contig6455		ssa-miR-92a-3p	33	56	0	22	ACAGATCATTTGGGAATGCAATA	((((..(....((((.(((((((&)))))))....)))))..))))	-16.6	0.997952593	-22.3	0.037012
Contig6460		ssa-miR-new252-5p	330	357	1	21	GTGGATCTGTGTAATCTGAGGGAAATA	(((.((((((((.......((((((((&)))))))))))))))).)))	-21.41	0.994114836	-27	0.045791
Contig6485		ssa-miR-6221-3p	201	233	0	24	TGTGTTAGGAAAGCTGCCCAAGTGTTTGTGAT	((((((.....(((..(((.((.(.(((((((&))))))))))))))))..))))))	-21.2	0.991101193	-27.1	0.031252
Contig6486		ssa-miR-new60-5p	68	90	1	23	AGGAATCTTCTATATTCGCCCA	(((..(((..((..((((((((&))))))))..))..)))..)))	-19.6	0.995434379	-26.9	0.048194
Contig6491		ssa-miR-221b_C-3p	64	93	0	24	AGATCTTGTACTGTTGCCAAAAGGAGGGG	((((...(.((.((.(((...((((((((&))))))))..))).))))).))))	-21.5	0.996630779	-27.2	0.00666
Contig6493		ssa-miR-new114-5p	61	91	1	24	TGGAATGGCCTGGTAAAGGAAAACTATGGG	((((..((((((.(...(((....((((((&)))))))))..).))))))))))	-25.2	0.995548061	-31.5	0.003429
Contig6498		ssa-miR-new126-5p	239	271	1	25	TACTAAATGCATCTGTGTTATCATTAGGACCA	((((....((((((((.......(((((((((&)))))))))))))))))...))))	-22.61	0.997021687	-28.9	0.017073
Contig6514		ssa-miR-new126-5p	97	129	1	24	ACTGACTTTGCCTTTCCTGTTTTGAAAGACCA	((((.(...((....((((((....(((((((&))))))).)))))).)).)))))	-22.2	0.998885633	-29.2	0.025705
Contig6516	[1e-10 - sp|Q8BG16|S6A15_MOUSE Orphan sodium- and chloride-dependent neurotransmitter transporter]	ssa-miR-new118-3p	393	424	0	24	GCCTTTTGTCTGTCTCTGGAAGATGCTGTAG	(((....((((.((((((......(((((((&))))))))))))).))))...)))	-23.7	0.996388737	-29.1	0.025537
Contig6523	[2e-35 - sp|Q9WUM4|COR1C_MOUSE Coronin-1C (Coronin-3)]	ssa-miR-new98-5p	117	140	1	23	AGGAAAGATGGTTAAAGGGAGAG	(((..(((.((.....(((((((&))))))).....)))))..)))	-19.3	0.998885633	-28	0.018462
Contig6526		ssa-miR-new126-5p	94	121	1	26	GCATTCTAAGGTATTTGAACAGGACCG	(((((....((((((((..((((((((&))))))))..))))))))..)))))	-25.5	0.992726999	-29.6	0.025757
Contig6542		ssa-miR-127-5p	210	239	1	22	GGTCTTATCTTTTCATTGAGATAGGCCCA	(((((...(((......((((..((((((&)))))))))).)))..)))))	-21.8	0.995548061	-28.1	0.02101
Contig6543		ssa-miR-188-5p	522	557	0	22	TGGGGATTTTATGGGCCACTAAACAAGGTTCTGTA	(((.(.......(((((((.......((..(((((&)))))))...)))))))).)))	-15.51	0.996981287	-28.7	0.044212
Contig6559	[1e-118 - sp|P60901.1|PSA6_RAT Proteasome subunit alpha type-6 (Proteasome iota chain) (Macropain]	ssa-miR-169q-5p	10	41	0	23	ACTGTGGAGGCATCAAGAAGCTTGTCTGGAA	((((.((((...((.....(((.((((((((&)))))))).))).))))))))))	-22.5	0.996324952	-28.9	0.003408
Contig6559	[1e-118 - sp|P60901.1|PSA6_RAT Proteasome subunit alpha type-6 (Proteasome iota chain) (Macropain]	ssa-miR-new232-5p	80	103	0	22	GGATAGCTAATGAGGTAAGGCCA	((...((....((((.(((((((&))))))).))))....))..))	-20.7	0.994381462	-25.5	0.02325
Contig6585		ssa-miR-new126-5p	191	218	1	26	ACAATTTAGCCCTATCCATATAGGCCA	(((...(((((((..(((...((((((&)))))))))..))).))))...)))	-22.7	0.995548061	-33.5	0.004239
Contig6586		ssa-miR-new212-5p	309	334	0	22	ATTTGTGCCAATAAGGCCAAGCAGA	(((((.((((...(((.((((((((&)))))))).))).)))))))))	-22.3	0.999185457	-28.2	0.02156
Contig6586		ssa-miR-new47-5p	12	35	1	21	GTTTGTCCACTGCATTAACACCC	((..(((....(((.((((((((&)))))))))))..)))..))	-17.8	0.997407479	-28.3	0.020176
Contig6626		ssa-miR-214-3p	68	87	0	20	TGCCAGTAAAACCTGCTGT	((((.((....((((((((&)))))))).....)).))))	-21.4	0.997051387	-27.4	0.017606
Contig6633		ssa-miR-6221-3p	194	220	1	23	GTGTACAGCTCTATATTGTGTTGTGG	((((.((((((((....(.(((((((&))))))))))))))))..))))	-23.8	0.995322567	-28.3	0.015305
Contig6646		ssa-miR-221b_B-3p	316	340	1	22	AGGGACTGGATTAGATTAGACGTG	((.((((...(((((.((((((((&))))))))))))).)))).))	-21.4	0.99268474	-27.3	0.049343
Contig6660		ssa-miR-207a_A-3p	76	95	0	17	ATCTGTTTTTTCAGGGCCC	((((((......(((((((&)))))))....))))))	-20.2	0.994381462	-25.2	0.013124
Contig6705		ssa-miR-449b-5p	148	169	1	19	AGCGTTACAAACATCACTGCC	(((...((((....(((((((&)))))))..))))..)))	-20	0.998891393	-25.2	0.03305
Contig6709	[3e-40 - sp|P35072|TCB1_CAEBR Transposable element Tcb1 transposase (Transposable element Barney]	ssa-miR-new184-3p	10	36	0	23	TTTTTATGCAGGTTTTGGAGCAGTGG	(((((..(((((.......(((((((&)))))))....)))))..)))))	-18.6	0.994381462	-25.4	0.02521
Contig6727	[1e-58 - sp|P41224|TEF_RAT Thyrotroph embryonic factor]	ssa-miR-new47-5p	21	52	0	20	CAAGAAAAGAACCGAAAAATAAAAACGCCCT	((((.......((((...(((...(((((((&)))))))))).)).))))))	-11.91	0.996808137	-28.3	0.037517
Contig6732		ssa-miR-new126-5p	3	22	1	19	GGCAAGTTAAACAGGACCA	((((.......((((((((&))))))))......))))	-17.42	0.999904757	-27.3	0.044637
Contig6742		ssa-miR-103_B-3p	96	120	1	19	ATAGCCTACAGTGTTTTCAATGCT	(((((((....(((...(((((((&))))))).))))))))))	-19.1	0.99796708	-25.6	0.017983
Contig6751	[9e-52 - sp|Q32MK0.2|MYLK3_HUMAN Putative myosin light chain kinase 3 (Cardiac-MyBP-C-associated]	ssa-miR-new227-3p	56	84	0	20	TGCCATTAATGCTAGTTGGACTGAGGCA	(((......(((.((.(((.((((((((&)))))))).)))))))))))	-21.1	0.993362181	-27.5	0.006945
Contig6771		ssa-miR-5109-3p	6	30	0	17	TGGTCATTATGGCCAAACAGTTCT	(((((......((....(((((((&)))))))..)).)))))	-15.6	0.994381462	-22.1	0.02547
Contig6771		ssa-miR-new212-5p	6	26	1	19	TGGTCATTATGGCCAAACAG	((((((....((.(((((((&))))))).))..))))))	-18.9	0.998885633	-24.3	0.010684
Contig6800		ssa-miR-771-5p	5	21	0	19	CTTCATAGCTACAGAG	((.(((((.(((((((&)))))))..)))))...))	-13.5	0.997597515	-28.2	0.048589
Contig6817	[8e-13 - sp|P11369|POL2_MOUSE Retrovirus-related Pol polyprotein LINE-1 (Long interspersed]	ssa-miR-169q-5p	258	285	1	23	ACCGGGTCTTTATATTTGCCATCTGGG	((((((..(((((...((..(((((((&))))))))))))))..))))))	-21.1	0.994184639	-27.6	0.046525
Contig6825		ssa-miR-6032-5p	74	93	0	20	GTGAGACAATGAAACAGGT	(..((((((..((((((((&))))))))..).)))))..)	-20.5	0.9970666	-26.6	0.005834
Contig6825		ssa-miR-new19-5p	74	93	1	21	GTGAGACAATGAAACAGGT	(..(((((..(((((((((&)))))))).)..)))))..)	-17.6	0.9970666	-23.2	0.047161
Contig6893		ssa-miR-new145-3p	438	460	0	18	ACAAAAAAATCTGATTGTTCCT	(((.....((((((.(((((((&)))))))))))))..)))	-14.2	0.99951721	-29.4	0.02253
Contig6896		ssa-miR-221b_C-3p	153	183	1	24	AGGCACTTTTTGTAACAACCTTGAGGAGGA	(((((.....((((....((((.(((((((&))))))))))).))))..)))))	-20.1	0.998885633	-27.1	0.046837
Contig6905		ssa-miR-133_A-3p	159	182	0	21	CAGCTCATGAAACATGGGACCAA	(((((..((((....((((((((&)))))))).))))...)))))	-21.5	0.992764362	-26.9	0.018751
Contig6905		ssa-miR-133a-3p	159	182	0	21	CAGCTCATGAAACATGGGACCAA	(((((..((((....((((((((&)))))))).))))...)))))	-21.5	0.992764362	-26.9	0.018751
Contig6911		ssa-miR-new175-3p	15	39	0	21	TGTGTTTTGTTCTCATTCTGTCCA	((((((((((......((((((((&))))))))..))).)))))))	-16.9	0.994991496	-22.8	0.045533
Contig6920		ssa-miR-new300-5p	7	25	0	19	GTGTGTTGATGTGGAGAA	(((..(((..(.((((((&)))))))....)))..)))	-12.6	0.999307784	-26.7	0.010473
Contig6930		ssa-miR-new107-5p	431	452	1	24	GGGACAGAGCTTTTCCCTGGC	(((.((((......(((((((&))))))).....))))....)))	-23.1	0.992543884	-28.5	0.03301
Contig6931	[5e-14 - sp|P35072|TCB1_CAEBR Transposable element Tcb1 transposase (Transposable element Barney]	ssa-miR-192-5p	3	19	1	21	GGTATGTTTTGGGTCA	(((.((((.(((((((&)))))))......)))))))	-15	0.996423746	-20.6	0.042771
Contig6944		ssa-miR-new146-5p	223	248	0	22	TGGTACATAGTACCAAGAGAGTCCT	(((((....((.(((..((((((((&))))))))))).))...)))))	-21.1	0.99925776	-27.4	0.023368
Contig6952		ssa-miR-169q-5p	361	384	0	23	GCTGTGAAATATCTGATCTGGAA	((((.((.....(((((((((((&))))))))))).....)).))))	-22.2	0.993285853	-27.4	0.046189
Contig6962	[6e-43 - gnl|CDD|70260 pfam06784 UPF0240 Uncharacterised protein family (UPF0240)..]	ssa-miR-212_C-5p	24	50	0	22	GCCTTTAAAGACATCTATCAGCCAAG	(((......((..((((.((((((((&)))))))))))).))....)))	-18.3	0.995834107	-23.4	0.021999
Contig6971		ssa-miR-new127-3p	99	122	1	20	TGAGATAGATTCCAGACCCACCA	((((((.(....(((.(((((((&)))))))))).).))))))	-22.6	0.99573199	-28.3	0.012312
Contig6980	[9e-11 - gnl|CDD|68080 pfam04495 GRASP55_65 GRASP55/65 family. GRASP55 (Golgi reassembly]	ssa-miR-new25_B-5p	201	227	0	20	CCCCTTAAATCCATCATGGGAAGTGT	((((((((..((......((((((((&)))))))).))))))).)))	-19.7	0.992764362	-25.9	0.043396
Contig6998		ssa-miR-101b-5p	6	34	0	24	GCAGTGGAGGGATAAATGTGTATGACTG	((((((..((......((((.(((((((&)))))))))))...))..))))))	-18.1	0.991313035	-24.2	0.018521
Contig7025		ssa-miR-new274-3p	4	26	1	18	GGCTGTTTGGGAAAAGCTATCA	(((...(..((....(((((((&)))))))..))..))))	-16.9	0.999912434	-22.8	0.007072
Contig7032	[3e-12 - sp|Q9BUL8|PDC10_HUMAN Programmed cell death protein 10 (TF-1 cell apoptosis-related]	ssa-miR-omy-1b-5p	147	171	1	22	GAGGATTAGGTTGGTTTGGTGGAT	((((....((((((...((.((((&))))))))))))....).)))	-12	0.995548061	-28.8	0.010494
Contig7049		ssa-miR-new133-5p	2	21	0	20	AGAGGAAGAAATTGGCCTT	((((...((..((((((((&))))))))....))..))))	-12.5	0.995434379	-23.8	0.015272
Contig7052		ssa-miR-183-5p	123	150	1	20	TGAAGGGTCTACATTTGTAAGTGCCAT	((((...(((((.......((((((((&)))))))).))))).))))	-19.9	0.996630779	-26.6	0.020594
Contig7081		ssa-miR-new260-3p	4	32	0	21	CAGGTGTCAACCATTTGTTCAGATGGAA	(((((......(((.((....(((((((&)))))))...)).))))))))	-15.6	0.991313035	-22.1	0.049067
Contig7144		ssa-miR-2189_C-3p	8	30	0	22	CATAGCTGATTCAAATGATCAA	((((((.((((((.((((((((&)))))))).)))))).))))))	-22.8	0.997526402	-28.1	0.000264
Contig7150		ssa-miR-new126-5p	253	279	1	23	CTGAAGCAAATTCCTGTAAAAGGCCA	(((.((((....(((((..(((((((&)))))))..))))))))).)))	-25.3	0.998885633	-30.6	0.015205
Contig7154		ssa-miR-952c-5p	13	37	0	20	ATAAAAACGCATCACTTTGTGCTC	((((.(((((......((((((((&))))))))..))))).))))	-18.1	0.995434379	-23.7	0.049866
Contig7155		ssa-miR-new126-5p	101	124	0	22	TGTAGTGCACTACTATAGACCAG	(((((..(.((.(((.(((((((&))))))))))..)))..)))))	-25	0.995852625	-30.1	0.002319
Contig7161		ssa-miR-66-5p	20	45	0	24	TGTCTTAGGTCAGTTAGGGTCACCA	(((....((((.(((..((((((((&))))))))..))).))))...)))	-20.7	0.991396927	-28.4	0.006521
Contig7177		ssa-miR-new168-5p	32	65	0	21	TGTGGGCCACGTTTCTCAGTGATTATTTTCCTG	((.((((((.(......(((.....((((((((&)))))))))))).))))))))	-18.4	0.995434379	-25	0.017914
Contig7189		ssa-miR-10d-5p	98	119	1	20	GGTGGGCAGAAATAGGACCGG	((....(.(((...(((((((&)))))))..))).)...))	-19.2	0.991649904	-33.8	0.000219
Contig7194	[2e-79 - sp|Q6UFS5|ZN503_DANRE Zinc finger protein 503 (NocA-like zinc finger protein 2)]	ssa-miR-new25_B-5p	20	39	0	21	GCCTTTGAACCAGAAGTGT	((((...((((.(((((((&)))))))..))))....))))	-19.4	0.991313035	-24.1	0.030306
Contig7211		ssa-miR-new126-5p	17	36	1	26	ACAACAGACATAGAGACCA	(((.(((.(((.(((((((&)))))))......))))))...)))	-14.9	0.998885633	-30.5	0.004334
Contig7228		ssa-miR-new78-5p	4	24	1	19	TCTCATATCCACCATACAGT	(((.((((((((..((((((&))))))))))).))))))	-13.9	0.991505173	-27.6	0.036128
Contig7231		ssa-miR-193a-5p	187	207	1	19	TCTTAGCATTGGAAAGACCC	((((.((.(((.((((((((&)))))))).)))))))))	-20.4	0.993627731	-25.5	0.045137
Contig7233		ssa-miR-new81-3p	270	295	1	20	CAGTTAAACGTGATGATGGCAGGCT	(((((...(((..(....(((((((&))))))).)..))))))))	-18.1	0.998885633	-32	0.004153
Contig7240		ssa-miR-omy-1b-5p	69	92	1	21	AGTGTAGATGTAGGGGAGGAGAT	(((((...(((((..((((((((&))))))))..))))))))))	-24.2	0.992726999	-31.2	0.001561
Contig7248	[2e-17 - sp|P35249|RFC4_HUMAN Replication factor C subunit 4 (Replication factor C 37 kDa]	ssa-miR-221b_C-3p	132	163	0	26	TTAAGCAAATTGTAGATCATCTTGGGGGGAA	(((..((...(((((....(((..(((((((&)))))))..))))))))..))..)))	-21.7	0.994381462	-25.9	0.049167
Contig7251		ssa-miR-205b-5p	186	209	0	21	AGGATCCTATTACTGATGAAGGA	(((((((.......(((((((((&))))))))).....)))))))	-21.8	0.998035342	-27.3	0.018189
Contig7264		ssa-miR-2227-5p	7	26	0	19	TCATATACAACAATGTGCT	((((...((((.(((((((&))))))).))))...))))	-15.5	0.997224258	-20.6	0.031934
Contig7291		ssa-miR-new252-5p	76	98	0	23	TAGTGCACTATATAGGGAATAA	(((((((((.((((((((((((&)))))))))))).)).)))))))	-23.4	0.991241285	-28.5	0.014832
Contig7296		ssa-miR-new162-5p	46	74	0	19	ACACTTATCAAGAAAACATCCCTGGTCA	((((((.....((.......((((((((&))))))))))...))))))	-17.61	0.997824983	-23.6	0.028684
Contig7296		ssa-miR-new214-5p	46	74	0	19	ACACTTATCAAGAAAACATCCCTGGTCA	((((((.....((.......((((((((&))))))))))...))))))	-17.61	0.997824983	-23.6	0.028684
Contig7306		ssa-miR-new4-5p	14	36	1	19	CTCCCCTTGAATTTGGGTTTGT	((((....((((((.(((((((&))))))).))))))))))	-17.8	0.991187006	-22.4	0.020499
Contig7324		ssa-miR-new27-3p	22	49	0	20	TAGGTCTGAACTGCATGCTGTCTATGT	((((((((..((......(((((((((&))))))))))).))))))))	-22.2	0.990963541	-28.3	0.030865
Contig7325		ssa-miR-new162-5p	267	287	1	21	GTAGAAATGGTACACTGGTC	(((.(..((((((.((((((&)))))))).))))..).)))	-19.2	0.991900715	-27.6	0.027321
Contig7325		ssa-miR-new214-5p	267	287	1	21	GTAGAAATGGTACACTGGTC	(((.(..((((((.((((((&)))))))).))))..).)))	-19.2	0.991900715	-27.6	0.027321
Contig7355		ssa-miR-33_B-3p	286	306	1	18	TGCACTAATGTTGACACATT	(((((...(((.((((((((&)))))))).))))))))	-18.9	0.995322567	-26.7	0.044171
Contig7356		ssa-miR-new219-5p	16	36	1	18	AGTCCAAGTATAAGGGCTTC	((((((.(....(((((.((&)))))))..).))))))	-16.4	0.993112331	-24.2	0.036126
Contig7358		ssa-miR-190_A-5p	134	159	0	21	GGTAAAAAGAATTTTTGACGGGGGG	(((.(((((((......((((((((&))))))))..))))))).)))	-20.4	0.997639546	-25.3	0.030683
Contig7358		ssa-miR-new123-5p	43	69	1	22	AGGGTGCAAAAAGAGCTTCTTCCTCA	(((((.(....((((.((.(((((((&))))))).))))))).)))))	-21.3	0.99573199	-26.9	0.013731
Contig7403	[3e-41 - sp|Q802G6.2|MSRB1_DANRE Methionine-R-sulfoxide reductase B1 (Selenoprotein X) (SelX)]	ssa-miR-new66-5p	20	45	1	19	CAAGTTTGTCCCAAATAAAGACAAA	((((...(.((((......((((((&)))))))))))...))))	-11.5	0.998753123	-26.8	0.04475
Contig7404		ssa-miR-new204-3p	6	30	0	18	TAGTGGTACATGTAGTAGGCTAGA	(((((((..(((.....(((((((&)))))))))).)))))))	-19.7	0.991313035	-25.1	0.008456
Contig7410		ssa-miR-205b-5p	226	251	0	18	ATCTGGTAGGATTCTGTATGAAGGA	(((((((.(((......((((((((&))))))))))))))))))	-21.5	0.992726999	-27.6	0.044653
Contig7449		ssa-miR-5101-5p	427	451	0	22	GGCTCAATTTTGATTTTGGCCACT	(((((((...(.((..((((((((&)))))))).)).).)))).)))	-21.6	0.999402989	-27.9	0.039388
Contig7452		ssa-miR-new250-5p	363	382	1	22	AGGCTGTATTACCTAGCTA	(((((((.(((.(((((((&))))))).))).)))..))))	-17.1	0.994184639	-28.6	0.03821
Contig7453	[8e-46 - sp|Q91W63|NRK1_MOUSE Nicotinamide riboside kinase 1]	ssa-miR-new208-5p	23	49	1	21	GGCTAAGAGAAGGATATATCTGCCTG	((((...((((((.....((((((((&))))))))..))))))))))	-21.7	0.994629028	-27.9	0.000804
Contig7453	[8e-46 - sp|Q91W63|NRK1_MOUSE Nicotinamide riboside kinase 1]	ssa-miR-new224-5p	24	51	0	21	GCTAAGAGAAGGATATATCTGCCTGCA	((((.......(((.(((..(((((((&)))))))..))))))..))))	-16.6	0.993582452	-22.5	0.025146
Contig7455		ssa-miR-205a-5p	7	40	0	22	CAGACTTGATCTATTGGTTAAAAAAATGGAGGA	(((((((.......((((......(((((((((&)))))))))..)))))))))))	-19.01	0.996268726	-25.4	0.019644
Contig7460		ssa-miR-103_A-3p	61	80	0	19	AGCTAGTTGCTTTGCTGCT	((((...(((..(((((((&)))))))..)))...))))	-19.9	0.994410373	-24.8	0.013935
Contig7460		ssa-miR-107-3p	61	80	0	19	AGCTAGTTGCTTTGCTGCT	((((...(((..(((((((&)))))))..)))...))))	-19.9	0.994410373	-24.8	0.01277
Contig7460		ssa-miR-15a_A-5p	60	80	1	19	AAGCTAGTTGCTTTGCTGCT	((((((....((.(((((((&))))))).))..))))))	-17.5	0.997703081	-23	0.03461
Contig7460		ssa-miR-15a_B-5p	60	81	0	19	AAGCTAGTTGCTTTGCTGCTT	((((((....((.((((((((&)))))))).))..))))))	-18.8	0.992764362	-24.3	0.015774
Contig7466	[2e-13 - gnl|CDD|65787 pfam02029 Caldesmon Caldesmon..]	ssa-miR-new43-5p	65	93	1	21	TTGATTCAGAGCTTTTTCATATGATGGC	((((..(((((((.......((((((((&)))))))).)))))))))))	-19.8	0.992726999	-26.1	0.044795
Contig7471		ssa-miR-new126-5p	233	268	0	25	CACTGTTTTGTTTTCTACCTACTGAACCAGACCAG	((((((...((..(((.((((.......(((((((&))))))))))).))).)).))))))	-24.21	0.994381462	-30.2	0.011451
Contig7475	[4e-56 - sp|P17694|NDUS2_BOVIN NADH dehydrogenase [ubiquinone] iron-sulfur protein 2]	ssa-miR-730-5p	138	157	0	20	TACAGCTTAAAGTGATGGA	((((((....(((((.(((&))))))))......))))))	-15.2	0.995548061	-28.9	0.014928
Contig7493		ssa-miR-new28-5p	211	234	0	22	TCTCAGTATAGAACTATTATGGT	(((((((.(((..((((((((((&)))))))))).))).)))))))	-23.4	0.99433491	-28.4	0.021608
Contig7499		ssa-miR-new140-5p	193	218	0	22	GGTATGAAGGAATTGGAATGGAAGC	((((.(.((..((..(.((((((((&)))))))))..))..)))))))	-22.6	0.992726999	-28	0.031539
Contig7509	[2e-31 - sp|Q5XHI2|K1143_XENLA Uncharacterized protein KIAA1143 homolog]	ssa-miR-new244-5p	19	46	1	23	GGATTTCAGACTAGAGCAATCAACCGC	(((..((((...((((....(((((((&))))))).))))..)))).)))	-19.2	0.998272776	-24.6	0.042954
Contig7511		ssa-miR-new216-3p	121	140	0	18	GGCACAATACTGACAGTCA	(((.((((...((((((((&))))))))..)))).)))	-20	0.9970666	-24.1	0.049759
Contig7511		ssa-miR-new297-3p	67	95	0	21	GTGTTAAGGCACTTTATTCAGATGCAAA	((((..((((((.....((.((((((((&)))))))))).))))))))))	-21.2	0.992726999	-27.7	0.00782
Contig7513		ssa-miR-221b_B-3p	57	74	0	19	GTCAAAGGTAGACGTAG	(((..((..((((((((&))))))))..))...)).)	-17.5	0.997309925	-29	0.007654
Contig7515		ssa-miR-new145-3p	15	46	0	22	GCACTATGCAGAAATCACTCTGATATTTCCT	((....(((((....(((.((((((.(((((&))))))))))))))))))).))	-19.6	0.992344112	-27.4	0.046586
Contig7521	[1e-27 - sp|O14975.1|S27A2_HUMAN Very long-chain acyl-CoA synthetase (VLCS) (Very]	ssa-miR-193-3p	162	184	1	20	TGGAGCTGAAGATCTGGCCAGT	(((..((...(....(((((((&)))))))..)..))..)))	-17.5	0.992426669	-34.2	0.001581
Contig7521	[1e-27 - sp|O14975.1|S27A2_HUMAN Very long-chain acyl-CoA synthetase (VLCS) (Very]	ssa-miR-193a-5p	84	112	0	21	CATTGCATGCCCTAATGAATAGGACCCA	((((...(((((....(...((((((((&))))))))..)))))).))))	-21.9	0.997051387	-29.3	0.018363
Contig7528		ssa-miR-new107-5p	116	149	1	23	GGTAAAGATTTTAGAGTTGTTTTGGCCCCTGGC	((((.....((((((......(((..(((((((&)))))))..)))))))))))))	-24	0.998272776	-29.9	0.006472
Contig7538	[2e-41 - sp|Q8N5Z5|KCD17_HUMAN BTB/POZ domain-containing protein KCTD17]	ssa-miR-new248-3p	166	190	0	21	TGATCAGTTTTATCAGAGGAGTGA	(((.((((....((((((((((((&))))))))).))).)))))))	-19.9	0.992410891	-25.6	0.044592
Contig7544		ssa-miR-new284-3p	4	23	0	22	TCCTTCATCTGATTGCCGA	(((....((((.(((((((&))))))).....))))...)))	-15.1	0.991313035	-21.2	0.019237
Contig7544		ssa-miR-new293-5p	6	32	1	20	CTTCATCTGATTGCCGAAATTGGGGA	(((((...((.(((.....(((((((&)))))))..))))))))))	-14.8	0.997703081	-21.2	0.019237
Contig7562		ssa-miR-188-5p	88	107	0	22	TGAGGGAAATAAGGCTGTA	((.((((.(((.(((((((&)))))))..)))..))))..))	-15.9	0.994381462	-28.1	0.041259
Contig7572		ssa-miR-2550_B-3p	144	163	0	19	GCCATATTCCCCATATAGG	(((.(((((((.(((((((&))))))).))))))).)))	-23.9	0.992613918	-28.5	0.004769
Contig7595		ssa-miR-new48-3p	53	78	1	23	TCAGAATGGTGAAAGTCCTCAATGG	((((..((((.......((((((((&))))))))....))))..))))	-21.4	0.995434379	-26.4	0.014368
Contig7601	[5e-65 - sp|P32847|B3AT_ONCMY Band 3 anion exchange protein (Solute carrier family 4 member 1)]	ssa-miR-new186-5p	46	73	0	21	CTCAAACAATGCTTTAATAGGGACCGG	(.((((((...((......((((((((&))))))))))...)))))).)	-19.5	0.997824983	-23.6	0.030837
Contig7625		ssa-miR-new280-5p	292	312	1	22	TCATGTAGACTATACCAGCA	((((..((((((((((((((&)))))))...)))))))))))	-19.7	0.996261967	-26.8	0.043125
Contig7640		ssa-miR-214-3p	54	74	0	19	GTTTGGAATGTAGCTGCTGT	(((((...(((..(((((((&)))))))..)))..)))))	-18.8	0.994381462	-23.4	0.037436
Contig7640		ssa-miR-222_A-3p	39	69	0	24	GGGGTTGAGTTTTCAGTTTGGAATGTAGCT	(((..(.(((..((((......((((((((&))))))))))))..))).)..)))	-20	0.997051387	-24	0.033458
Contig7640		ssa-miR-222b-3p	41	69	0	22	GGTTGAGTTTTCAGTTTGGAATGTAGCT	(..(.(((..((((......((((((((&))))))))))))..))).)..)	-19.8	0.995434379	-23.8	0.034841
Contig7686		ssa-miR-new73-5p	47	76	0	21	ATGGTGGTGCTTTTCTTCGTACTGCCTTG	(((.((((.....((...(((.(((((((&)))))))))).)))))).)))	-19.7	0.991313035	-25.7	0.014755
Contig7721	[3e-15 - sp|P35072|TCB1_CAEBR Transposable element Tcb1 transposase (Transposable element Barney]	ssa-miR-new168-5p	128	152	0	23	ATTGGGACAGGTAGAGTTTTCCTG	((((((.(....((((((((((((&)))))))).))))..).))))))	-20.9	0.994991496	-26.5	0.04668
Contig7726	[6e-17 - sp|P35072|TCB1_CAEBR Transposable element Tcb1 transposase (Transposable element Barney]	ssa-miR-new126-5p	138	156	1	21	GCAGCAAAAGAGGGACCA	((((((...(.(((((((&)))))))...)...))))))	-21.1	0.993559701	-26.8	0.021791
Contig7754		ssa-miR-6221-3p	60	86	1	25	CTGTCACTGTAAATTAAAGGTTGTGA	(((.(.((.((......(((((((((&))))))))).....)).)).))))	-19.5	0.995364592	-24.8	0.031634
Contig7774		ssa-let-7b-5p	311	339	0	21	ACTACAAGGGACTGAATACACTACCTCA	((((((...((((......(((((((((&))))))))).)))).))))))	-20.7	0.990959705	-27.2	0.036664
Contig7789		ssa-miR-169q-5p	148	171	0	20	GGGAAAGTCCTAAAAGTCTGGGA	((((..((((.....((((((((&))))))))....))))))))	-22.9	0.9970666	-28.5	0.00752
Contig7800		ssa-miR-508-3p	109	136	0	20	GTTAGGAGAATTAGGTTAAGGTTAGGA	(((.(((((.......(((((((((((&)))))))))))))))).)))	-19.01	0.99387253	-25.5	0.028547
Contig7821		ssa-miR-new275-3p	119	136	0	20	TCAATGGAAGTGATCAA	((..(((..((((((((&))))))))....)))...))	-12.2	0.997051387	-26.5	0.04203
Contig7826		ssa-miR-new297-3p	16	40	1	22	TGTGCATTTCATGCTCAGATGCAA	((((((...((((((..(((((((&)))))))))))))..))))))	-22.1	0.996242597	-27.9	0.010239
Contig7855	[8e-46 - sp|P32320|CDD_HUMAN Cytidine deaminase (Cytidine aminohydrolase)]	ssa-miR-150-5p	87	109	1	20	TTGATATAAGGTAGATTGGGGG	(((.(((((((...((((((((&))))))))))))))).)))	-19.1	0.993627731	-24.2	0.030897
Contig7867		ssa-miR-new114-5p	109	134	1	24	TGTGGACCGATCGTAGGCATATGGG	((..((((...(...((.(((((((&)))))))))...)..))))..))	-22.7	0.991282309	-26.9	0.04435
Contig7868		ssa-miR-103_A-3p	226	253	0	23	TCATTGTCTCATAAATACAATGCTGCT	((((.((((......((((((((((((&))))))))))))..)))).))))	-23.5	0.99433491	-29.4	0.026281
Contig7870	[1e-46 - sp|Q8R344|CCD12_MOUSE Coiled-coil domain-containing protein 12]	ssa-miR-193-3p	126	155	0	22	AGCTACTGGGGAGTGTGAATATGCCAGTT	(((....((((..((((.....(((((((&))))))).))))...)))))))	-20.4	0.994381462	-26.5	0.025751
Contig7883		ssa-miR-new66-5p	169	200	0	21	GGCTATTTGACTAGCTGCTTTTGAACGATAT	(((.....(((.(((.....(..(((((.((&)))))))..)))))))..)))	-10.7	0.992932106	-25.4	0.038687
Contig7908		ssa-miR-216b-5p	185	212	1	22	TCACTGTAATGCCTGTCTAAAGGGATT	((((.((..(((((((....(((((((&)))))))))))))))).))))	-21	0.996261967	-28.8	0.007774
Contig7920		ssa-miR-4647-3p	62	83	0	22	AATACTGTATTACTTCCCTGG	(((((.((((((.((((((((&))))))))..)))))).)))))	-17	0.99630352	-23.1	0.046815
Contig7923	[2e-39 - sp|Q4R836|F118B_MACFA Protein FAM118B]	ssa-miR-new82-5p	45	64	1	21	GTTCCTTCAGTCTACTCCT	(.(((((((((..((((((&)))))))))))...)))).)	-18	0.991127658	-24.5	0.0086
Contig7944		ssa-miR-222_A-3p	244	265	1	23	AGATGTTAATGCATGTGTAGC	((((.(....((..(((((((&)))))))...))....).))))	-16.4	0.999888588	-30.2	0.016962
Contig7944		ssa-miR-222b-3p	245	265	1	22	GATGTTAATGCATGTGTAGC	(((.(((((.((.(((((((&))))))).))))))..).)))	-14.9	0.99573199	-28.5	0.036251
Contig7946	[3e-50 - sp|Q6DGX3|ANR54_BRARE Ankyrin repeat domain-containing protein 54]	ssa-miR-199-3p	43	64	0	21	GAGTAATGGGCATACTACTGT	((.(((((.(((.((((((((&)))))))).))).))))).))	-20.3	0.994991496	-25.4	0.026525
Contig7946	[3e-50 - sp|Q6DGX3|ANR54_BRARE Ankyrin repeat domain-containing protein 54]	ssa-miR-449a-5p	128	151	0	21	TCAGCATCTTTGTGTCACTGCCT	(((((.....(((..((((((((&))))))))..)))...)))))	-20.8	0.993934178	-26.2	0.016966
Contig7982		ssa-miR-new236-5p	32	61	1	21	AGCTAGCGAGCCATCTATTGAAGTACACC	((((((....(((......(.((((((((&)))))))).)))).))))))	-16.3	0.993934178	-22.3	0.03118
Contig7984		ssa-miR-221b_B-3p	75	94	1	21	GTGTTCCTCTTCAGACGTA	(((..((((..((((((((&))))))))...))))..)))	-23.5	0.997051387	-28.8	0.003914
Contig8016		ssa-miR-19b_C-3p	17	40	0	22	CAGTTGATCAATAGAGTTGCACA	(((((.....((.((.(((((((&))))))).)).))....)))))	-14.9	0.991313035	-21.8	0.047723
Contig8016		ssa-miR-20a_A-3p	17	40	0	22	CAGTTGATCAATAGAGTTGCACA	(((((.....((.((.(((((((&))))))).)).))....)))))	-14.9	0.991313035	-21.8	0.047723
Contig8022		ssa-miR-omy-1b-5p	234	268	1	23	CGAGACAGCTGTGACCACTGTTATTATAGGAGGT	((((...((((((....(((.......(((((((&)))))))))).)))))).))))	-21.81	0.998885633	-27.9	0.049661
Contig8030		ssa-miR-2550_A-5p	33	54	0	17	GTGACAGTATTTTTTAGGGTA	(((.((.(((....(((((((&))))))).))).)))))	-17	0.998217738	-22.2	0.024168
Contig8036		ssa-miR-new126-5p	293	315	0	22	TGTTAGTCTGGATAAGACCTAG	((.(((((((..(((((((.((&)))))))))..)))..))))))	-16.7	0.994381462	-36.8	0.000644
Contig8044		ssa-miR-new126-5p	448	472	0	25	TACTGCAGAAACTTGGAAGACCAG	((((((((..(((((.((((((((&))))))))...))))).))))))))	-28.7	0.999185457	-33.7	0.003297
Contig8045	[4e-11 - sp|Q9NFN6|GSH1_ONCVO Glutamate--cysteine ligase (Gamma-glutamylcysteine synthetase)]	ssa-miR-new288-5p	33	62	0	24	AGCTGTGACAGTAAGTTTATTTGCCCCGA	(((((.((....((((....(((((((((&))))))))).))))...)))))))	-24.2	0.99245472	-30.1	0.003856
Contig8046		ssa-miR-66-5p	230	257	0	25	GTGTCTTAATAGGTCATTAGGTCACCA	((((.(((.(..(((....((((((((&))))))))..)))..).))).))))	-21.6	0.998849323	-26.7	0.039544
Contig8054		ssa-miR-106-5p	13	34	0	19	TTGGATTTATATAGCACTTTT	(((.(((.....(((((((((&)))))))))...))).)))	-12.4	0.996294898	-25.9	0.00641
Contig8054		ssa-miR-20a_B-5p	13	33	1	19	TTGGATTTATATAGCACTTT	(((.(.(((((.((((((((&)))))))))))))).)))	-12.7	0.996862836	-28.2	0.00175
Contig8054		ssa-miR-20b-5p	40	62	1	21	ACTGAGGTACTCCAAGCACTTT	(((...(((((...((((((((&))))))))...))))).)))	-18.1	0.995434379	-23.6	0.025758
Contig8061		ssa-miR-727-5p	157	181	0	21	CTGGGTTCATTTGGATTAGACTGA	(((((.....((((...(((((((&))))))))))).....)))))	-19.7	0.996388737	-25.7	0.033315
Contig8066		ssa-miR-6221-3p	8	46	0	25	CTGACACTCAGAGTTTAGCCAGATGAAGGGTTGTGTGT	(((.(.(((......(((((.......((((((((.((&))))))))))..)))))))).))))	-21.5	0.991583149	-29.9	0.027565
Contig8087		ssa-miR-730-5p	198	221	0	20	TATGGCAATAGGAAGTATGGGGG	(((((((....(....(((((((&)))))))....).)))))))	-13.7	0.997803816	-26.1	0.034014
Contig8126		ssa-miR-new218-3p	104	134	1	23	GGTGGAAGGGACTTTGTGGATCTGAGGCTC	((.((..((..((..(.......(((((((&))))))))..))..))..))))	-22.41	0.995837888	-27.3	0.011078
Contig8153		ssa-miR-3741-5p	78	109	0	23	GCTTTCTGATGGTTCCTCTGGACTGATTCCT	(((..(((.....(((((......(((((((&))))))))).)))..)))..)))	-19.5	0.991313035	-25.5	0.026392
Contig8153		ssa-miR-new45-5p	78	109	0	23	GCTTTCTGATGGTTCCTCTGGACTGATTCCT	(((..(((.....(((((......(((((((&))))))))).)))..)))..)))	-19.5	0.991313035	-25.5	0.026392
Contig8161		ssa-miR-new300-5p	214	231	0	17	GTATCAATGAGGGAAAA	((((....(((((((((&)))))))))....))))	-16.7	0.994499675	-27.4	0.018665
Contig8169		ssa-miR-3297-5p	397	418	0	21	GTAGTGCTCTATGTAGGGAAT	(((((((.(((((((((((((&))))))))))))).)))))))	-34.8	0.995515034	-38.7	0.000157
Contig8169		ssa-miR-new176-5p	397	419	0	22	GTAGTGCTCTATGTAGGGAATA	(((((((..(((((((((((((&)))))))))))))..)))))))	-27.4	0.995515034	-32.6	0.003386
Contig8189		ssa-miR-new288-5p	26	52	1	23	GCCTGTCGTCCTGTACTTTTGCCCCA	(((.(.......((((...(((((((&)))))))))))......).)))	-21.22	0.991282309	-27	0.024013
Contig8203	[3e-43 - sp|P70277|SIA7B_MOUSE Alpha-N-acetylgalactosaminide alpha-26-sialyltransferase 2 (GalNAc]	ssa-miR-21a-3p	342	365	1	22	GCCAGTCTTGATAATGTGGGCTT	((((..((((((...((((((((&))))))))...))))))))))	-22.4	0.996120501	-27.5	0.036203
Contig8213		ssa-miR-new54-5p	100	130	0	25	CCTGTGAAGTGAAAGTCACATTGGCTGGAT	((((((.(((....(..((....(((((((&))))))).))..)..))).))))))	-21.2	0.996388737	-27	0.011758
Contig8215		ssa-miR-132-3p	8	26	1	21	GTACCATATGGGACTGTT	(.(((((.((((((((((&)))))))).))...))))))	-16.3	0.992764362	-22.2	0.005481
Contig8247	[7e-24 - sp|Q8BH83|ANKR9_MOUSE Ankyrin repeat domain-containing protein 9]	ssa-miR-new138-5p	320	354	0	23	GGCATGAAGAGAATGAGATAACCAAGGCAGACGT	(((.....((((...((((.......((((((((&))))))))))))...)))).)))	-23.21	0.997309925	-29.6	0.025267
Contig8266		ssa-miR-new118-3p	49	82	0	24	GCCTGTAGTAGAGTATCTCATGATAAGCTGTAG	(((....((......((((......((((((((&)))))))).))))...))...)))	-19	0.999704715	-24.9	0.028646
Contig8315	[2e-21 - sp|Q9NT68.2|TEN2_HUMAN Teneurin-2 (Ten-2) (Tenascin-M2) (Ten-m2) (Protein Odd Oz/ten-m]	ssa-miR-2424-5p	19	45	0	21	GCTGTAGACTTTGAAACAAGACATTC	(((((.(((....((((.((((((((&)))))))).))))))))))))	-19.7	0.994991496	-24.3	0.022029
Contig8315	[2e-21 - sp|Q9NT68.2|TEN2_HUMAN Teneurin-2 (Ten-2) (Tenascin-M2) (Ten-m2) (Protein Odd Oz/ten-m]	ssa-miR-new118-3p	8	26	0	22	TATGTTCCTGTGCTGTAG	((((.((((..(((((((&)))))))......)))).))))	-18.4	0.994381462	-23.8	0.037552
Contig8315	[2e-21 - sp|Q9NT68.2|TEN2_HUMAN Teneurin-2 (Ten-2) (Tenascin-M2) (Ten-m2) (Protein Odd Oz/ten-m]	ssa-miR-new132-5p	19	45	0	21	GCTGTAGACTTTGAAACAAGACATTC	(((((.(((....((((.((((((((&)))))))).))))))))))))	-19.7	0.994991496	-24.3	0.022029
Contig8334	[5e-24 - sp|Q90YI8.1|TAL1_FUGRU T-cell acute lymphocytic leukemia protein 1 (TAL-1) (Stem cell]	ssa-miR-new80-3p	154	178	0	22	TTTGTGTGGTGTTTATGGGTGCTG	((((..(((.((((...(((((((&))))))).)))).)))..))))	-19.5	0.991101193	-26	0.026686
Contig8337		ssa-miR-new65-5p	122	150	0	21	ATGGTGATTCATTAACAATTTAGGGAAT	(((((((.......(((((.((((((((&)))))))).))))))))))))	-20.31	0.997842411	-26.4	0.045223
Contig8340		ssa-miR-169q-5p	24	50	1	23	GCTGTGGTCTGTCTACAATATCTGGA	((((.((...((((((...(((((((&)))))))..)))))).))))))	-23.9	0.998436209	-29.6	0.014331
Contig8340		ssa-miR-6221-3p	315	340	0	24	TGCATACTTCCTCCTGGGTTGTGAT	(((...((((.(((..(((((((((&)))))))))..)))..)))).)))	-26.1	0.994499675	-31.8	0.005858
Contig8349	[1e-104 - sp|Q92519|TRIB2_HUMAN Tribbles homolog 2 (TRB-2)]	ssa-miR-new66-5p	4	19	1	18	AAGACAGGAAACAGA	(((((((.(((((((&)))))))...)))))))	-13.5	0.99573199	-19	0.048242
Contig8357		ssa-miR-190b-5p	186	209	0	22	CGATTTGGATTAGTAACATATCA	(((.((((((....(((((((((&)))))))))....)))))))))	-13.5	0.992135606	-27.1	0.027899
Contig8371		ssa-miR-6221-3p	3	31	1	24	TGTGGTTATACGTGGTCTGTGGTTGTGA	((((.((......(((((..((((((((&))))))))..))))).)).))))	-22.2	0.998326848	-32	0.004736
Contig8376	[2e-16 - sp|Q38913|EXTN1_ARATH Extensin-1 precursor (AtExt1) (AtExt4)]	ssa-miR-194_C-5p	33	60	0	21	TCATGTTCAGGAGAGTTCCATGTTACA	((((((...(((((......(((((((&)))))))...)))))))))))	-18	0.991313035	-24.2	0.031363
Contig8383		ssa-miR-new264-3p	12	37	0	20	CCTTTTCATCATACGTCACCAGGAA	((....(((.((.((..((((((((&)))))))).)))).))).))	-16.2	0.997662254	-21.6	0.049695
Contig8388		ssa-miR-24-3p	190	213	0	18	TTCTGTTGTTCACTCCTGAGCCA	((((((((.......((((((((&))))))))..))))))))	-21.8	0.9970666	-27.9	0.011072
Contig8388		ssa-miR-24b_A-3p	190	213	0	18	TTCTGTTGTTCACTCCTGAGCCA	((((((((.......((((((((&))))))))..))))))))	-21.8	0.9970666	-27.9	0.011072
Contig8403	[1e-43 - sp|Q9D738|ASB12_MOUSE Ankyrin repeat and SOCS box protein 12 (ASB-12)]	ssa-miR-new91-5p	232	253	0	19	ACAGCAAGACTTTGGATCTGG	(((((.((((...((((((((&))))))))))))..)))))	-21.4	0.997154232	-26.5	0.032698
Contig8408		ssa-miR-new236-5p	1	22	1	21	GACATTCCAGTCTCATACACC	(((..(((((....(((((((&)))))))..)))))...)))	-16.2	0.996423746	-21.9	0.041155
Contig8444	[1e-53 - sp|Q14376|GALE_HUMAN UDP-glucose 4-epimerase (Galactowaldenase) (UDP-galactose]	ssa-miR-22a-3p	90	109	1	21	TAGTTTCTTGAGGGCAGCT	(((.(((((.(((((((((&)))))))..)).))))))))	-20.6	0.994184639	-25.8	0.032697
Contig8458		ssa-miR-new136-5p	22	45	1	20	AGGCTAGAGTTCCTTAGATCTCG	(((((....((((...(((((((&)))))))...)))))))))	-16.1	0.997361574	-21.7	0.033462
Contig8458		ssa-miR-new204-3p	6	30	0	18	TAGTGGTACATGTAGTAGGCTAGA	(((((((..(((.....(((((((&)))))))))).)))))))	-19.7	0.991313035	-25.1	0.005104
Contig8469	[4e-49 - sp|Q641X3|HEXA_RAT Beta-hexosaminidase alpha chain precursor]	ssa-miR-193a-5p	75	102	1	21	TACCTTTACACGCTATTCTGAAGACCC	((((((..(.(((......((((((((&))))))))))))..))))))	-21.8	0.997051387	-28.9	0.006555
Contig8469	[4e-49 - sp|Q641X3|HEXA_RAT Beta-hexosaminidase alpha chain precursor]	ssa-miR-455-5p	129	148	1	20	ATGTTTTCCACTGGCACAT	((((..((((..(((((((&)))))))..))))..))))	-19.6	0.998272776	-25.4	0.043333
Contig8475		ssa-miR-new268-3p	5	33	0	23	TCAGTGGTTAACTTGGATAGGAGCAGAA	(((.((((.....((((...((((((((&))))))))..)))).)))).)))	-19.4	0.995682521	-25.5	0.046415
Contig8476	[1e-124 - sp|Q93034|CUL5_HUMAN Cullin-5 (CUL-5) (Vasopressin-activated calcium-mobilizing receptor)]	ssa-miR-125c-5p	187	208	1	18	AGGTGAGTTTCTTGCTCAGGG	((((.((.......(((((((&)))))))...)).))))	-19.2	0.991282309	-29.1	0.020939
Contig8482		ssa-miR-new145-3p	0	20	0	17	TAGTGTTTCTTTGTGTTCCT	((((....(((.((((((((&)))))))).))).))))	-12	0.997662254	-20.9	0.024273
Contig8487		ssa-miR-new162-5p	4	24	0	21	GTCAAATAAAGACCTGGTCA	((((......((((((((((&))))))))))......)).))	-20.2	0.994063463	-27.6	0.031147
Contig8487		ssa-miR-new214-5p	4	24	0	21	GTCAAATAAAGACCTGGTCA	((((......((((((((((&))))))))))......)).))	-20.2	0.994063463	-27.6	0.031147
Contig8492		ssa-miR-3741-5p	389	412	0	22	CTTTTTGCACTGAGTCAATTCCT	(((((((((((...(((((((((&))))))))).)).)))))))))	-22.6	0.993388948	-27.6	0.046828
Contig8492		ssa-miR-new45-5p	389	412	0	22	CTTTTTGCACTGAGTCAATTCCT	(((((((((((...(((((((((&))))))))).)).)))))))))	-22.6	0.993388948	-27.6	0.046828
Contig8493		ssa-miR-new295-3p	133	157	1	19	GGTCTGACATATCTGAAGCAAGGA	(((((......(((((.(((((((&))))))).))))))))))	-21.1	0.991187006	-26.7	0.019361
Contig8496		ssa-miR-205a-5p	62	90	0	21	GGAACGAGGTTAAGGATTTGATGGAGGA	(((....(((...(((....((((((((&))))))))))))))....)))	-17.2	0.996926083	-23.8	0.038329
Contig8496		ssa-miR-205b-5p	61	90	0	21	GGGAACGAGGTTAAGGATTTGATGGAGGA	((((.(..(((...(((....((((((((&)))))))))))))).).))))	-18.5	0.991694674	-25.1	0.016553
Contig8497		ssa-miR-19b_B-3p	22	42	0	19	GGCAAGAATTGTGCAAGCTA	(((..((...((((((..((&))))))))...))...)))	-12.6	0.996278036	-29.2	0.000703
Contig8497		ssa-miR-92a-3p	22	42	0	19	GGCAAGAATTGTGCAAGCTA	(((..((...((((((..((&))))))))...))...)))	-12.6	0.996278036	-29.2	0.000703
Contig8500	[5e-59 - sp|Q9JJV2|PROF2_MOUSE Profilin-2 (Profilin II)]	ssa-miR-166k-5p	30	52	1	19	ATAGCTCAGGCACATATCTAGG	(((((....(((((.(((((((&))))))).))))))))))	-20.5	0.99573199	-25.6	0.030416
Contig8501		ssa-miR-66-5p	375	402	0	25	GTGTCTTAATAGGTCATTAGGTCACCA	((((.(((.(..(((....((((((((&))))))))..)))..).))).))))	-21.6	0.996630779	-30.4	0.018071
Contig8528		ssa-miR-2487-5p	45	66	0	17	GGATAACCAACCACTCAGAGT	((....(((.((.((((((((&)))))))))).))).))	-20.7	0.992726999	-25.9	0.044981
Contig8529		ssa-miR-132-3p	3	22	0	17	GTGGTTGGTTATGCTGTTA	(((((((.....(((((((&)))))))...)))))))	-16.6	0.995058393	-25.9	0.021326
Contig8529		ssa-miR-132-3p	77	104	0	21	GACTCTGAGTGGTTGGTTATGCTGTTA	((((....(((((((.....(((((((&)))))))...)))))))))))	-19.9	0.991313035	-25.9	0.021326
Contig8560		ssa-miR-new286-3p	84	108	1	21	GATGAGTTTCTCTTTTTTATGCCA	((.((((.((((.....(((((((&)))))))..)))).))))))	-19.4	0.999450725	-24.6	0.039033
Contig8562		ssa-miR-new300-5p	156	174	0	17	GTATCAAATGAGGGAAAA	((((.(...(((((((((&)))))))))..).))))	-16.1	0.997282822	-27.4	0.011964
Contig8572		ssa-miR-new220-5p	53	78	0	20	TCAAGCATTTCAAACCTTCAGCTCA	((.((((...(((.....(((((((&))))))))))....))))))	-14.1	0.994381462	-26.5	0.031288
Contig8579		ssa-miR-new146-5p	129	147	0	21	GGTAGATTTCAGAGTCCT	(((((.((((((((((((&)))))))).))))...)))))	-21	0.993627731	-26	0.02348
Contig8603		ssa-miR-new249-5p	209	234	0	21	CAGGCAAATTACGTTTACAGGGTGG	(((((.......(((...(((((((&))))))).))).....)))))	-12.2	0.998836771	-29.5	0.007504
Contig8612	[5e-69 - sp|Q4AE70|CARM1_RAT Histone-arginine methyltransferase CARM1 (Protein arginine]	ssa-miR-new126-5p	109	130	1	24	ACTGCAGAACTGTGAAGACCA	(((((((..((((.(((((((&))))))).).)))...)))))))	-26.7	0.997243884	-32	0.00131
Contig8614		ssa-miR-new252-5p	92	114	0	20	TGTTATCAGTATGGAGAAATAA	((.((((.((((((.(((((((&))))))))))))).))))))	-15.4	0.991861404	-27.5	0.028898
Contig8614		ssa-miR-new66-5p	105	132	1	18	GAGAAATAAAGCTAATGGTAAAACAGG	((((.....((((.......(((((((&))))))).)))).))))	-10	0.999945113	-28.3	0.016506
Contig8620	[4e-38 - sp|Q9CZN8.1|QRSL1_MOUSE Glutamyl-tRNA(Gln) amidotransferase subunit A homolog]	ssa-miR-new108-5p	6	29	0	19	GCTGTGTAAAAATGTCCTCCTGG	((((.((......(((((((.((&)))))))))...)).))))	-20.5	0.994381462	-25.5	0.025876
Contig8628		ssa-miR-new123-5p	169	184	0	18	TCTAGTTGTCCTCAG	(((((...(((((((&)))))))......)))))	-16.5	0.999125528	-29.5	0.012695
Contig8637		ssa-miR-new262-5p	51	73	1	20	GCTCTATTTACAGTAACAGGGA	((......(((.(.((((((((&))))))))).)))....))	-14.6	0.997662254	-31.7	0.00449
Contig8640		ssa-miR-460b-5p	70	89	1	22	GGTACTTTGGAAACAGTGT	((((((.((...(((((((&))))))).)).....))))))	-11.9	0.996423746	-25.4	0.04627
Contig8640		ssa-miR-460b-5p	176	197	1	22	AGCACTGGTTTTTAACAATGT	(((((..(((....(((((((&)))))))....)))..)))))	-20.6	0.9996476	-25.4	0.04627
Contig8646		ssa-miR-new46-5p	15	40	0	21	CCTGATTACGCATAGAAGTAGCCCT	(((......((.((((.((((((((&)))))))).)))).))..)))	-22.5	0.997309925	-27.9	0.011882
Contig8650		ssa-miR-6221-3p	191	216	0	23	GCCTCTTACCCTTCAATGTTGTGAT	((((((..((((.....((((((((&))))))))..))))..)))).))	-24.3	0.997051387	-28.5	0.039188
Contig8674		ssa-miR-2189_A-3p	68	87	0	21	ACTTACTGAGAGACTCAGG	((((((..((.((((((((&))))))))..))..)).))))	-11.8	0.994114836	-22.6	0.043993
Contig8677		ssa-miR-new144-5p	180	200	0	17	TTAGTAGTACAATCCAGGCC	(((((.((.....(((((((&)))))))..)).)))))	-20	0.994381462	-25.7	0.042615
Contig8739		ssa-miR-new145-3p	19	38	0	18	ATGGCAAATCATATTTCCT	((((((..(.(((.(((((&)))))))).)..))))))	-11.1	0.998257555	-25.5	0.019281
Contig8741	[1e-15 - sp|Q6NYD7.1|OCAD1_DANRE OCIA domain-containing protein 1]	ssa-miR-30e_B-3p	85	106	1	22	GTTGGTTGACATCAGCTGAAG	((((...((((((.(((((((&)))))))..))))))..))))	-16.3	0.99573199	-26.8	0.035364
Contig8764	[7e-53 - sp|Q5R966|ZFN2A_PONPY AN1-type zinc finger protein 2A]	ssa-miR-new246-3p	4	39	0	25	CAGTGCCACATTAATTATTGTCTTTAACACCGACA	(((.(.....((((.....(((((...((((((((&)))))))))))))..)))).).)))	-15.9	0.995434379	-22.8	0.037181
Contig8765		ssa-miR-221b_C-3p	192	220	0	22	ACAGCACTTTAGCTAAAACAGGGAGGGA	((((.((..(((((......((((((((&))))))))..))))).))))))	-21.7	0.997051387	-27.6	0.034233
Contig8768	[4e-26 - sp|Q9JLR9|HIG1A_MOUSE HIG1 domain family member 1A (Hypoxia-inducible gene 1 protein)]	ssa-miR-new212-5p	501	530	0	22	ATCTGGGTATCAAATGAGGGACAAACAGG	((((((.((......((.(((((((((((&))))))))))))))).))))))	-23.6	0.997103559	-29.2	0.026705
Contig8780		ssa-miR-1692_A-3p	105	134	0	22	TGAGCGACGTGATGATTTTCTACCAGCGA	(((((..((....(((((...((((((((&))))))))..))))))))))))	-22	0.9970666	-27.9	0.007496
Contig8788		ssa-miR-193a-5p	30	54	1	21	CAAAATGTGCCTGTAAAAAGACCC	((.....((((((((..(((((((&)))))))))))))))...))	-23.8	0.998673828	-30	0.018526
Contig8800	[3e-15 - sp|P34257|TC3A_CAEEL Transposable element Tc3 transposase]	ssa-miR-182-5p	188	209	1	21	GTGAAGAGCACTTTTTGCCAG	(((.((..((((..(((((((&))))))).))).)..)))))	-15.3	0.996423746	-26.4	0.04793
Contig8816		ssa-miR-3297-5p	193	211	1	21	GTAAGCAGTAATAGGGAA	(((.(((.((.(((((((&)))))))..)).)))..)))	-15.8	0.998272776	-37.4	0.000234
Contig8816		ssa-miR-new172-5p	0	20	0	20	TAAAAGTAGTGCACTATATA	(((((((((.((((((((((&)))))))))).)))))))))	-24.1	0.991402008	-29.6	0.013395
Contig8816		ssa-miR-new176-5p	5	27	0	22	GTAGTGCACTATATAGGGAATA	(((((((..(((((((((((((&)))))))))))))..)))))))	-28.1	0.993488465	-32.8	0.002443
Contig8844		ssa-miR-127-5p	20	48	0	20	CCCATATTTATGTTTGAAAAGGGCCCAG	((((.......((((((...((((((((&)))))))).)).))))))))	-21.21	0.997051387	-26.8	0.037043
Contig8850		ssa-miR-66-5p	182	207	0	21	ATTAGTTAATCACTTATAGTCACCA	(((((((..((.....(((((((((&))))))))).))..)))))))	-18.1	0.996309916	-27.9	0.034055
Contig8850		ssa-miR-new54-5p	86	128	0	26	GCATAATGTAAACAGAATCCATGTGATTCTGCAAAGCTGGAT	((....(((..((((......((.....((((...(((((((&))))))).)))).)).))))))).))	-20	0.994381462	-28.4	0.026558
Contig8872	[1e-60 - sp|Q6VVX2.1|C43BP_CRIGR Collagen type IV alpha-3-binding protein (Ceramide transfer]	ssa-miR-new161-3p	58	79	0	22	TCTGCATATGCAATGGCCGTA	(((((((.((((.((((((((&)))))))).)))).))).))))	-27.3	0.994991496	-32.4	0.004137
Contig8884		ssa-miR-new140-5p	67	94	0	17	AGTCTTGGCTGGGTAAATAAAGGGGGT	((((...((..(((.......((((((&)))))))))..))))))	-13.41	0.994239377	-24.6	0.035242
Contig8885	[2e-62 - sp|P24495.2|PSA2_XENLA Proteasome subunit alpha type-2 (Proteasome component C3)]	ssa-miR-new126-5p	2	32	1	24	ATTGTGTGTACTCCTGCATGACAAAGGCCA	((((((.(((..(((((....(.(((((((&)))))))).))))))))))))))	-21.9	0.997243884	-29.5	0.001598
Contig8892		ssa-miR-214-3p	116	143	0	20	TGCGAGTTTCTGTGGAGTTACTGCTGT	(((.....((((((......(((((((&))))))).))))))...)))	-19.4	0.994381462	-28.4	0.016508
Contig8899		ssa-miR-new288-5p	1	26	0	24	AGCCTATAGCTTATGTATGCCCCAA	((((...((.....(((((((((((&)))))))).)))....))..))))	-20.8	0.997051387	-27.2	0.003947
Contig8902		ssa-miR-3250-3p	13	38	0	22	ACAGCGAAATTGTGGAATGCGGAGT	((((((.....(..((..(((((((&)))))))..))..)..))))))	-23	0.991313035	-27.7	0.009374
Contig8932		ssa-miR-221b_C-3p	4	25	1	19	GTCGTTGTGTTGAAGGGAGGA	(.(((...(((...(((((((&)))))))..))).))).)	-16.6	0.993989869	-21.5	0.024416
Contig8941	[4e-25 - sp|P02457|CO1A1_CHICK Collagen alpha-1(I) chain precursor (Alpha-1 type I collagen)]	ssa-miR-new161-3p	70	89	1	21	TTGAGTTTCATTTGGCCGT	((((((((((..(((((((&))))))).)).)))).))))	-15	0.996242597	-28.5	0.01929
Contig8951		ssa-miR-6221-3p	15	48	0	23	GCGTAGACAGTCTGAATTCAGAAGCATTGTGAT	((((...((((((.....(((.....(((((((&))))))).)))))))))..))))	-19.9	0.996388737	-26	0.002626
Contig8958		ssa-miR-new164-5p	221	244	0	21	TTACAGATACAGTATAACCAGTA	(((((((..((((.(((((((((&))))))))).)))))))))))	-23.7	0.996732273	-29.3	0.007627
Contig8970	[9e-82 - sp|Q91XF0|PNPO_MOUSE Pyridoxine-5-phosphate oxidase (Pyridoxamine-phosphate oxidase)]	ssa-miR-new99-5p	123	150	0	21	AGCCTTACTTGATAGAGTTCTGGCAGG	(((((......((((....((((((((&))))))))....)))))))))	-24.9	0.997824983	-30.5	0.002122
Contig8982		ssa-miR-508-3p	20	41	0	20	GTAACTAGGTGAGAGTTAGAA	((....(((..((.(((((((&)))))))))..)))....))	-13.8	0.999553051	-26.4	0.021496
Contig8982		ssa-miR-508-3p	73	99	0	23	GTACTGTAGCTAGGTGAGGATTAGAA	((..(.(((..(((..(((.((((((&)))))))))..)))))).)..))	-14.5	0.993112331	-26.4	0.021496
Contig9011		ssa-miR-23a-3p	193	215	0	20	GAAAAACTGACAAAAGTGTGGT	((((..((......((((((((&))))))))....))..))))	-11.1	0.997824983	-29.3	0.007132
Contig9030		ssa-miR-new145-3p	3	26	0	18	ACAGCCTAAAATGAAATGTTCCC	(((((((....(((..(((((((&)))))))))))).)))))	-17.9	0.993104502	-24.5	0.007058
Contig9046	[1e-16 - sp|O35728|CP4AE_MOUSE Cytochrome P450 4A14 precursor (CYPIVA14) (Lauric acid]	ssa-miR-new162-5p	98	124	1	19	ACACCTATAGTGTTACTAGCCTGGTC	((((((...(((......((((((((&))))))))))).))))))	-22.6	0.997051387	-28.1	0.029624
Contig9046	[1e-16 - sp|O35728|CP4AE_MOUSE Cytochrome P450 4A14 precursor (CYPIVA14) (Lauric acid]	ssa-miR-new214-5p	98	124	1	19	ACACCTATAGTGTTACTAGCCTGGTC	((((((...(((......((((((((&))))))))))).))))))	-22.6	0.997051387	-28.1	0.029624
Contig9052	[3e-16 - sp|P03934|TC1A_CAEEL Transposable element Tc1 transposase]	ssa-miR-new73-5p	65	93	1	22	CATGGTATGAGAGTCCTTTAGGTGCCTT	((((...((.(.....((((((((((((&))))))).)))))))).))))	-13.5	0.99573199	-25.7	0.024143
Contig9069	[6e-17 - gnl|CDD|73156 cd01650 RT_nLTR_like RT_nLTR: Non-LTR (long terminal repeat)]	ssa-miR-new184-3p	56	83	0	24	ATCATCTGTGGATCCAAATTGCAGTGG	(((..(((.((((((.....(((((((&)))))))))))))...)))..)))	-24.8	0.994381462	-30.2	0.011813
Contig9077		ssa-miR-new125-5p	0	27	1	21	TAGTGGGTTTATACATGCCTTAGACCA	(((((......(((.(((.((((((((&)))))))).)))))))))))	-16.7	0.992726999	-22.3	0.046225
Contig9077		ssa-miR-new73-5p	2	21	1	19	GTGGGTTTATACATGCCTT	((.((((((...(((((((&)))))))..)))))).))	-17.6	0.998885633	-22.4	0.047145
Contig9087		ssa-miR-130b-5p	35	56	1	18	GTGTATACATGGGAGAAAGGG	(((((...(((((.(((((((&)))))))))))))))))	-18.7	0.991187006	-23.8	0.048944
Contig9088		ssa-miR-5143b-5p	75	101	1	21	AGCCCAATATCAGGCTAAAGATATGG	(((((......(((((...(((((((&)))))))..))))).)))))	-17.6	0.999565613	-23.4	0.036184
Contig9092	[3e-20 - sp|Q96A49|SYAP1_HUMAN Synapse-associated protein 1]	ssa-miR-new42-5p	85	110	0	22	CTCTACTCATCCGACTGAAGCATCT	(((......(((((((..(((((((&)))))))))))))).....)))	-21.1	0.991313035	-26.9	0.04347
Contig9095		ssa-miR-new177-3p	270	293	0	21	GTGACTTCATAAGGTGCCCAATA	((.....((((((..((((((((&))))))))..))))))...))	-19.6	0.994474303	-29.9	0.00916
Contig9114		ssa-miR-188-5p	441	470	0	22	TGGATTGTTTGTAGCCGGTATGGTCTGTA	(((.....(..((((......((.(((((&)))))))))))..).....)))	-15.7	0.998426983	-31	0.011785
Contig9128		ssa-miR-508-3p	87	111	0	21	GGTGACATGTGGACATGGTTAGAA	(((..((.(.(((((.((((((((&)))))))).)))))))).)))	-20.9	0.992419325	-25.9	0.02028
Contig9133		ssa-miR-new103-5p	7	27	1	21	GTGAAACAGCAAAGAGGGAT	((((....((...(((((((&)))))))...))....))))	-14.3	0.999735853	-20.8	0.020771
Contig9141		ssa-miR-new260-3p	13	40	1	21	CAGGCCAGATGACTATGTAATGATGGG	((((.((.(((((.......(((((((&)))))))))))).)).))))	-21.71	0.994986426	-27.6	0.040088
Contig9143	[5e-15 - sp|Q96C90|PP14B_HUMAN Protein phosphatase 1 regulatory subunit 14B (Phospholipase C beta]	ssa-miR-181b_A-5p	51	72	1	22	CTCACCTGTAGCTTTGGATGT	((((((..((((..(((((((&)))))))..))))..))))))	-23.7	0.99573199	-26.8	0.024286
Contig9150	[1e-10 - sp|A4IJ06.1|GRP1_XENTR RAS guanyl-releasing protein 1]	ssa-miR-new126-5p	81	112	1	25	CACTGACAGTACTGTTTGTCTTAAAGGACCA	(((((.(((((((...(((((...(((((((&))))))))))))))))))))))))	-29.5	0.996242597	-36.1	0.000126
Contig9173		ssa-miR-new126-5p	93	120	1	25	TATTGTAAGTGCTGTTTGAAAAGACCG	((((((.((..(((((....(((((((&))))))).)))).)..))))))))	-20.2	0.997243884	-27	0.040919
Contig9174		ssa-miR-3250-3p	25	38	0	17	ACAGTAACAGAGT	(((((((((((((&)))))))....))))))	-14.4	0.996808137	-29.3	0.01192
Contig9184	[4e-87 - sp|Q5E953|UFC1_BOVIN Ufm1-conjugating enzyme 1 (Ubiquitin-fold modifier-conjugating]	ssa-miR-221-3p	66	92	1	18	CCAGAAAAACAGACTAATGATGTGGC	((((.....(((((....((((((((&)))))))))))))))))	-20.1	0.995434379	-24.7	0.037735
Contig9186		ssa-miR-new118-3p	33	60	0	22	TATGGTACATTCTTATTTGGGCTGTGG	((((((...(((((.....((((((((&)))))))).)))))..))))))	-22.5	0.997051387	-28.1	0.029915
Contig9200	[1e-105 - sp|Q5EA28|CXCC1_BOVIN CpG-binding protein (PHD finger and CXXC domain-containing protein]	ssa-miR-729-3p	92	113	1	21	TCTTTTGGTTCCATGTACCCA	(((...((((....(((((((&))))))).....)))).)))	-14.5	0.998272776	-27.3	0.031949
Contig9203		ssa-miR-214-3p	47	64	1	19	GGTTATTTGTCCTGCTG	(.((.((((((((((((&))))))).))))).)).)	-19.2	0.997243884	-27	0.003666
Contig9212	[2e-26 - sp|Q9Y6X1.1|SERP1_HUMAN Stress-associated endoplasmic reticulum protein 1]	ssa-miR-169q-5p	232	251	0	22	TTGGTGGTCCTTTCTGGAA	((((..((((..(((((((&))))))).....))))..))))	-21.4	0.994410373	-26.5	0.038159
Contig9228	[1e-33 - sp|Q6PBI5|RS25_BRARE 40S ribosomal protein S25]	ssa-miR-6221-3p	3	29	0	26	CCTGGTTGTGATTCCTGTGTTGTGAT	(((((((.(..((((.(.((((((((&))))))))).))))..).))).))))	-23.5	0.99676485	-27.8	0.001042
Contig9232		ssa-miR-new252-5p	299	318	1	22	GGTCACTATATAGGAAATA	(((((((.(((((((((((&))))))))))).)).)).)))	-16.2	0.993209885	-27.8	0.026432
Contig9240		ssa-miR-new269-3p	164	185	0	21	GAGCTACTGGGATAACGAGAA	(((((((.((((.((((((((&))))))))..)))))))))))	-23.4	0.993346742	-28.8	0.00698
Contig9241		ssa-miR-454-3p	76	100	0	22	CCCTATTTTCTATATGGTGCACTG	((((((.....((((..(((((((&))))))))))).....))))))	-17.6	0.995455039	-23.2	0.043428
Contig9258		ssa-miR-new243-5p	273	291	1	19	TTAAGGTTACTGTTCCAC	(((((((((.((((((((&)))))))).)))))))))	-22.7	0.992036682	-28	0.02034
Contig9258		ssa-miR-new262-5p	16	43	0	21	AGCTGTGATCTCTAAGATCACAGGGAG	(((.(((....((..((..((((((((&))))))))))))..))).)))	-17.7	0.99360198	-27.5	0.022713
Contig9261		ssa-miR-new5-3p	59	82	1	22	GTTTCTGTTCTGACGTGTGCTGT	((..(.(.((((...((((((((&)))))))).)))).).)..))	-19.7	0.996630779	-25.2	0.014566
Contig9294		ssa-miR-new184-3p	119	141	0	23	TCTCCCTTTTTTTCAGCAGTGA	((((((......((.(((((((&))))))).)).......))))))	-23.02	0.999584217	-28.3	0.008438
Contig9295		ssa-miR-729-3p	468	492	1	22	GCTTGAATGTATGAGCTCTACCCA	(((((..(((((.(....((((((&))))))).)))))...)))))	-11.4	0.998261061	-28.2	0.039153
Contig9317		ssa-miR-new25_A-3p	115	139	1	20	AACATAACAGTGACATCCCAAGCC	((((((((.....((..(((((((&))))))).)).))))))))	-20.2	0.997051387	-25.3	0.043335
Contig9361		ssa-miR-6221-3p	8	31	1	25	CTGCACAGCATCAAGATTTGTGA	((((.((((..((.(..((((((&))))))).))..))))....))))	-19	0.995548061	-24.5	0.024193
Contig9367		ssa-miR-new54-5p	195	218	0	22	GAACAGTTATGAATTCGCTGGAT	(.(((((..(((..(((((((((&)))))))))...)))))))).)	-22.1	0.993684897	-28.3	0.020024
Contig9381		ssa-miR-new126-5p	2	21	1	21	GTGTGTGTGTTGAAGACCA	(((..(.((((.(((((((&))))))).)))).)..).))	-20.4	0.999116834	-22.7	0.042601
Contig9409		ssa-miR-103_A-3p	48	69	1	23	TTATGGATGTTGATGTGCTGC	((((((.(((....(((((((&)))))))...)))...))))))	-18.8	0.998891393	-25.8	0.005344
Contig9409		ssa-miR-181a-5p	33	59	0	22	CTGACTAATGGCAGCTTATGGATGTT	((.(((...((((((...((((((((&))))))))..))))))))).))	-19.1	0.991694674	-24.4	0.011567
Contig9409		ssa-miR-22a-3p	32	50	0	17	TCTGACTAATGGCAGCTT	(((......(((((((((&))))))))).....)))	-18.2	0.998842394	-23.5	0.020161
Contig9409		ssa-miR-22b-3p	32	50	0	17	TCTGACTAATGGCAGCTT	(((......(((((((((&))))))))).....)))	-18.2	0.998842394	-23.5	0.020161
Contig9409		ssa-miR-4709-3p	30	61	0	22	TGTCTGACTAATGGCAGCTTATGGATGTTGA	((((..((...(((.(((.....((((((((&))))))))))))))..))))))	-17.7	0.991694674	-25.2	0.007048
Contig9427		ssa-miR-new223-3p	14	40	0	21	TGTATGACAGTCATGTATAAAGTGCA	((....((((((.((....(((((((&)))))))))))))))....))	-17.1	0.997224258	-23.1	0.031215
Contig9434		ssa-miR-127-5p	0	22	0	18	TAGTTTCTGTTGTATGGCCCAG	((((((..(..(...(((((((&))))))).).).))))))	-17.2	0.994381462	-22.6	0.038557
Contig9449		ssa-miR-new264-3p	52	80	0	20	CTTCATGTTTTGTGTGGAACCCCAGGAA	((.((((.......((((...(((((((&)))))))))))..)))).))	-17.5	0.993582452	-24.2	0.022866
Contig9460	[7e-57 - sp|Q15369|ELOC_HUMAN Transcription elongation factor B polypeptide 1 (RNA polymerase II]	ssa-miR-181b_A-5p	143	163	1	22	CCCACACAATAGTTGAATGT	(((((.(.((((((((((((&)))))))..))))).))))))	-19.8	0.997586578	-25.4	0.030222
Contig9465		ssa-miR-new238-3p	1	21	0	21	AGGTCTATGAGAATGGGACA	(((((..(((...(((((((&)))))))..)))...).))))	-16	0.991313035	-23.2	0.02332
Contig9481		ssa-miR-new126-5p	28	56	1	24	ACTGCATTTTGCATCTTAGATGAGACCA	((((((....((((((....((((((((&))))))))...))))))))))))	-25.2	0.997051387	-31	0.001194
Contig9493		ssa-miR-26a_B-5p	8	25	0	20	CTTATTTATGACTTGAA	(((((((...(((((((&)))))))......)))))))	-10	0.997782169	-23.8	0.049274
Contig9520		ssa-miR-new114-5p	285	310	0	24	TGTGAGGTTTTATGCAAGTGTGGGT	((.(((..((..(((..((((((((&))))))))..)))..))..)))))	-20.6	0.997051387	-28.5	0.038828
Contig9537		ssa-miR-new2-5p	27	54	1	22	AGTTTCTCAAACTCTGTCCTAGGGACC	(((....(((((...(..((.((((((&))))))))..).))))).)))	-18.1	0.993112331	-23.8	0.02483
Contig9540		ssa-miR-19c-3p	127	152	0	22	GAGTTTTATGGTATTTTTTTGCACA	(((((((((((......((((((((&)))))))).)))))..))))))	-19.3	0.996862836	-25.9	0.03839
Contig9546		ssa-miR-221b_C-3p	14	39	1	23	GACTGAGGACTCTTAAAGAGGAGGA	(((.((.(.((((.....(((((((&)))))))))))...).)).)))	-18.5	0.999178394	-25.2	0.00382
Contig9546		ssa-miR-new121-3p	10	39	1	21	ACTTGACTGAGGACTCTTAAAGAGGAGGA	(((...((.(((((.......((((((((&)))))))))))))))..)))	-21.51	0.997824983	-26.8	0.000891
Contig9549	[2e-23 - sp|Q96T37|RBM15_HUMAN Putative RNA-binding protein 15 (RNA-binding motif protein 15)]	ssa-miR-new47-5p	26	49	1	21	GCATTGGTAGCACATTAACACCC	(((..(((...(((.((((((((&)))))))))))...))))))	-19.9	0.99360198	-29.4	0.011153
Contig9549	[2e-23 - sp|Q96T37|RBM15_HUMAN Putative RNA-binding protein 15 (RNA-binding motif protein 15)]	ssa-miR-new88-5p	61	79	1	20	GGGATTTAGCTGTCATTG	((((....((((((.(((&)))))))..))....))))	-12.5	0.997177427	-29.9	0.008621
Contig9564		ssa-miR-1788-3p	3	22	0	18	ACTTGAATAGAGCTGCCTG	(((((.....(((((((((&)))))))))....)))))	-23.4	0.992174961	-28.2	0.036022
Contig9572		ssa-miR-new126-5p	20	41	1	26	ACACTGAATACAGTAGGACCA	((((((..(((..((((((((&)))))))).....)))...))))))	-18.2	0.998326848	-31.5	0.007665
Contig9603		ssa-miR-new146-5p	11	35	0	19	CAGTCTCTCCGAATATAGAGTCCT	((((..(((((.....((((((((&)))))))))))))..))))	-22.1	0.997309925	-27.2	0.006962
Contig9605		ssa-miR-new223-3p	329	357	1	21	TGAAGGTTATTATCATCAATGACAGTGC	(((((..(((..((.....(((.(((((&))))))))))..))))))))	-11.9	0.992932106	-28	0.026117
Contig9609		ssa-miR-2184_D-5p	79	105	0	22	CAGTACATTAATAAACACTTGCTGTT	(((((((....(((((.(((((((((&))))))))).))))))))))))	-22.7	0.992135606	-27.6	0.041307
Contig9609		ssa-miR-new54-5p	41	69	0	26	GTCTTAACTCCTGTTTAAAAGACTGGAT	((((..((..(((.(((...(.((((((&)))))))..))).)))..))..))))	-15.5	0.995548061	-29.3	0.023535
Contig9618	[8e-69 - sp|A6QLY2.1|GPX7_BOVIN Glutathione peroxidase 7 precursor]	ssa-miR-new126-5p	2	21	1	24	ACTCAACACCTCAAGACCA	(((((.(((((((((((((&))))))))...))))).)).)))	-21.6	0.992726999	-27.2	0.006194
Contig9618	[8e-69 - sp|A6QLY2.1|GPX7_BOVIN Glutathione peroxidase 7 precursor]	ssa-miR-new47-5p	67	86	0	17	GTCTGCAACAAAACACCCT	(((((..(((.((((((((&)))))))).))))))))	-20.9	0.992419325	-26	0.008974
Contig9629		ssa-miR-new286-3p	55	81	1	22	TGAGCGTTCCCATACAAAATATGCCG	((((.(((((((.......(((((((&))))))).))))).)).))))	-18.7	0.99573199	-24.6	0.049559
Contig9646		ssa-miR-5101-5p	71	97	1	21	GTGTCATTCTCAAAACCTTTGGCCAC	((((((.......((((..(((((((&)))))))...))))))))))	-24.81	0.998885633	-30.1	0.010081
Contig9647		ssa-miR-6221-3p	150	175	0	26	CCTGCCTCAACATCTCAGTTGTGAT	((((((((....(((((((((((((&)))))))).)))))...))).)))))	-26.7	0.99676485	-31.5	0.005527
Contig9655		ssa-miR-6221-3p	272	295	1	24	TGTATTCAGTTGCAGTGTTGTGG	(((.(((((((.(((.(((((((&)))))))))).)))))))..)))	-25	0.997586578	-29.1	0.017719
Contig9666		ssa-miR-new126-5p	45	78	1	26	ATACTTTGCATGTTAAGCTATTTTTAGAGGCCA	(((((..((((.(...(((.......(((((((&))))))).)))).))))...)))))	-17.8	0.999450725	-24.8	0.049021
Contig9669		ssa-miR-new285-3p	111	135	1	19	GTTTTGACAGCCTCAATCTTGCCA	(((((.....((((..((((((((&)))))))))))).)))))	-21.1	0.993934178	-27	0.009185
Contig9670	[3e-27 - sp|Q6DRH5|NOLA3_BRARE H/ACA ribonucleoprotein complex subunit 3 (Nucleolar protein family]	ssa-miR-new274-3p	402	423	0	21	TGTGGTTTTCAGAGCTGTCAA	((((((..((((.((((((((&))))))))...))))))))))	-21.9	0.991694674	-28.4	0.040708
Contig9679	[6e-26 - sp|Q5E9G3.3|PSME2_BOVIN Proteasome activator complex subunit 2 (Proteasome activator 28]	ssa-miR-new140-5p	76	107	0	22	GGTAGTCCATCACATGAGTTAACTTGGAGGC	(((((....((((...((......(((((((&))))))).)).))))..)))))	-19.7	0.991313035	-25.6	0.02233
Contig9733	[4e-29 - sp|P63030|BR44L_MOUSE Brain protein 44-like protein]	ssa-miR-22a-3p	393	422	0	22	GCTTTTCTTCATGTCACTTATGGCAGCTT	((..(((((((.((......(((((((((&))))))))))))))))))..))	-22.6	0.994152199	-28.4	0.028205
Contig9738		ssa-miR-new105-5p	111	130	1	21	TTCTGTCATCCTCTGTGTC	(((.((((..(((((((((&)))))))).)..)))).)))	-15.4	0.991694674	-24.6	0.038607
Contig9748	[2e-44 - sp|O73872|SODC_BRARE Superoxide dismutase [Cu-Zn]]	ssa-miR-new126-5p	48	74	1	26	ACACACTAGCCACTGCTTAAAGACCA	((((..((((..((((((.(((((((&)))))))))))))..))))..))))	-26.5	0.996242597	-35	0.001679
Contig9770		ssa-miR-new124-5p	133	158	0	22	ATGATTACTACAAAACTGATCCCAG	((.(((((((.......((((((((&))))))))....))))))).))	-20.8	0.997051387	-26	0.035889
Contig9779		ssa-miR-3741-5p	54	72	0	23	GTTACCTTGCCAATTCCT	(((.((((((((((((((&))))))))......)))))))))	-17.9	0.996781536	-22.5	0.048495
Contig9779		ssa-miR-new45-5p	54	72	0	23	GTTACCTTGCCAATTCCT	(((.((((((((((((((&))))))))......)))))))))	-17.9	0.996781536	-22.5	0.048495
Contig9804		ssa-miR-125c-5p	78	97	0	21	TACTTTTGGGTGTCAGGGA	(((....((((.(((((((&))))))).))))......)))	-22.6	0.994381462	-28.1	0.031359
Contig9804		ssa-miR-new300-5p	77	100	0	17	GTACTTTTGGGTGTCAGGGAAAA	(((((..(((.....((((((((&))))))))))).)))))	-14.1	0.995834107	-27.2	0.048927
Contig9819		ssa-miR-new162-5p	3	24	1	20	TATATAGTAGTAAACCTGGTC	(((((....((..((((((((&)))))))).))...)))))	-16.5	0.998545265	-21.6	0.011113
Contig9819		ssa-miR-new214-5p	3	24	1	20	TATATAGTAGTAAACCTGGTC	(((((....((..((((((((&)))))))).))...)))))	-16.5	0.998545265	-21.6	0.011113
Contig9819		ssa-miR-new69-5p	12	31	0	20	GTAAACCTGGTCTGAGTTG	((..((.(((..(((((((&)))))))..))).))...))	-15.3	0.994410373	-19.5	0.047897
Contig9824	[3e-50 - sp|Q99643|C560_HUMAN Succinate dehydrogenase cytochrome b560 subunit mitochondrial]	ssa-miR-66-5p	74	104	0	26	TGTTTATATATTCTGGTCTTTGTGTCACCA	(((.(((....(((.(((((...(((((((&))))))).))))))))...))).)))	-21	0.993151658	-26.7	0.030691
Contig9830		ssa-miR-new42-5p	181	212	1	21	CCGTTACGTATTTTATCTGACGGATGGCATC	((((...((......((((((...(((((((&))))))))))))))).))))	-19.6	0.999565613	-25.6	0.043084
Contig9842		ssa-miR-6221-3p	28	57	1	24	TGCGTTTGAGCCAATTAGTTGTGTTGTGA	(((((((.((((...(((....(((((((&)))))))))).)))).)))))))	-27.4	0.997243884	-32.9	0.001143
Contig9843		ssa-miR-new138-5p	31	61	1	23	GGTCGTTAAGACACTAACAGCTTACAGACG	(((((...((((......((..((((((((&)))))))).))..)))))))))	-19.8	0.997051387	-27.3	0.029644
Contig9858		ssa-miR-new46-5p	55	86	0	24	GGTTATGGGTTTAAAATAGACTGTTAGCCCT	((((...(((......(((((...(((((((&))))))).))))).)))...))))	-23.6	0.994381462	-29.6	0.007269
Contig9867	[3e-16 - sp|O42584|NO29_XENLA Nucleoplasmin-like protein NO29 (NOVA)]	ssa-miR-new25_B-5p	93	115	1	22	TGCAAAGTTGTTTAGGAATGTG	(((...(((..(..((((.(((&)))))))..)...)))..)))	-12.9	0.997177427	-26.9	0.049734
Contig9871		ssa-miR-new260-3p	5	27	0	18	GTCTGAATGACATTGGATGGAA	(((...(((((....(((((((&))))))).)))))..)))	-18.2	0.991313035	-23.9	0.003149
Contig9871		ssa-miR-new64-3p	5	28	0	22	GTCTGAATGACATTGGATGGAAT	(((.(((((.....(((((((((&)))))))))....))))).)))	-15.1	0.99245472	-20.3	0.040766
Contig9882	[6e-21 - sp|Q91VV4|DEN2D_MOUSE DENN domain-containing protein 2D]	ssa-miR-new91-5p	3	26	0	19	ACAGGTCAAACATTTGGGTCTGG	((((.((((((....((((((((&)))))))))))))).))))	-22.7	0.991289158	-27.8	0.022605
Contig9886	[3e-11 - sp|P58511|CU051_HUMAN Uncharacterized protein C21orf51]	ssa-miR-190_B-3p	276	304	0	19	TGTTGGAGCGGCCTTTCTTTGTCACATT	((((.((...(((.......(((.((((&))))))).))).)).))))	-11.9	0.990975821	-28.7	0.023439
Contig9886	[3e-11 - sp|P58511|CU051_HUMAN Uncharacterized protein C21orf51]	ssa-miR-new22-5p	276	304	0	19	TGTTGGAGCGGCCTTTCTTTGTCACATT	((((.((...(((.......(((.((((&))))))).))).)).))))	-11.9	0.990975821	-28.7	0.023439
Contig9898		ssa-miR-new99-5p	338	359	1	18	CTACAGCATCATTTCTGGCAG	(((((((..((...(((((((&))))))).)))))))))	-24.7	0.997243884	-30.4	0.01244
Contig9906		ssa-miR-new43-5p	132	164	1	21	CTGACCAATACAAGGGTTGGAAAATTGGTGGC	(((((.......((..((((.....(((((((&)))))))))))..)))))))	-20.31	0.998272776	-26.3	0.030855
Contig9917	[4e-15 - sp|Q5RBM8|RBM12_PONPY RNA-binding protein 12 (RNA-binding motif protein 12)]	ssa-miR-new126-5p	30	54	1	25	CATTGTCATACTGCAATGAGACCG	(((((((((.((((...(((((((&)))))))..)))))))..))))))	-22.2	0.997243884	-27.5	0.011354
Contig9918	[3e-32 - sp|O88986|KBL_MOUSE 2-amino-3-ketobutyrate coenzyme A ligase mitochondrial precursor]	ssa-miR-new147-5p	21	58	0	26	TGGTGAACCCAGCATCGGTCATTTTGTTTCTGAACCT	((((...(((.(.(((((.......(..((.((((((&))))))))..))))))).))).))))	-20.61	0.99671477	-28	0.001606
Contig9946		ssa-miR-124-3p	147	169	0	19	GCAGTTTTACTTTAGTGCCTTA	(((..((((((...((((((((&))))))))..)))))))))	-19.4	0.99268474	-25.2	0.043258
Contig9958		ssa-miR-1660-5p	1	18	1	19	AGGTACCATTTTTCCCT	((((....(((((((((&))))))))).....))))	-16	0.993080381	-21.3	0.004936
Contig9973		ssa-miR-new186-5p	71	96	1	22	GCACTATATAGGGAAAAAGGGGCCA	((((...(((((......(((((((&)))))))...)))))..))))	-20.7	0.998891393	-26.1	0.009096
Contig9979		ssa-miR-new55-5p	9	27	1	20	TAAACTAGTTGGTCAGGA	((((((.((.((((((((&))))))))..)).))))))	-18.3	0.992726999	-23.8	0.019021
Contig9988		ssa-miR-429-3p	31	60	1	20	GGCATATAGCCTTTTTACAGAACAGTGTT	(((((...(((.......((.((((((((&))))))))))))).)))))	-16.51	0.9970666	-22	0.037373
Contig9998		ssa-miR-new23-3p	19	45	0	22	TCAAAGATGGAAGGTAAGCAGCCATT	(((..((((...(((....(((((((&))))))))))....)))).)))	-15.1	0.997803816	-21.4	0.035934
Contig9998		ssa-miR-new260-3p	4	31	0	20	AGGAAAAACATGTCCTCAAAGATGGAA	(((....(((((..((....(((((((&))))))))).)))))..)))	-15.5	0.994381462	-22	0.018498
Contig10013		ssa-miR-new219-5p	5	25	1	18	AGTCATCTGATTTAGGGCTC	((((....(((..(((((((&))))))))))...))))	-17.2	0.999020428	-24.8	0.043232
Contig10034		ssa-miR-new59-3p	89	111	1	20	TTGATGGCACAAAGTGATCCCA	((((..(((((.((.(((((((&))))))))).)))))))))	-23.2	0.994184639	-28.8	0.004759
Contig10036		ssa-miR-193-3p	130	149	1	18	GGAAATGTTGTTGGCCAGT	(((....((((.(((((((&))))))).))))..)))	-21.7	0.998885633	-27.1	0.016272
Contig10043		ssa-miR-new123-5p	247	264	0	18	TTCAGAATAATCCTCAG	((((((....(((((((&))))))).....))))))	-16.2	0.994381462	-29.3	0.024313
Contig10058	[5e-64 - sp|Q7T3C6.1|CPSF5_DANRE Cleavage and polyadenylation specificity factor subunit 5]	ssa-miR-new187-3p	3	23	0	21	TATCATGAAATGTGACCTGA	((((.(((((((((((((((&))))))))))).)))).))))	-23.9	0.993488465	-29	0.003946
Contig10099		ssa-miR-6221-3p	0	20	0	24	TGAGGTCAGTCAGTTGTGAT	((...((((((.((((((((&))))))))....))))))....))	-17.2	0.997662254	-23.1	0.011704
Contig10103		ssa-miR-new212-5p	74	93	1	21	CTTGTACGGAAGCAAACAG	((((..((((.((((((((&))))))))..))))..))))	-18.4	0.992764362	-23.6	0.032002
Contig10103		ssa-miR-new297-3p	30	54	0	21	GTGTATTCATTTCACAGATGCAGA	(((((..((...(((.((((((((&)))))))).)))))..)))))	-20	0.992726999	-24.9	0.016122
Contig10116		ssa-miR-new265-5p	5	33	0	22	GCCTTTTTCTTTTTTTAGAGAGGGCGGA	(((....(((((......((.(((((((&)))))))))))))).....)))	-16.6	0.994381462	-22.9	0.01476
Contig10119	[1e-106 - sp|Q6DBX1.1|MED20_DANRE Mediator of RNA polymerase II transcription subunit 20 (Mediator]	ssa-miR-new127-3p	40	61	1	19	GATGATAAAGAAGCACCACCA	((.(((.....(((.((((((&)))))))))....)))))	-17.5	0.995548061	-22.7	0.038393
Contig10123		ssa-miR-new170-5p	142	164	0	24	AGTAATGTACTATTGGGAATAG	((((.(((((((..((((((((&))))))))....))))))).))))	-21.7	0.997526402	-27.2	0.025937
Contig10126		ssa-miR-new78-5p	1	30	0	21	AGCTATAAATGCAGAGGTTGCGTACAGTG	((((.....(((((...(..(.(((((((&))))))))..).)))))))))	-18.2	0.991313035	-23	0.012878
Contig10129		ssa-miR-new170-5p	18	43	1	23	GTTCTGTGCATATTTGGCGGGAATG	((...((((((.......(((((((&)))))))......)))))).))	-16.82	0.999333942	-22.2	0.043811
Contig10135		ssa-miR-723-3p	21	38	1	19	GCAGATCCAATGATGTC	((((((....(((((((&))))))).....))))))	-17.7	0.996423746	-22.5	0.032716
Contig10135		ssa-miR-new239-3p	3	24	0	21	GTTGATGAGAGTGAATAGGCA	((..(.((((((..(((((((&)))))))..))).))))..))	-17.7	0.991313035	-22.5	0.032716
Contig10140		ssa-miR-new212-5p	23	51	0	22	GCCTGTCTGAGGGAAAAATCCAAACAGA	(((((((.(((((.......((((((((&))))))))))))).))).))))	-22.81	0.994991496	-29.1	0.000505
Contig10144	[1e-99 - sp|Q6DGX3|ANR54_BRARE Ankyrin repeat domain-containing protein 54]	ssa-miR-new234-5p	164	192	1	21	GGCATAAATATCTTTTTCCAATGGGCCC	(((......(((....((((..((((((&))))))))))...))).)))	-19.2	0.997139757	-25.5	0.037522
Contig10144	[1e-99 - sp|Q6DGX3|ANR54_BRARE Ankyrin repeat domain-containing protein 54]	ssa-miR-new284-3p	13	36	1	19	GTTGCACAATGCTCTCATTGCCA	(((......(((((((.((((((&)))))))))))))..)))	-22.3	0.991313035	-27.7	0.013371
Contig10144	[1e-99 - sp|Q6DGX3|ANR54_BRARE Ankyrin repeat domain-containing protein 54]	ssa-miR-new284-3p	118	138	1	21	CTGTATCAATGTCGTTGCCA	((((.((..(.((.((((((&)))))))).)...)).))))	-15.2	0.993112331	-27.7	0.013371
Contig10145		ssa-miR-new164-5p	91	112	0	21	TTACGACAGTAAGAACCAGTA	((((((((((...((((((((&))))))))..)))))).))))	-21.5	0.996781536	-26.8	0.007074
Contig10163	[4e-54 - sp|Q7TN05.1|AP1S3_MOUSE AP-1 complex subunit sigma-3 (Adapter-related protein complex 1]	ssa-miR-221b_C-3p	1	26	1	23	GAATTTGAACAAAGACCATGGAGGA	((....((....((.(((.((((((&)))))))))..))...))..))	-16.4	0.999693013	-22.1	0.038973
Contig10199	[3e-77 - sp|Q6P7Q4|LGUL_RAT Lactoylglutathione lyase (Methylglyoxalase) (Aldoketomutase)]	ssa-miR-730-5p	21	41	0	20	CAAAGGGTGTTATGTGAGGA	((.((.((((...(((((((&)))))))...)))).)).))	-18.3	0.991313035	-23.1	0.039918
Contig10203		ssa-miR-new46-5p	37	56	1	21	CCTTATGGTTCATTAGCCC	(((..((((.((.((((((&)))))))).....)))))))	-17.7	0.995548061	-23.6	0.036064
Contig10212		ssa-miR-new99-5p	145	164	0	20	GAATGCAGTAAATGGCAGG	(..((((((...(((((((&)))))))....))))))..)	-23.3	0.994381462	-27.7	0.029487
Contig10220		ssa-miR-194_A-5p	20	51	0	22	TTCACTCAAAGTATGGAGCTATTCTGTTACA	(((((.......((((((.....((((((((&))))))))...)))))))))))	-18.51	0.997051387	-24.5	0.034051
Contig10220		ssa-miR-194_B-5p	25	51	0	22	TCAAAGTATGGAGCTATTCTGTTACA	((...((((((((.....((((((((&))))))))...)))))))).))	-20.3	0.994433751	-26.2	0.013028
Contig10220		ssa-miR-194_C-5p	25	51	0	22	TCAAAGTATGGAGCTATTCTGTTACA	((...((((((((..((.((((((((&)))))))).)))))))))).))	-20.3	0.992419313	-26.3	0.012305
Contig10249		ssa-miR-130b-5p	50	71	1	19	AGGCTTATATAGTGGAGAGGG	((((....((((.((((((((&)))))))))))).)).))	-17.9	0.993934178	-26.1	0.00427
Contig10249		ssa-miR-new205-3p	53	74	0	21	CTTATATAGTGGAGAGGGGGA	((((.(.((((((.(((((((&))))))).)))))).).))))	-22	0.992613918	-26.6	0.003134
Contig10288		ssa-miR-140-3p	28	56	1	22	GTCATGGTATTGCCTTCTTTTCCTGTGG	(((.((((.......(((..((((((((&)))))))).)))))))..)))	-20.11	0.997051387	-26.2	0.011409
Contig10289	[5e-23 - sp|Q5RF24.1|WDR13_PONPY WD repeat-containing protein 13]	ssa-miR-730-5p	88	110	1	21	ACACTGACAATGTGCAATGAGG	((((.(...(((..((((((((&))))))))..))).).))))	-24.1	0.995434379	-29.6	0.013158
Contig10297		ssa-miR-9b-5p	85	110	0	22	CTTTCAGCAATCATTGACCTGAAGA	(...((((......(((((.(((((&))))))))))....))))...)	-13.1	0.990975821	-24.9	0.048163
Contig10305		ssa-miR-169q-5p	6	28	1	21	TGTTAGTCAGTCTGAGTCTGGA	((..((((...((((.((((((&))))))))))..))))..))	-20	0.995548061	-25.3	0.013733
Contig10316		ssa-miR-new224-5p	189	214	0	20	CCATTGATGAAATGCTCAGCCTGCA	((((((((...(((...((((((((&))))))))))).))))))))	-24.8	0.994991496	-30.3	0.005955
Contig10323		ssa-miR-new169-3p	75	94	1	20	TGGGAAGCATTGGAGTCAA	(((..((((..((((((((&))))))))))))....)))	-20.2	0.9970666	-26.2	0.006958
Contig10351	[6e-14 - sp|P03934|TC1A_CAEEL Transposable element Tc1 transposase]	ssa-miR-new220-5p	135	159	0	20	TTGGCGTAAAAGCAACACAGCTCA	(..(((....((((..((((((((&))))))))))))..)))..)	-20.6	0.995434379	-26.9	0.018311
Contig10359		ssa-miR-3297-5p	91	112	1	21	GTAGGTCATTTTGCTGGGGAA	((((..((((.((.(((((((&))))))))).))))..))))	-19.6	0.991187006	-25.6	0.022335
Contig10359		ssa-miR-5432-5p	91	112	1	21	GTAGGTCATTTTGCTGGGGAA	((((..((((.((.(((((((&))))))))).))))..))))	-17.2	0.991187006	-24.3	0.046086
Contig10362	[8e-27 - sp|P62318|SMD3_HUMAN Small nuclear ribonucleoprotein Sm D3 (snRNP core protein D3)]	ssa-miR-new284-3p	34	54	0	22	TTCGTTTAAATCCTTGCCAA	(((((((...((((((((((&)))))))).))....)))))))	-20.1	0.997627297	-25.4	0.008437
Contig10383		ssa-miR-449b-5p	12	29	0	19	GGCAACATTAACTGCCT	(((((((...(((((((&)))))))....)))).)))	-18.5	0.991313035	-23.8	0.024647
Contig10391		ssa-miR-new98-5p	186	213	1	23	AGGTATTCAGTAGGTGAGAAGGGAGAG	((((...(((..(((((...(((((((&))))))).)))))..)))))))	-23.1	0.99573199	-27.9	0.02907
Contig10406		ssa-miR-221b_C-3p	3	28	0	22	ATGGGTGTGATTGTTCGAGGAGGAA	((((..(((...((((.((((((((&)))))))).)))))))..))))	-23	0.997051387	-27.8	0.002114
Contig10425		ssa-miR-132-3p	26	52	1	21	GGCCTATGAGTGAGTGATTGACTGTT	((((.(((.((..(((...(((((((&)))))))))).)))))))))	-17.8	0.996850649	-22.3	0.033118
Contig10425		ssa-miR-212_B-3p	26	52	1	21	GGCCTATGAGTGAGTGATTGACTGTT	((((.....((((.((...(((((((&)))))))..)).))))))))	-18.4	0.997361574	-24.4	0.008037
Contig10433		ssa-miR-4647-3p	79	103	1	22	AATATTCTTTACTGTTTTCCACTA	(((((....((((((.((((.(((&))))))).))))))..)))))	-11.5	0.995263836	-34.8	0.002289
Contig10433		ssa-miR-new172-5p	258	285	0	23	TGTCATTAAGATTACTACATCTATGTA	(((((..(((.......((.(((((((&))))))))).....))).)))))	-10	0.996249894	-36.2	0.001263
Contig10446		ssa-miR-new114-5p	83	105	0	19	ACGTGCTGACATTGATATGGGT	((.(((((.....(((((((((&)))))))))..))))).))	-23.1	0.992565319	-28.8	0.018239
Contig10453		ssa-miR-new31-5p	30	49	1	21	GCATGCAGTGTAACCAGGG	((((...(.(..(((((((&)))))))..)..)...))))	-20.7	0.991282309	-24.6	0.009124
Contig10453		ssa-miR-new31-3p	30	49	1	21	GCATGCAGTGTAACCAGGG	((((...(.(..(((((((&)))))))..)..)...))))	-20.7	0.991282309	-24.6	0.009124
Contig10473		ssa-miR-3250-3p	32	53	0	19	GCACTATATAGGGAACAGAGT	((((....(((((.(((((((&))))))).)))))..))))	-20.7	0.996808137	-27.3	0.037966
Contig10473		ssa-miR-3250-3p	312	329	1	18	CACATTAGTCCACAGAG	((((.(((..(((((((&)))))))..))).))))	-18.1	0.998891393	-27.3	0.037966
Contig10473		ssa-miR-new172-5p	19	42	0	23	TGTCTAAAGTAGTGCACTATATA	((((.(((((((.((((((((((&)))))))))).))))))).))))	-27.2	0.995017422	-32.7	0.002643
Contig10473		ssa-miR-new211-3p	28	51	0	21	TAGTGCACTATATAGGGAACAGA	((((((((...((((((((((((&)))))))).))))))))))))	-22.6	0.997155448	-28.2	0.024118
Contig10473		ssa-miR-new222-3p	12	35	0	20	GTGCCCTTGTCTAAAGTAGTGCA	((.(((..((((....(((((((&)))))))..))))..)))))	-19	0.995058393	-33.9	0.001204
Contig10473		ssa-miR-new222-5p	12	35	0	20	GTGCCCTTGTCTAAAGTAGTGCA	((.(((..((((....(((((((&)))))))..))))..)))))	-19	0.995058393	-33.9	0.001204
Contig10482	[2e-67 - sp|Q0VIA1.1|MED10_DANRE Mediator of RNA polymerase II transcription subunit 10 (Mediator]	ssa-miR-new114-5p	172	199	1	23	GGAGAAATTCTTTGTTTCTGATGTGGG	(((((.....((((((.(.((((((((&)))))))).).)))))))))))	-24	0.995322567	-30	0.00569
Contig10492		ssa-miR-93_B-5p	22	41	0	17	GTGCTTCTACAGCACTTTG	(..(....(((((((((((&)))))))))))..)..)	-21	0.997324241	-26.2	0.020151
Contig10503		ssa-miR-729-3p	108	126	0	17	GGTTGTTTAGTTACCCAT	((((((.....(((((((&)))))))....))))))	-18.1	0.999584217	-25	0.032286
Contig10529		ssa-miR-216b-5p	111	134	0	21	CATAGTTTGTCCTCAAGAGATTA	(((((.(((.(((..((((((((&))))))))..)))))))))))	-20.1	0.99509891	-25.4	0.046598
Contig10549	[2e-51 - sp|Q6PBV6|NOLA2_BRARE H/ACA ribonucleoprotein complex subunit 2-like protein (Nucleolar]	ssa-miR-new170-5p	132	154	1	23	GTATCTCATTGAACCGGGAATA	(((...(((((((..(((((((&)))))))..)))))))...)))	-16	0.997703081	-27.5	0.010721
Contig10581		ssa-miR-new212-5p	85	113	0	22	GCTTGGACCAGTAATGAAATCGAACAGG	((((((.((((....((...((((((((&))))))))))..))))))))))	-21.7	0.994991496	-27.7	0.021486
Contig10592		ssa-miR-new80-3p	137	163	0	22	TTTGAATGAGTATATCAACAGTGCTG	(((((((((((.......((((((((&))))))))..)))).)))))))	-21.9	0.998829739	-27.5	0.016361
Contig10613		ssa-miR-730-5p	182	200	0	21	ACATAGTATAGATGAGGA	(((((((((.((((((((&))))))))....)))))))))	-21.2	0.994914973	-26.9	0.028366
Contig10619	[1e-22 - sp|Q32L52.1|CT011_BOVIN Protein C20orf11 homolog]	ssa-miR-26a_B-5p	38	56	0	20	CTCGTCATTTTACTTGGG	((..((...(((((((((&))))))))).....))..))	-11	0.996971601	-26.7	0.026512
Contig10647		ssa-miR-222_A-3p	329	352	1	23	AGAGTCTGTAGACCAAATGTGGC	(((.((.((((.(((.(((((((&))))))).))))))).)).)))	-23.5	0.996261967	-28.8	0.022157
Contig10649		ssa-miR-2424-5p	61	87	0	21	GCTTTGACTTATTGAAGCAAACATTC	(((.((((.....(((.(((((((((&))))))))).))))))).)))	-18.7	0.996246968	-23.3	0.039696
Contig10649		ssa-miR-new132-5p	61	87	0	21	GCTTTGACTTATTGAAGCAAACATTC	(((.((((.....(((.(((((((((&))))))))).))))))).)))	-18.7	0.996246968	-23.3	0.039696
Contig10655		ssa-miR-new211-3p	92	116	0	22	TTGGAACGCATAACATGAAACAGA	(..(.(((((((....((((((((&))))))))..))))))).)..)	-18.7	0.9970666	-23.8	0.047132
Contig10663		ssa-miR-new177-3p	114	138	1	22	TGTTATTAACATGCTGAGCCCAGT	(((((...(((.((..((((((((&)))))))))).)))..)))))	-19.6	0.994114836	-25.5	0.020188
Contig10682	[4e-75 - sp|Q6PEC4.3|SKP1_RAT S-phase kinase-associated protein 1 (S-phase kinase-associated]	ssa-miR-30e_B-3p	11	36	0	22	GCTGCCAACACTAACACACTGAAAG	(((((.((((((.....((((((((&)))))))).)).)))).)))))	-20.1	0.994991496	-25	0.022238
Contig10688		ssa-miR-150-5p	257	289	0	22	TATTGAGTGCACAATTATGGACATTTGGGAGG	(((((.(((((.......(((...((((((((&))))))))))).))))))))))	-19.8	0.997922417	-27.1	0.036713
Contig10696		ssa-miR-221b_C-3p	21	49	1	24	AGTACAGTAAGCCATTTAAATAGGAGGG	((.((((..((((.......((((((((&)))))))).))))....))))))	-21.5	0.997051387	-28.2	0.007636
Contig10713		ssa-miR-20b-5p	157	178	1	21	ACCAACAACTATGAGCACTTT	(((....(((.((((((((((&)))))))))).)))...)))	-20.4	0.993285853	-25.7	0.032496
Contig10721		ssa-miR-181b_A-5p	13	33	0	19	ACAATTAGCACTTGAATGTT	((...(((((..((((((((&)))))))).)))))...))	-15.5	0.998847002	-21	0.049481
Contig10727		ssa-miR-new126-5p	101	128	1	25	TATTGTTTTGTCACTTTGTGAAGGCCA	((((((...(.(((((..(.(((((((&))))))).)..)))))).))))))	-18.6	0.997243884	-31.6	0.007055
Contig10732	[3e-15 - sp|P33148|CADHF_XENLA EP-cadherin precursor (C-cadherin)]	ssa-miR-new184-3p	18	51	0	22	CTTACTTACAGGCCCTTCCCAACAATGCAGTGA	(((.((.(((((....(((.......(((((((&)))))))))).))))).)))))	-20.81	0.991313035	-26.7	0.006817
Contig10738		ssa-miR-new25_B-5p	53	75	0	22	TGAATGCATGGCATTGAAGTGT	((..(((.((((...(((((((&)))))))...)))).)))..))	-16.6	0.994381462	-31	0.003331
Contig10740		ssa-miR-181b_B-5p	34	53	0	19	GCTGTGTTAGTTGAGTGTG	((((...((((((((((((&))))))))..)))).))))	-15.4	0.99268474	-21.4	0.040325
Contig10755		ssa-miR-new31-5p	40	62	1	18	CTGCTCTGGGTCAAAACCAGGG	((((...(((.....(((((((&))))))))))...))))	-21.1	0.991282309	-25.7	0.018021
Contig10755		ssa-miR-new31-3p	40	62	1	18	CTGCTCTGGGTCAAAACCAGGG	((((...(((.....(((((((&))))))))))...))))	-21.1	0.991282309	-25.7	0.018021
Contig10803		ssa-miR-new121-3p	5	30	0	22	CATCTAAATCTTTTAAGGGGGGGGG	((((...((((.....(((((((((&))))))))).....))))))))	-20.3	0.993972681	-24.9	0.001107
Contig10804		ssa-miR-103_A-3p	37	57	0	17	TCTTGAACTGCATTGCTGCT	(((((...((((.(((((((&))))))).)))))))))	-17.9	0.993104502	-23.2	0.043798
Contig10807		ssa-miR-221b_C-3p	2	27	1	24	AGATCATGTAGAACACACTGGAGGA	((((.((((((..(.((..((((((&)))))))))..))))))..))))	-21	0.995548061	-25.6	0.01508
Contig10808		ssa-miR-new126-5p	227	258	1	22	TGTAGGAATATCATGTATACCATTTAGGCCA	(((((...((((.(((...(((...((((((&)))))))))))))))))))))	-16.7	0.995548061	-31	0.01524
Contig10809		ssa-miR-new30-3p	338	360	1	20	TCTGTTTAGGTAAAGAGCTGGG	(((((((......(((((((((&)))))))))...)))))))	-24.2	0.993080381	-29.4	0.019458
Contig10843	[1e-22 - sp|P20061|TCO1_HUMAN Transcobalamin-1 precursor (Transcobalamin I) (TCI) (TC I)]	ssa-miR-496-3p	22	43	0	19	ACAGTGATTGAAAAGGTGTCA	(((((((..(...((((((((&)))))))).)..)))))))	-20.3	0.997051387	-26.7	0.021234
Contig10843	[1e-22 - sp|P20061|TCO1_HUMAN Transcobalamin-1 precursor (Transcobalamin I) (TCI) (TC I)]	ssa-miR-new221-3p	22	43	0	19	ACAGTGATTGAAAAGGTGTCA	(((((((..(...((((((((&)))))))).)..)))))))	-20.3	0.997051387	-26.7	0.021234
Contig10843	[1e-22 - sp|P20061|TCO1_HUMAN Transcobalamin-1 precursor (Transcobalamin I) (TCI) (TC I)]	ssa-miR-new248-3p	90	122	0	19	ATAGTGTCATGTACTAGGATATTTTGGAGTAA	((((((((.......((((......(((((((&)))))))))))))))))))	-19.41	0.992675443	-25.5	0.03732
Contig10858		ssa-miR-new226-5p	272	293	1	19	GTATACAGTAAAATGGCAGGC	((.((((((....((((((((&)))))))).)))))).))	-22.8	0.997824983	-27.5	0.033906
Contig10858		ssa-miR-new99-5p	272	292	0	20	GTATACAGTAAAATGGCAGG	((.((((((....(((((((&)))))))....)))))).))	-23.3	0.995852625	-27.4	0.033188
Contig10864		ssa-miR-9b-5p	85	110	0	22	CTTTCAGTAATCATTGACCTGAAGA	(...((((......(((((.(((((&))))))))))....))))...)	-11.5	0.990975821	-24.9	0.034066
Contig10903		ssa-miR-new130-5p	2	21	0	17	ACACATCTCACACAGACAC	((.(..(((...(((((((&))))))).)))..).))	-14.1	0.995852625	-18.1	0.045888
Contig10917		ssa-miR-193-3p	76	103	1	22	AGTGTTTGACTTGAAATAGGTGCCGGT	((((...(((((......((.((((((&))))))))...))))).))))	-19.9	0.997139757	-26	0.009647
Contig10917		ssa-miR-new50-3p	85	104	1	19	CTTGAAATAGGTGCCGGTA	((((...((((((((((((&))))))).))))).))))	-21.3	0.998230352	-26.8	0.00548
Contig10920	[2e-23 - sp|Q8IX05|CD302_HUMAN CD302 antigen precursor (C-type lectin domain family 13 member A)]	ssa-miR-new150-3p	8	34	0	21	GTCCTCTTAGATTATGCTGTGTGCAG	(((((...(((((......(((((((&)))))))....))))))))))	-21.5	0.996808137	-27	0.02741
Contig10929		ssa-miR-new120-3p	5	38	1	22	AGTAATGACCACAGATTTATAATCCATGGCTGA	((((((......((((((((......(((((((&)))))))))))))))))))))	-18.3	0.992726999	-25.4	0.049576
Contig10931		ssa-miR-new140-5p	9	30	0	19	AGGGTTTTCTTTAATGGAAGC	((((((..((...((((((((&))))))))..)).))))))	-19.2	0.997051387	-24	0.019373
Contig10951		ssa-miR-103_A-3p	6	26	0	19	AGTTGTGCTCAAATGCTGCT	((((.((..(.(((((((((&))))))))))..)).))))	-19	0.991759652	-24.8	0.047343
Contig10951		ssa-miR-new47-5p	31	57	0	22	AGCTGACACACTGACAAAACACCTCT	(((.......((((((.((((((.((&)))))))).))))))....)))	-20	0.993112331	-26.5	0.017307
Contig10966		ssa-miR-new140-5p	144	167	0	19	AGGGATACTGGAGTAATGGAGGT	((((.(((..((....(((((((&)))))))))..))).))))	-19.4	0.993582452	-25.2	0.043958
Contig10993		ssa-miR-730-5p	14	39	0	22	CATATTGTGGGTTGTGGAGTGAGGA	(((((.((....((((.((((((((&)))))))).)))).)).)))))	-18.4	0.994991496	-26.7	0.011172
Contig10993		ssa-miR-new114-5p	2	34	0	23	GGGGAAAATGTGCATATTGTGGGTTGTGGAGT	(((((...(((......((((((.(((((.((&))))))))))))))))..)))))	-22.9	0.995548061	-26.8	0.014352
Contig10993		ssa-miR-new296-3p	52	77	1	21	CAGGGATTCTACTGGTTTGATTCAA	((((((..((((.((...(((((((&))))))).))))))))))))	-18.6	0.994184639	-24.4	0.04081
Contig10994		ssa-miR-338-3p	30	55	1	21	AACAATATATGGGTGGATCTGCTGG	(((((...((.(.(((...((((((&))))))))).).)).)))))	-14.5	0.996399535	-22.2	0.024168
Contig10995		ssa-miR-103_A-3p	47	71	0	23	TTGTAGACTTGTTTACGTGCTGCT	(..(((.(((((....((((((((&))))))))...))))).)))..)	-21.4	0.995434379	-28.4	0.020624
Contig10998		ssa-miR-new82-5p	132	157	1	20	ATCCTTTATCAGCACTTCTACTCCT	(((((..(((((......(((((((&))))))))))))..)))))	-20.3	0.998272776	-26.2	0.048609
Contig11014		ssa-miR-new93-5p	288	312	0	19	AGAAGTAATATACTGAATCCTGGG	(((.....((.((((.((((((((&)))))))))))).)).)))	-20.7	0.995732041	-26.4	0.04776
Contig11048		ssa-miR-new119-5p	33	60	0	21	AGTGCCAATGAAATGACTCCTTCCTGG	((.(((.......((..(((.((((((&)))))))))..))...)))))	-17.6	0.995548061	-22.9	0.034512
Contig11064		ssa-miR-new46-5p	152	174	1	21	TTTTGGGTTTAGGTTATAGCCC	((((((((...((.((((((((&)))))))).)))).))))))	-19.8	0.995322567	-25.8	0.034656
Contig11069		ssa-miR-new12-5p	56	88	1	24	CGGAAACATTGTTTTTAAAGTTCAATCACGCT	((((.......(((((((..(((.((((((((&))))))))))).)))))))))))	-19.31	0.997346898	-24.9	0.027247
Contig11076		ssa-miR-6221-3p	193	221	1	26	CCTGCACCACATCTAGCTATTGTTGTGA	(((((.(....(((((((...(((((((&)))))))....)))))))).)))))	-26.4	0.998885633	-31.8	0.004492
Contig11076		ssa-miR-new162-5p	4	24	0	21	GTCAAATAAAGACCTGGTCA	((((......((((((((((&))))))))))......)).))	-20.2	0.994063463	-27.6	0.026694
Contig11076		ssa-miR-new214-5p	4	24	0	21	GTCAAATAAAGACCTGGTCA	((((......((((((((((&))))))))))......)).))	-20.2	0.994063463	-27.6	0.026694
Contig11082		ssa-miR-182-5p	0	19	0	20	TGATATTTTCCTTGCCAAA	(((..(((.((((((((((&)))))))).)).)))..)))	-13.3	0.996403871	-19.5	0.043301
Contig11092		ssa-miR-205b-5p	43	72	1	21	AGGTGTTTAATCCGGTCCATACATGAAGG	(((......(((((((......(((((((&)))))))...))))))))))	-18.2	0.998272776	-23.9	0.039551
Contig11095		ssa-miR-489-3p	27	45	1	22	AGTGGCTTTTCTGATGTC	((..(((....(((((((&))))))).......)))..))	-15.6	0.99985007	-26.3	0.034305
Contig11096		ssa-miR-188-5p	11	44	0	24	GTTGTATTTGATCCATTTTGGAATAAGGCTGTA	((((.....((.((((...((.....(((((((&))))))).)))))).))...))))	-17.5	0.997224258	-24.2	0.041924
Contig11112		ssa-miR-130c-3p	22	41	0	19	CCCTTTAACATTTGCGCTG	((((((.....((((((((&)))))))).....))))))	-19.5	0.993036218	-23.6	0.007345
Contig11112		ssa-miR-454-3p	22	41	0	22	CCCTTTAACATTTGCGCTG	((((.(((((.((((((((&))))))))...)).))).))))	-16.9	0.992362488	-21.6	0.030045
Contig11145		ssa-miR-new251-3p	103	122	0	20	GGTACCTAATGCTAGCTAG	(((.(((...(((((((((&))))))))).....))))))	-18.7	0.990959705	-23.7	0.040216
Contig11191		ssa-miR-new230-5p	25	46	0	20	CATTAGACATTAGAACCAGCA	((..(((((.....(((((((&))))))).....))))).))	-19.1	0.991313035	-24.7	0.009463
Contig11193		ssa-miR-new183-3p	2	29	0	20	GGCTTCTTGTGAAATCCCCCATTGTGA	(((.....(((......((((.(((((&))))))))).....))))))	-17.6	0.997177427	-25.8	0.025385
Contig11196		ssa-miR-new234-5p	87	114	1	21	AGTGAATAACAAAATCAATGGGGGCCC	(((((......(((((....(((((((&))))))).)))))..)))))	-21.5	0.998885633	-34.4	0.001253
Contig11197		ssa-miR-34a-3p	10	34	1	22	GTGATTATTTTGGACCAAGCTGCC	(..((((.((.((((...((((((&)))))))))).)).))))..)	-15.5	0.993112331	-27.7	0.009854
Contig11208	[2e-53 - sp|P15924|DESP_HUMAN Desmoplakin (DP) (250/210 kDa paraneoplastic pemphigus antigen)]	ssa-miR-222b-3p	62	85	1	22	GACTGTGTCTATTTTGATGTGGC	((((..((..(((..((((((((&)))))))).))).))..))))	-19	0.9970666	-26.4	0.005572
Contig11208	[2e-53 - sp|P15924|DESP_HUMAN Desmoplakin (DP) (250/210 kDa paraneoplastic pemphigus antigen)]	ssa-miR-new74-5p	40	69	0	22	GGTGTGGAGTAGATTTGGAGTAGACTGTG	((((((..((.(....((....(((((((&))))))))).).))..))))))	-18.6	0.995852625	-23.5	0.029109
Contig11226		ssa-miR-new66-5p	91	113	1	19	CAAGATCCAGCCAGAAAACAGA	(((((..(((((...(((((((&))))))).))))))))))	-19.1	0.99573199	-24.6	0.046372
Contig11237		ssa-miR-new114-5p	145	170	1	24	TGTGAGAAGGCTGTTACAATGTGGG	((.((((..(((((....(((((((&)))))))..)))))...))))))	-23	0.998885633	-28.2	0.026938
Contig11243		ssa-miR-new231-5p	9	27	0	18	TGTAAATGTTAGGGGCCA	(((...((((.(((((((&))))))).))))...)))	-21.7	0.996808137	-27.5	0.03494
Contig11249	[5e-14 - sp|Q5UR34|YR554_MIMIV Uncharacterized protein R554]	ssa-miR-new78-5p	9	25	1	21	AGCCAGTTTCTACAGT	((((((((((((((((&))))))).)))))...))))	-17.1	0.996261967	-22.7	0.003403
Contig11256		ssa-miR-new176-5p	108	131	0	22	GTAGTGCACGATATAGGGGAATA	(((((((..((((((((((((((&)))))))).)))))))))))))	-25.3	0.994991496	-29.9	0.004367
Contig11256		ssa-miR-new264-3p	69	89	1	21	TTCACTATTTCTGACCAGGA	(((((....((.((((((((&)))))))).))....)))))	-21.7	0.997051387	-27.2	0.018651
Contig11260	[1e-40 - sp|P49947|FRIM_SALSA Ferritin middle subunit (Ferritin M)]	ssa-miR-new294-5p	321	351	0	22	TGGATCTACTGAGGGTCATAACAATAGAAG	(((.(((.....(((((......(((((((&))))))).)))))..))).)))	-15.7	0.991313035	-28.9	0.037147
Contig11284		ssa-miR-new226-5p	65	90	0	21	GGAGGATGCAGAATACAACAGGACA	((.(..(((((......(((((.((&)))))))....)))))..)))	-16.2	0.995629236	-28.3	0.028444
Contig11293		ssa-miR-new52-3p	94	115	1	20	TGTTTTTCATGGTTCGGGCTA	((((((.((....((((((((&)))))))).))..))))))	-18.3	0.995434379	-26.8	0.013997
Contig11295		ssa-miR-new288-5p	20	45	0	23	GCATTTTAGACATAAAATGCCCCAA	((.....(((.......((((((((&)))))))).......)))...))	-17.64	0.999831949	-23.4	0.022267
Contig11297		ssa-miR-new212-5p	34	53	0	18	GGCATTGATTCAAACATGG	(((...((..((((((.((&))))))))...))..)))	-12.4	0.999553561	-29.6	0.003973
Contig11320		ssa-miR-new62-5p	12	31	0	19	CAAGAGTGCATGGACTAAT	(((((..(((..(((((((&)))))))..)))..)))))	-19.5	0.995058393	-26.8	0.039985
Contig11346		ssa-miR-5432-5p	18	35	1	19	AGTGTGAATTTAGGGGG	((((((....(((((((&))))))).....))))))	-15.2	0.997361574	-20.5	0.049914
Contig11369	[1e-44 - sp|P08520|LEG_ELEEL Beta-galactoside-binding lectin (14 kDa lectin) (Electrolectin)]	ssa-miR-new25_B-5p	252	275	0	21	GCACATTACAAGCTTGGAAGTGT	((.(......(((((((((((((&))))))))))))).....)))	-20.7	0.99387253	-26.7	0.038403
Contig11373		ssa-miR-new25_B-5p	283	310	1	21	GCAAGTTGATAGCTGTTCAAGGAGGTG	((..(((..(((((......(((((((&))))))).))))))))..))	-17.5	0.998726339	-33.3	0.002055
Contig11373		ssa-miR-omy-1b-5p	15	49	0	23	CGGGCTTAGATCATGTGCTAACAAGACGGAGATT	(((((...(....((((((.....((.(((((((&)))))))))))).))).))))))	-17	0.992129818	-27.9	0.033646
Contig11373		ssa-miR-omy-1b-5p	282	309	1	21	GGCAAGTTGATAGCTGTTCAAGGAGGT	(((..((((.((((((....(((((((&))))))))))))))))))))	-22.3	0.997227797	-27.9	0.033646
Contig11375		ssa-miR-145-5p	36	66	0	21	GGATTCTGACATGGTGTTTATGCACTGGAT	(((((((....(((.(.......(((((((&)))))))...)))))))))))	-18.4	0.994381462	-24.8	0.017433
Contig11375		ssa-miR-new126-5p	44	73	1	26	ACATGGTGTTTATGCACTGGATAAGACCA	((((..(((....(((((...((((((((&))))))))....))))).)))))))	-21.8	0.997051387	-28.7	0.002248
Contig11382		ssa-miR-new182-3p	0	21	0	18	TAGTTGTGTGAGTGAGTGTGA	(((((.(.((.(.((((((((&)))))))))))).)))))	-16.9	0.992726999	-22	0.04806
Contig11409	[1e-33 - sp|P56559|ARL4C_HUMAN ADP-ribosylation factor-like protein 4C (ADP-ribosylation]	ssa-miR-6221-3p	172	200	0	25	CTGCTTTCCAATCACTACACATTGTGAT	((((.(((((..(....((..(((((((&)))))))..)).)..))))).))))	-22.8	0.994381462	-28.1	0.035016
Contig11412	[2e-13 - sp|Q02817.2|MUC2_HUMAN Mucin-2 precursor (MUC-2) (Intestinal mucin-2)]	ssa-miR-new33-3p	13	29	1	19	ATGATATCTGCTGAGG	(((((((..(((((((&)))))))....)))))))	-18.8	0.998885633	-24.2	0.010711
Contig11429		ssa-miR-133_B-3p	152	178	0	19	TTGGACCCTGAAAAAGGGTGACCAAA	((((....(((...((((.(((((((&)))))))))))))).))))	-18.6	0.994576926	-25.3	0.032777
Contig11442	[2e-55 - sp|Q6DH87|FUND1_BRARE FUN14 domain-containing protein 1]	ssa-miR-new295-3p	318	341	0	19	GGCTTTAGCTCTGATTCAAGAAA	(((((....((((((.(((((((&))))))).)))))))))))	-21.2	0.992613918	-26.8	0.04034
Contig11457		ssa-miR-new91-5p	81	101	0	17	AGCCCATAAATAAGATCTGG	((((((......((((((((&))))))))...))))))	-23.2	0.997309925	-28.4	0.015528
Contig11467		ssa-miR-221b_C-3p	273	301	1	25	TAGAAAGATCAGTAATGTTGCAGGAGGG	((((.((((..(((..(((.((((((((&)))))))).)))))))))).))))	-24.1	0.997495116	-30.2	0.008481
Contig11474	[2e-13 - gnl|CDD|67668 pfam04061 ORMDL ORMDL family. Evidence form suggests that ORMDLs]	ssa-miR-new97-5p	26	53	0	20	GTGTAGTTCACTTCTAAGGTCCAGAGG	(..(((.((((.....(((.(((((((&)))))))))))))))))..)	-22.5	0.991313035	-27.5	0.029819
Contig11496		ssa-miR-new69-5p	19	37	0	19	TTTCATATGGATGAGTTG	((..((((((((((((((&)))))))).))))))..))	-19.2	0.99509891	-23.5	0.02836
Contig11503		ssa-miR-4709-3p	4	27	0	21	GTGGCCAAAGGGCATAATGTTGA	((.((....((((...(((((((&))))))).))))....)).))	-14.9	0.993582452	-20.2	0.032597
Contig11522		ssa-miR-3297-5p	332	353	0	21	GTAGTACACTATATAGGGAAT	(((((.((((((.((((((((&)))))))).)))))).)))))	-26	0.996850682	-30.6	0.007831
Contig11522		ssa-miR-new126-5p	284	309	0	26	ATATAGTGGCACAACTTTGGACCAG	((((.(..((((..((..(((((((&)))))))..))...))))..).))))	-25.9	0.995852625	-30.3	0.012036
Contig11522		ssa-miR-new170-5p	331	355	0	24	GGTAGTACACTATATAGGGAATAA	((((((.(((((.(((((((((((&))))))))))).))))).))))))	-28.7	0.99436406	-34.1	0.001561
Contig11567		ssa-miR-new91-5p	131	152	0	18	CAGCATTTCAGAAAGATCTGG	((((...(((((.((((((((&)))))))).)))))))))	-20.9	0.992726999	-25.6	0.036317
Contig11582		ssa-miR-new66-5p	112	134	0	21	GGCAAGTCAGTTAAGAACAAAT	((((((.((((...((((((((&))))))))..)))).))))))	-21.7	0.99676485	-26.1	0.030638
Contig11601		ssa-miR-219-3p	52	78	1	22	ACAGAAGGGTGTGCTCATAACAGTTC	(((((.(..(((((.....(((((((&))))))))))))..).)))))	-17.6	0.991187006	-27.4	0.035657
Contig11603		ssa-miR-new168-5p	141	166	0	20	GGGGCTACAAATGTTTTCTTTCCTA	(((((((.....(((...(((((((&))))))))))...)))))))	-21	0.991313035	-27.5	0.030497
Contig11609		ssa-miR-221b_C-3p	18	47	1	26	TCATCCTCATCGCTGCTGGACAAGGAGGA	(((..(....((..(((...(.(((((((&)))))))).)))..))...)..)))	-17.9	0.997795997	-22.3	0.025679
Contig11636	[2e-46 - sp|A7YWG4.1|GGH_BOVIN Gamma-glutamyl hydrolase precursor (Gamma-Glu-X carboxypeptidase)]	ssa-miR-3250-3p	69	91	0	18	TACAGTGATGGGATAACAGAGT	((((((...(((...(((((((&))))))).))).))))))	-18.3	0.995852625	-24.5	0.025583
Contig11636	[2e-46 - sp|A7YWG4.1|GGH_BOVIN Gamma-glutamyl hydrolase precursor (Gamma-Glu-X carboxypeptidase)]	ssa-miR-new140-5p	86	110	0	19	AGAGTTTGTGTCAACTATGGAAGC	((((((....(((...((((((((&)))))))).))).))))))	-19	0.998106623	-25.7	0.012733
Contig11637	[4e-24 - sp|A0JMF6|MTMRA_BRARE Myotubularin-related protein 10]	ssa-miR-221-3p	83	110	0	21	AGCTCAGTTGAATGTGATGATGTGGCT	((((((((.......((..((((((((&))))))))..)).))))))))	-23.6	0.998513269	-29.8	0.003356
Contig11642		ssa-miR-6032-5p	89	110	1	21	GGTGAGTGAGTAAAAAACAGA	((..((..((...((((((((&))))))))..))..))..))	-16.7	0.995434379	-26.1	0.040481
Contig11651		ssa-miR-new162-5p	46	62	0	18	TACCTGTAACTGGTCA	((((((...(((((((&))))))).....))))))	-19	0.994381462	-24.5	0.023876
Contig11651		ssa-miR-new214-5p	46	62	0	18	TACCTGTAACTGGTCA	((((((...(((((((&))))))).....))))))	-19	0.994381462	-24.5	0.023876
Contig11669		ssa-miR-17_A-5p	58	79	1	21	ACATGTATTTTCTTGCACTTT	((.((((((.....(((((((&)))))))....)))))).))	-13.7	0.99987965	-23	0.035977
Contig11669		ssa-miR-20a_B-5p	58	79	1	21	ACATGTATTTTCTTGCACTTT	((.((((((.....(((((((&)))))))....)))))).))	-14.3	0.99987965	-22.7	0.043046
Contig11672		ssa-miR-205a-5p	521	543	1	20	GACTTGCCTAGTTAAATGAAGG	((((...(..((..((((((((&))))))))..))..)))))	-15	0.998106623	-29.4	0.028022
Contig11691	[1e-30 - sp|P46527|CDN1B_HUMAN Cyclin-dependent kinase inhibitor 1B (Cyclin-dependent kinase]	ssa-miR-new219-5p	125	155	0	21	CTTGGCCTAGTTAACAAATAGATGGGCTCA	(((((.((((...(((.......(((((((&)))))))))).)))).)))))	-19.11	0.991313035	-25.9	0.033754
Contig11692	[2e-15 - sp|P19468|GSH1_RAT Glutamate--cysteine ligase catalytic subunit]	ssa-miR-new288-5p	33	62	0	24	AGCTGTGACAGTAAGTTCATTTGCCCCGA	(((((.((....((((....(((((((((&))))))))).))))...)))))))	-24.2	0.99245472	-30.1	0.00496
Contig11694		ssa-miR-222_A-3p	130	155	1	24	GGGAAATAGGTAGCTAAAGTGTAGC	((((....((((((((..(((((((&))))))).))))))))...))))	-23.9	0.992726999	-28.2	0.031172
Contig11715		ssa-miR-new31-5p	58	77	1	20	CACTGCATCAAAGCCAGGG	((((((......(((((((&)))))))......))))))	-21.5	0.991282309	-25.6	0.024404
Contig11715		ssa-miR-new31-3p	58	77	1	20	CACTGCATCAAAGCCAGGG	((((((......(((((((&)))))))......))))))	-21.5	0.991282309	-25.6	0.024404
Contig11718		ssa-miR-new250-5p	9	27	0	20	GTCAGTCAGCATAGCTAA	(((..(((((.(((((((&)))))))))).))....)))	-14	0.995058393	-30.4	0.00534
Contig11720		ssa-miR-new126-5p	51	75	1	21	GCAACAACAGTCTTAGCAGGACCA	(((.((...(((....((((((((&)))))))))))...)).)))	-18.3	0.991553371	-30.5	0.018976
Contig11722		ssa-miR-new270-3p	33	53	0	23	TTGGGATGTCAGTACTTCAA	(((((...((((.(((((((&))))))).))))......)))))	-17.5	0.994410373	-23.2	0.015339
Contig11723		ssa-let-7a_A-5p	179	203	1	20	CTGTCCTTTTTGCTTTTCTACCTC	((((((.....((((..(((((((&))))))).)))).))))))	-21.8	0.996423746	-26.9	0.03753
Contig11743		ssa-miR-727-5p	214	235	0	19	GGGATATGTGTGTGAGACTGA	((((......((.((((((((&)))))))))).....))))	-18.1	0.995434379	-27.9	0.047605
Contig11749		ssa-miR-1388_A-5p	101	117	0	17	TCAAGTTTTCAGTCCT	(((((((..(((((((&)))))))...)))))))	-19.1	0.998582834	-24.4	0.029214
Contig11752		ssa-miR-new126-5p	90	121	0	25	TATTGAGGCCAAACCTATAGCAGAGGACCAG	(((((.(((...((((...((..((((((((&))))))))..))))))))).)))))	-25	0.992726999	-30.7	0.004852
Contig11758	[6e-14 - sp|Q8WV44|TRI41_HUMAN Tripartite motif-containing protein 41]	ssa-miR-new126-5p	2	29	1	24	ACTGTTCAACCATGTTACCAAAGACCA	(((((...(((.(((..((.(((((((&)))))))))))))))...)))))	-23.9	0.997243884	-29.5	0.000619
Contig11758	[6e-14 - sp|Q8WV44|TRI41_HUMAN Tripartite motif-containing protein 41]	ssa-miR-new58-5p	35	58	1	23	AGTTCTAGTGCTCTCTATCTCCA	((.(((.(..((...((((((((&))))))))...))..).)))))	-18.3	0.996630779	-23.2	0.023124
Contig11775	[3e-34 - sp|P41516|TOP2A_RAT DNA topoisomerase 2-alpha (DNA topoisomerase II alpha isozyme)]	ssa-miR-27a-3p	73	96	0	18	GAACGCAAAGCCAAAGCTGTGAA	((((....((((...((((((((&))))))))))))..))))	-19.3	0.995434379	-24.8	0.045827
Contig11781		ssa-miR-new60-5p	120	140	1	21	GTCAATATCCAGTTCACCCA	(((....(((((((((((((&)))))))....)))))))))	-20.3	0.998726339	-26.4	0.020557
Contig11808	[1e-18 - sp|Q9NWU1.1|OXSM_HUMAN 3-oxoacyl-[acyl-carrier-protein] synthase mitochondrial precursor]	ssa-miR-omy-1b-5p	2	26	1	22	GAGATTCTCCACGCGCAGGGAGAT	(((...((....((...(((((((&)))))))..))...))..)))	-14.7	0.995128891	-23.5	0.002654
Contig11813		ssa-miR-456-3p	21	43	1	21	GAGAAATTCTGGCAACAGCTCT	((.((..((((((..((((.((&))))))))))))...)).))	-12.7	0.993112331	-25.4	0.03599
Contig11814		ssa-miR-6496-5p	99	136	0	26	GGAAAAATAGGATGATCGAGCAGCAGTGAGGGCTCTT	(((......((((..(((.((.((.....((((((((&)))))))).)))))))))))...)))	-23.9	0.997309925	-30.9	0.013615
Contig11820		ssa-miR-190_B-3p	15	42	1	22	GGGAGTTAAATGGTTCCAGTAGTCCGT	(((.(((...((((.((...(((((((&))))))))).))))))).)))	-16.4	0.991187006	-22.6	0.022775
Contig11820		ssa-miR-new22-5p	15	42	1	22	GGGAGTTAAATGGTTCCAGTAGTCCGT	(((.(((...((((.((...(((((((&))))))))).))))))).)))	-16.4	0.991187006	-22.6	0.022775
Contig11832		ssa-miR-new25_A-3p	108	129	1	21	GAATACACTATATGCCAGGCC	(((((((((....((((((((&))))))))..))).))))))	-23	0.992726999	-28	0.013853
Contig11849		ssa-miR-new119-5p	46	65	0	19	GCTCTTAGTTTGCTCCTAG	((((...((((.(((((((&))))))).))))...))))	-21.1	0.994381462	-25.2	0.014861
Contig11888		ssa-miR-489-3p	4	20	0	20	CAGCTTCTTGATGTCA	(((((.(.((((((((&))))))))...)...)))))	-16.1	0.995434379	-21.5	0.025906
Contig11921		ssa-miR-219-3p	11	34	1	22	ACAGACATGCAGAGATGCGATTC	((((((((((......(((((((&))))))))))))....)))))	-15.8	0.991187006	-21.4	0.035559
Contig11935		ssa-miR-221b_B-3p	340	359	0	17	CCTTCATACACAGACGTAG	((((((...((((((((((&)))))))))).))))))	-23.3	0.994055013	-27.8	0.030143
Contig11935		ssa-miR-221b_C-3p	307	331	1	22	GCTTACAAAGCTCATAAGGAAGGA	((..((..(((((...(((.((((&))))))).)))))..))..))	-17.1	0.998563446	-27.7	0.040822
Contig11936		ssa-miR-101b-5p	2	29	0	19	ACTGGATACCATGCCAATCTATGACTG	(((((.(((((((.......(((((((&)))))))))))))))))))	-22.01	0.995058393	-27.1	0.041158
Contig11937		ssa-miR-221b_C-3p	1	25	1	23	GATAGAGAATGGCAAAGAGGAGGA	((((((...((((....(((((((&)))))))...))))..))))))	-22.8	0.998885633	-27.8	0.004209
Contig11944		ssa-miR-new55-5p	35	60	1	21	GTACTTTTGGGGTTTATGGTCAGGA	(((..((((.((.....((((((((&)))))))))).))))..)))	-17.5	0.995434379	-22.8	0.047641
Contig11950		ssa-miR-new126-5p	2	28	1	21	GTTAGTACAAGTGTCTAGACAGGCCA	(.((((((...((((((...((((((&)))))))))))).)))))))	-19.6	0.996469272	-25.7	0.005263
Contig11950		ssa-miR-new226-5p	2	26	1	19	GTTAGTACAAGTGTCTAGACAGGC	(((..((((...((((.(((((((&))))))))))))))))))	-19.8	0.99573199	-25.4	0.00441
Contig11952	[1e-10 - sp|P34620|YO84_CAEEL Uncharacterized protein ZK1236.4]	ssa-miR-new118-3p	104	130	0	23	CTATGGTGTTGAACACTGAGCTGTAG	(((((((.((...(.((.((((((((&)))))))))).).)).)))))))	-22.1	0.99676485	-26.4	0.029979
Contig11958		ssa-miR-6221-3p	101	125	1	25	CTGTTTCCATTAGGCCTGTTGTGA	((((((((....((((((((((((&)))))))...))))))))).))))	-22.6	0.997243884	-28.5	0.043174
Contig11962		ssa-miR-new49-3p	6	31	1	22	AGTTTCGGCCACTGTTCAGATGTTG	(((..((((...((....(((((((&)))))))..)).))))..)))	-17.6	0.998272776	-23.3	0.007085
Contig11989		ssa-miR-new32-5p	221	244	1	20	AGTCCAACGCTCTAAACACTAGG	((((((..(((....((((((((&)))))))))))..))))))	-21.5	0.994114836	-27.6	0.017489
Contig12021		ssa-miR-new184-3p	377	406	0	22	CTCTGACAGCTGGTGCTTAAAGCTAGTGA	(((((((((..(((.(.....((.(((((&)))))))).)))))))))).))	-18.1	0.993582452	-28.1	0.049602
Contig12030	[1e-13 - sp|Q07249|FCERG_CAVPO High affinity immunoglobulin epsilon receptor subunit gamma]	ssa-miR-new184-3p	212	235	0	18	CGTCCAGGATATAGCAGATCTGA	((..((((((...((((...(((&)))))))..)))))).))	-17	0.995477631	-36.9	0.000176
Contig12056		ssa-miR-2227-5p	152	173	0	17	GTGTGTCAGAAAGTGTGTGCT	(((.(((((...(.(((((((&)))))))).))))))))	-16.6	0.991101193	-25.5	0.030736
Contig12057		ssa-miR-new212-5p	4	29	0	20	CTGAGCTCCTCAGCTACAAACAAGA	(((.((....(((..((((((.(((&)))))))))...))))))))	-13.6	0.996084992	-27.4	0.015515
Contig12057		ssa-miR-new262-5p	26	46	1	18	AGATCATTGAAGACCAGGGA	((..(((((((...((((((&)))))))))))))..))	-15.9	0.991313035	-29.3	0.00509
Contig12068		ssa-miR-new54-5p	181	206	0	26	GCCAGTAATCGAAAGGTTGCTGGAT	(((.(((...((...(..(((((((&)))))))..)..)).....))).)))	-18.8	0.999584217	-26.4	0.043434
Contig12071		ssa-miR-3297-5p	122	144	0	21	GTAGTGCCCTCATTTAGGGAAT	(((((((.((.((.((((((((&)))))))).)))).)))))))	-24.2	0.99630352	-28.9	0.005186
Contig12071		ssa-miR-new176-5p	122	145	0	22	GTAGTGCCCTCATTTAGGGAATA	(((((((.......(((((((((&)))))))))......)))))))	-22.12	0.996504132	-27.5	0.011217
Contig12076	[3e-47 - sp|Q99N34.1|DFFB_RAT DNA fragmentation factor subunit beta (DNA fragmentation factor 40]	ssa-miR-16_A-5p	9	29	1	21	TCCAGGTTTATGTTGCTGCT	((((((((((((.(((((((&)))))))))))))).)))))	-22.2	0.993170627	-27.3	0.031495
Contig12080	[1e-37 - sp|P31395|STMN1_CHICK Stathmin]	ssa-miR-34a-3p	74	102	0	22	ATGGCCAGTATTTTTGTCTTCACTGCCA	(..((((((......(....((((((((&)))))))).)...))))))..)	-22.2	0.999542114	-27.6	0.014713
Contig12097		ssa-miR-new254-3p	14	41	1	20	TTCAACTAGACTGTGATTTTGCTGTGA	((((...((.((((.......((((((&))))))))))))...))))	-12.61	0.997472157	-27.6	0.027543
Contig12105		ssa-miR-725-3p	5	24	1	20	TACATTGAAATATGACTGA	(((...(((((((((((((&)))))))).)))))..)))	-16.9	0.996862836	-22.2	0.020343
Contig12113		ssa-miR-new126-5p	180	201	1	24	ACTGCCAACCATACAAGACCA	(((((..(((...((((((((&))))))))....)))...)))))	-23.8	0.997051387	-29.3	0.021447
Contig12127		ssa-miR-221b_C-3p	95	122	0	24	AGACATGTAAGAGATACCCTGGAGGAA	(((((.(....((...(((.(((((((&))))))).))).))....))))))	-24.8	0.994381462	-31.5	0.002769
Contig12134		ssa-miR-new70-3p	122	144	0	22	CAGATCTGTATGTACTGTCTTG	(((((.(((.(((.((((((((&)))))))).))).))).)))))	-22.3	0.99676485	-26.4	0.021271
Contig12147		ssa-miR-new264-3p	5	22	0	18	ATATGATACACCAGGAA	(((((((..((((((((&))))))))...)))))))	-19.6	0.992726999	-24.9	0.010451
Contig12160		ssa-miR-new183-3p	22	50	0	22	GTGAAAAAGTGCTGAATTGAACATGTGG	(((.....((((......(..(((((((&)))))))..)...))))..)))	-16.9	0.999510547	-23.1	0.023253
Contig12160		ssa-miR-new80-3p	13	36	0	21	CTGAAAAAAGTGAAAAAGTGCTG	(((((...(((.....(((((((&)))))))...)))...)))))	-18.5	0.997224258	-23	0.022686
Contig12161		ssa-miR-new297-3p	18	36	1	19	GGAGATCTAAAGATGCAA	(.((((.((..(((((((&)))))))..)).)))).)	-16.2	0.998885633	-21.7	0.041019
Contig12177		ssa-miR-5101-5p	47	70	0	19	GTCAAAACTGTAACTTGGCCACT	(((.((((..((...((((((((&))))))))))..)))))))	-23.3	0.992726999	-28	0.005484
Contig12186		ssa-miR-27a-3p	74	91	1	19	GGAAACATACACTGTGA	((((.....((((((((&))))))))......))))	-18	0.999782338	-23.2	0.043495
Contig12186		ssa-miR-27b_A-3p	74	91	1	19	GGAAACATACACTGTGA	((((.....((((((((&))))))))......))))	-15.5	0.999662466	-23.8	0.028008
Contig12193	[2e-32 - sp|Q9D531.1|NXNL2_MOUSE Nucleoredoxin-like protein 2]	ssa-miR-205b-5p	27	58	0	21	AGCGGTCCCTAAGTTGGTGATTTGTGAAGGA	((.(((((.......((((....((((((((&))))))))..)))))))))))	-20.81	0.996324952	-26.3	0.00509
Contig12194		ssa-miR-new190-5p	32	57	0	22	GGGCATTTGATTCAAAACATGATGG	((((....(((......((((((((&))))))))....)))...))))	-15.9	0.999782338	-22	0.04806
Contig12194		ssa-miR-new288-5p	33	64	0	24	GGCATTTGATTCAAAACATGATGGGCCCCAA	(((....((...(((.(((.....(((((((&))))))).))).)))))....)))	-17.3	0.996388737	-24.2	0.01476
Contig12204		ssa-miR-new144-5p	128	151	0	17	CCAATTGCAATCTAAGCCAGGCT	(((.((((.......((((((((&)))))))).)))).)))	-21.6	0.997051387	-27.6	0.02027
Contig12216		ssa-miR-new31-5p	8	27	1	21	GTAGTTTGAAAAACCAGGG	(((.(.((((..(((((((&)))))))...)))).).)))	-19.1	0.998885633	-23.6	0.045553
Contig12216		ssa-miR-new31-3p	8	27	1	21	GTAGTTTGAAAAACCAGGG	(((.(.((((..(((((((&)))))))...)))).).)))	-19.1	0.998885633	-23.6	0.045553
Contig12216		ssa-miR-new97-5p	8	28	0	18	GTAGTTTGAAAAACCAGGGG	((((((.......(((((((&))))))).....))))))	-16.7	0.999435981	-24.2	0.032301
Contig12217	[4e-12 - UNIPROTKB|O00366 - symbol:O00366_HUMAN Putative p150" species:9606]"	ssa-miR-2196-5p	386	409	0	20	GGTGTTCTAAAACTTTTGACCGG	(((((.((...((((((((((((&)))))))))))))).)))))	-22.5	0.995515034	-28.1	0.027067
Contig12217	[4e-12 - UNIPROTKB|O00366 - symbol:O00366_HUMAN Putative p150" species:9606]"	ssa-miR-new229-3p	386	409	0	20	GGTGTTCTAAAACTTTTGACCGG	(((((.((...((((((((((((&)))))))))))))).)))))	-22.5	0.995515034	-28.1	0.027067
Contig12217	[4e-12 - UNIPROTKB|O00366 - symbol:O00366_HUMAN Putative p150" species:9606]"	ssa-miR-new257-3p	386	409	0	20	GGTGTTCTAAAACTTTTGACCGG	(((((.((...((((((((((((&)))))))))))))).)))))	-22.5	0.995515034	-28.1	0.027067
Contig12223	[2e-35 - sp|O88890.1|SH21A_MOUSE SH2 domain-containing protein 1A (Signaling lymphocytic activation]	ssa-miR-3250-3p	0	25	1	21	TAGACAACAGCTTAGAAACACAGAG	(((...(((((..(((..(((((((&))))))).)))))))).)))	-20.6	0.997243884	-26.1	0.009421
Contig12226		ssa-miR-new123-5p	229	252	1	22	AGGTGATCCAGTCCATTTCCTCA	(((.(.(((((....((((((((&))))))))....)))))))))	-21	0.992764362	-26.1	0.044292
Contig12227		ssa-miR-5101-5p	31	55	0	22	GGTGTACCTAATAAACTGGCCACT	(((((....(((....((((((((&))))))))....)))..)))))	-21.1	0.997051387	-27.3	0.00457
Contig12239	[6e-47 - sp|Q99643|C560_HUMAN Succinate dehydrogenase cytochrome b560 subunit mitochondrial]	ssa-miR-222_A-3p	79	106	1	22	GACCACTTATAGATGGTCAAATGTGGC	((((.....(((.((((((.(((((((&))))))).)))))))))))))	-23.3	0.997243884	-27.9	0.020616
Contig12239	[6e-47 - sp|Q99643|C560_HUMAN Succinate dehydrogenase cytochrome b560 subunit mitochondrial]	ssa-miR-222b-3p	78	106	1	23	TGACCACTTATAGATGGTCAAATGTGGC	(((((.....(((.((((((.(((((((&))))))).))))))))))))))	-22.2	0.994184639	-27.3	0.026253
Contig12249	[1e-11 - sp|P35072|TCB1_CAEBR Transposable element Tcb1 transposase (Transposable element Barney]	ssa-miR-214-3p	90	113	1	20	TGCTTAAGGTCATTGTCCTGCTG	((((....(((..((((((((((&))))))).)))))).))))	-22.3	0.997243884	-28	0.009739
Contig12251		ssa-miR-new187-3p	335	358	0	21	TGTTCTAGGTGATGATGACCTGA	((((((.((..(((.((((((((&)))))))))))..))))))))	-19.1	0.993346742	-29.5	0.012331
Contig12254	[7e-17 - sp|P35574|GDE_RABIT Glycogen debranching enzyme (Glycogen debrancher) [Includes:]	ssa-miR-new46-5p	213	242	1	23	GTTTAAGGCAGTTTTGTAGAGATAGCCAC	((((..(((......(((((.((((((.(&))))))).))))))))..))))	-22	0.995548061	-32	0.006601
Contig12258		ssa-miR-new147-5p	108	142	0	26	TGGAATTTCTCATGGAAGAATGGTGTCGAATCCC	(((...(((((.(((..(...((.((((((.(((&))))))))).)))..)))))))))))	-21.1	0.991900715	-28	0.010569
Contig12274		ssa-miR-new178-3p	296	323	1	20	GACCAGATTTTTACTGAGCTGTGAGGT	((((.......(((...((.(((((((&))))))).))..)))))))	-12.11	0.996423746	-29.2	0.021651
Contig12274		ssa-miR-new78-5p	166	188	0	21	AGTTACAGTCATATCTACAGTG	((((((((((....((((((((&))))))))..)))))))).))	-22.9	0.99676485	-27.9	0.040969
Contig12278		ssa-miR-new125-5p	220	239	1	21	CAGATGCACTAATAGACCA	(((.(((((((.(((((((&)))))))...))))))))))	-22.7	0.994184639	-27.7	0.037692
Contig12281		ssa-miR-new218-3p	421	448	1	21	GGCTGGTTAAAGTCTGGTTAAAGGCTC	((..((((....((..(....((((((&)))))))..)).))))..))	-19.2	0.999670905	-28.5	0.042194
Contig12281		ssa-miR-new218-3p	467	494	1	21	GGCTGGTTAAAGTCTGGTTAAAGGCTC	((..((((....((..(....((((((&)))))))..)).))))..))	-19.2	0.999713588	-28.5	0.042194
Contig12293		ssa-miR-411c-5p	0	19	1	20	TGAATAAAGACATTACAGG	(((.((((((((.((((((&))))))))).))))).)))	-16	0.99155837	-20.6	0.013312
Contig12293		ssa-miR-new25_A-3p	1	22	0	22	GAATAAAGACATTACAGGCCG	(((....(((....(((((((&))))))).....)))....)))	-15.3	0.999638139	-20	0.018551
Contig12294		ssa-miR-new211-3p	87	111	0	21	CAGTAAAAACTTCAGTTAAACAGG	(((((...((..(((..(((((((&)))))))..))).)).)))))	-17.7	0.999301367	-23.7	0.039998
Contig12312		ssa-miR-125c-5p	102	127	1	22	TCACATTGTCTGGAAAAACTCAGGG	(((((..(((.((.....(((((((&)))))))..)).))).)))))	-21	0.998885633	-26.9	0.036447
Contig12312		ssa-miR-4155-3p	242	267	0	19	CCAGGAGTTTTTCCTAAACACCTGA	((((.......((((((.(((((((&)))))))..))))))))))	-21.21	0.993582452	-26.6	0.042266
Contig12312		ssa-miR-new186-5p	2	23	0	22	GCACATCAGTAATAGGACCAG	(((((.(((.....(((((((&))))))).....)))..)))))	-23	0.995058393	-27.1	0.032899
Contig12325		ssa-miR-6496-5p	48	74	0	22	GGGGATCACAATTGTAAAGGGCTCTT	((((((......(((...((((((((&)))))))).)))....))))))	-23.7	0.997051387	-29.5	0.01199
Contig12344		ssa-miR-new79-3p	132	156	1	22	GATCTATATATTTGTTCTGTGGCT	(((((....(((((((.(((.(((&)))))))))))))...)))))	-13.8	0.993151658	-29.1	0.02772
Contig12350		ssa-miR-new126-5p	51	78	0	25	CATTGTTCACTCCTCTTCAAGGACCAG	((((((...(.(((.(((((.((((((&))))))))))).))).)..))))))	-22.8	0.991900715	-27.1	0.006202
Contig12358		ssa-miR-new147-5p	82	110	0	22	TCCTTGGAACAGGTTATTATCTGAGCCC	(((((((....((.....(((.((((((&)))))))))..))..)))))))	-21.9	0.994381462	-26.6	0.022329
Contig12360		ssa-miR-new219-5p	179	206	1	22	TCTGTCAAGTTGAGGAGTAAGAGGCTC	(((....((((.((((....(((((((&))))))).)))).)))).)))	-22.4	0.998272776	-28.2	0.017038
Contig12368		ssa-miR-new54-5p	100	130	0	25	CCTGTGAAGTGAAAGTCACATTGGCTGGAT	((((((.(((....(..((....(((((((&))))))).))..)..))).))))))	-21.2	0.995852625	-27	0.013962
Contig12371		ssa-miR-new9-5p	69	90	0	21	AGTCCAGAGCTGTGCTTAGTT	(((((((......((((((((&))))))))......)))))))	-20.4	0.996920898	-25.5	0.02535
Contig12375		ssa-miR-new47-5p	226	252	1	22	AGCTGGATTTGTCTGAAAAAACACCC	(((.......((((((...(((((((&)))))))...))))))..)))	-21.8	0.998272776	-27.4	0.046515
Contig12387		ssa-miR-new260-3p	0	19	1	21	TAGTTCCCATGGTGATGGA	(((.((.((((((((((((&))))))).))))).)).)))	-17.3	0.994184639	-22.5	0.007754
Contig12400	[5e-70 - sp|Q5PR66.1|TTC26_DANRE Tetratricopeptide repeat protein 26 (TPR repeat protein 26)]	ssa-miR-new284-3p	227	246	0	17	TTCTGTGCAATCTTGCCAA	((((((....(((((((((&)))))))))..))))))	-21.6	0.995218309	-27.1	0.030803
Contig12416		ssa-miR-new127-3p	47	66	1	21	ATGGAATCAATGCCCACCA	(((((......((((((((&))))))))......)).)))	-19.1	0.999542114	-24.9	0.021249
Contig12424		ssa-miR-new25_B-5p	100	122	1	21	GATTTGCTATGTTATGGAAGTG	(.((((((......((((((((&)))))))).....)))))))	-18	0.998106623	-23.9	0.049756
Contig12441	[2e-36 - sp|Q1L990.1|CS012_DANRE Uncharacterized protein C19orf12 homolog]	ssa-miR-221b_C-3p	9	30	0	25	CAGACTGAATATCTGGAGGAA	(((((.((...((((((((((&))))))).)))......)).)))))	-20.8	0.996808137	-26.9	0.04325
Contig12452		ssa-miR-new184-3p	278	299	0	20	CCCAACACAATAGGACAGTGA	(((.(((..((..(.((((((&)))))))..))..))).)))	-16.5	0.999646235	-28.6	0.033705
Contig12467		ssa-miR-new237-3p	39	64	0	21	GGGAACGTTTTATTGGTCACATGCA	(((...(((....((((.(((((((&))))))).)))).)))..)))	-19	0.991313035	-24.4	0.025456
Contig12467		ssa-miR-new262-5p	61	80	1	20	GCAGATGTTATTGCAGGGA	((((.(((....(((((((&))))))).....)))))))	-20.8	0.998272776	-25.6	0.011545
Contig12473		ssa-miR-4709-3p	56	74	0	19	CACAAAATGTGATGTTGA	((((....((((((((((&)))))))))).....))))	-18.2	0.996188271	-23.8	0.022565
Contig12491		ssa-miR-new300-5p	2	21	0	20	AGGCTGTTCTGAGGGAAAA	((((....(.(((((((((&))))))))).)....)).))	-16.7	0.991759652	-25.8	0.021359
Contig12499		ssa-miR-222_B-5p	1	30	0	22	GATTGAAAATCATTGATGTGGTCTGGGCA	((((......(((((((.....(((((((&)))))))..)))))))..))))	-18.5	0.991313035	-24.5	0.034244
Contig12504		ssa-miR-7132_B-5p	86	113	0	22	GCTGATTCTGCTTTGTTGCTCCAAGTT	(((((....((((((.....(((((((&))))))).))))))...)))))	-21	0.991313035	-27.1	0.012801
Contig12504		ssa-miR-new165-3p	95	112	1	19	GCTTTGTTGCTCCAAGT	(((.(((..((((((((&))))))))..).)).)))	-20.9	0.995434379	-25.1	0.038445
Contig12507		ssa-miR-new42-5p	193	220	1	21	CTGTAGTCTATCAGTAGGCTTGGCATC	(((((((...((....(((.(((((((&)))))))))).)))))))))	-22.4	0.99573199	-28.1	0.018997
Contig12518		ssa-miR-new46-5p	193	223	0	23	GTTTCTGCGATACAGATTGAATCTAGCCCT	(((..((((....((((......(((((((&))))))).)))).))).)..)))	-16.7	0.994381462	-27.9	0.038206
Contig12574		ssa-miR-new102-5p	33	55	1	21	GGCAGTACAAGTGGAGGTCAAG	(((((.....((...(((((((&))))))))).....))).))	-16.4	0.993559701	-21.9	0.044873
Contig12585		ssa-miR-27b_B-3p	51	76	0	20	TTGAACTAGGAGTAGTGGCTGTGGA	(((((((.....((((.((((((((&)))))))).)))))))))))	-21.9	0.992362488	-28	0.00205
Contig12585		ssa-miR-27e-3p	51	76	0	20	TTGAACTAGGAGTAGTGGCTGTGGA	(((((((.....((((.((((((((&)))))))).)))))))))))	-21.9	0.992362488	-28	0.00205
Contig12589	[2e-17 - sp|Q9Y4E8|UBP15_HUMAN Ubiquitin carboxyl-terminal hydrolase 15 (Ubiquitin thioesterase 15)]	ssa-miR-new284-3p	137	160	1	22	TCCCATCAGCTTTGTTCTTGCCA	(((..((.((((...((((((((&)))))))))))).))...)))	-19.3	0.996630779	-26.3	0.023387
Contig12590	[4e-11 - sp|P11369|POL2_MOUSE Retrovirus-related Pol polyprotein LINE-1 (Long interspersed]	ssa-miR-new274-3p	54	75	1	20	GTGAATCATGGGTGACTGTCA	(((..((..((((.(((((((&))))))).))))))..)))	-20.1	0.998272776	-25.5	0.016043
Contig12594		ssa-miR-34a-3p	437	458	0	17	CAGTAAAGACATGCACTGCCA	((((.(((....(((((((((&)))))))))))).))))	-21.2	0.991495256	-29	0.02829
Contig12600	[3e-54 - sp|P02643|TNNI2_RABIT Troponin I fast skeletal muscle (Troponin I fast-twitch isoform)]	ssa-miR-6072-5p	103	129	0	21	GTGTATGTGTCGGTAAAATGAAAGGA	((((...(((((((....((((((((&)))))))))))))))..))))	-24.2	0.992726999	-30	0.003085
Contig12602		ssa-miR-2824-5p	134	155	0	18	ATTGGAAGCTGGGGATGATTA	((((((.(((...((((((((&))))))))))).))))))	-18.5	0.996120501	-24.1	0.049241
Contig12602		ssa-miR-725-3p	69	90	0	21	TTACCAGGTAAGTTGACTGAG	((((((((.....((((((((&)))))))).....))))))))	-21	0.996920898	-26.1	0.01746
Contig12607		ssa-miR-145-5p	28	51	0	20	GAACACTGGAGGTTTAACTGGAT	((...((((.((...((((((((&)))))))).))))))...))	-18.1	0.997662254	-23.1	0.033138
Contig12619		ssa-miR-1660-5p	107	133	1	19	AGGCTTTCAAAGGACTCATTTTCCCT	((((((.....((.(((..(((((((&))))))))))))))))))	-17.8	0.997227797	-24.8	0.033634
Contig12620		ssa-miR-new120-3p	56	84	0	21	GCAAAGCTGACTAAAAACAATGGCTGAG	((((....(((((.......((((((((&)))))))).))).))..))))	-19.3	0.995434379	-25	0.020054
Contig12648	[2e-35 - sp|P26583|HMGB2_HUMAN High mobility group protein B2 (High mobility group protein 2)]	ssa-miR-new88-5p	127	150	1	22	AGGGGTCATATTGTGCTGTCTTG	(((((.....((((..(((((((&)))))))..))))...)))))	-20.2	0.999719872	-25.6	0.022074
Contig12667		ssa-let-7d_C-5p	8	33	0	22	AGCCTTAATGTACCATTCTACCTCA	((((.((....(((...((((((((&))))))))..)))..)).))))	-19.4	0.995434379	-25.1	0.031207
Contig12674	[7e-51 - sp|Q99643|C560_HUMAN Succinate dehydrogenase cytochrome b560 subunit mitochondrial]	ssa-miR-66-5p	74	104	0	26	TGTTTATATATTCTGGTCTTTGTGTCACCA	(((.(((....(((.(((((...(((((((&))))))).))))))))...))).)))	-21	0.994943196	-26.7	0.013367
Contig12678		ssa-miR-new259-5p	155	178	0	17	GGTTTATTAATCTTGGTCTGGGA	((((.......((..((((((((&))))))).)..))))))	-15.61	0.999435981	-30.3	0.013653
Contig12703		ssa-miR-3297-5p	3	17	1	19	AGTGTCATAGGGAA	(((((..(((((((&)))))))......)))))	-13.5	0.998891393	-19.6	0.016186
Contig12703		ssa-miR-5432-5p	3	17	1	19	AGTGTCATAGGGAA	(((((.((((((((&)))))))).....)))))	-14.9	0.993934178	-20.8	0.006556
Contig12703		ssa-miR-new65-5p	3	17	1	19	AGTGTCATAGGGAA	((((.(((((((((&)))))))...))..))))	-13.4	0.997703081	-19.5	0.017448
Contig12704	[2e-25 - sp|Q3B7J2|GFOD2_HUMAN Glucose-fructose oxidoreductase domain-containing protein 2]	ssa-miR-221b_C-3p	57	81	0	26	TCAGTGAACACCTTGAAGGAGGAA	((((.((...(((...((((((((&)))))))).))).....))...))))	-19.7	0.997051387	-27.4	0.013085
Contig12706		ssa-miR-221b_C-3p	18	45	1	24	GGGCTTGAACAAGTGCAAAAGGGAGGA	((((..((...(((.(....(((((((&))))))).).)))...)).))))	-21	0.995040848	-26.7	0.049271
Contig12719		ssa-miR-new99-5p	151	168	1	19	TCTACAGTATCTGGCAG	((((((((..(((((((&)))))))...))))))))	-24.8	0.992726999	-29.6	0.008717
Contig12721		ssa-miR-952c-5p	98	119	1	21	TATACACATGGCCCTTGTACT	((((.(((..(((.(((((((&))))))).)))..)))))))	-16.3	0.991187006	-27.4	0.040186
Contig12743		ssa-miR-new195-5p	349	368	0	20	CAGCAATATGATTCTGGGA	(((((...(((.(((((((&)))))))))).....)))))	-22.4	0.997803816	-27.4	0.0346
Contig12760		ssa-miR-new84-3p	37	61	0	21	TGAAAGTTGGTATTTCCAGCCCTG	((((.((((((......(((((((&)))))))..))))))..))))	-20.6	0.994381462	-27	0.025143
Contig12779	[9e-65 - sp|O95214|LERL1_HUMAN Leptin receptor overlapping transcript-like 1]	ssa-miR-new164-5p	111	132	0	20	CATAGACACATTAAACCAGTG	((((((((.....((((((((&))))))))....))))))))	-20.1	0.997288617	-24.9	0.031178
Contig12815		ssa-miR-221b_C-3p	237	265	0	26	TCAATCGGGTCTTAGTTTAAGGGAGGAA	(((..((((.(.(((((...((((((((&))))))))..))))).)))))..)))	-22.3	0.992726999	-28.4	0.030329
Contig12823		ssa-miR-new19-5p	12	43	0	21	GCAAGTGTAAAAACAGCACACTGAACAGATT	(((((.......((((((((...((((((((&)))))))))))))))))))))	-23.61	0.991289158	-29.7	0.016696
Contig12824	[4e-46 - sp|A6QLI0.1|EPDR1_BOVIN Mammalian ependymin-related protein 1 precursor (MERP-1)]	ssa-miR-new62-5p	105	127	0	21	GGCAAGTCAGTTCAGAACTAAT	((((((.((((...((((((((&))))))))..)))).))))))	-22.8	0.994991496	-27.2	0.038116
Contig12844	[2e-44 - sp|O08849|RGS2_MOUSE Regulator of G-protein signaling 2 (RGS2)]	ssa-miR-33_B-3p	21	43	1	20	ATTGTCTATGCAGTCACACATT	(((((...(((((..(((((((&))))))))))))..)))))	-18	0.997243884	-23.8	0.022749
Contig12844	[2e-44 - sp|O08849|RGS2_MOUSE Regulator of G-protein signaling 2 (RGS2)]	ssa-miR-new171-5p	59	78	0	21	GGTCAATGGCAATGCTGTA	((((((((((.((((((((&)))))))))))...)))))))	-18.8	0.992362488	-24.4	0.01584
Contig12845		ssa-miR-new11-3p	0	20	1	18	TAGCCTACTGTAACAGGTCT	(((((((.(....(((((((&))))))).).)))))))	-16.3	0.996423746	-22	0.045258
Contig12847		ssa-miR-new118-3p	150	174	0	19	GGCCTTTTTATGTCATGCTAGTGG	(((((((((....((.(((.((((&)))))))))))))))).))	-16.3	0.992936035	-27.3	0.014212
Contig12858		ssa-miR-2189_A-3p	10	29	1	19	TCTACATTTATAGGCTCAG	(((((((.....(((((((&)))))))....)))))))	-16.6	0.998272776	-21.9	0.048116
Contig12858		ssa-miR-new277-3p	46	62	1	18	CAATTGGAACAGAGCA	(((.((..((((((((&))))))))..))..)))	-17.4	0.996630779	-23	0.026395
Contig12866		ssa-miR-10c-5p	8	27	0	22	GCAATGTCTGAACAGGGTA	((((.(((((.((((((((&)))))))).....)))))))))	-17.3	0.992362488	-23.2	0.004679
Contig12872		ssa-miR-new80-3p	68	91	0	19	GATTAGGCTAAGATCAGGTGCTG	((...((...((.((.(((((((&)))))))..))))))..))	-15.4	0.995542988	-27.6	0.03224
Contig12883	[1e-15 - sp|P35072|TCB1_CAEBR Transposable element Tcb1 transposase (Transposable element Barney]	ssa-miR-2184_C-5p	173	192	1	19	CACAGAATATTTTGCCTGT	((((.....(((((.((((&))))))))).....))))	-9.6	0.995629236	-28.5	0.018937
Contig12888		ssa-miR-new126-5p	28	56	1	24	ACTGCATTTTGCATCTTAGATGAGACCA	((((((....((((((....((((((((&))))))))...))))))))))))	-25.2	0.997051387	-31	0.002874
Contig12905		ssa-miR-new123-5p	7	24	0	17	TTAGAGTGGTTCCTCAG	(((((((..((((((((&))))))))..)))))))	-22.8	0.993396303	-27.2	0.000152
Contig12943		ssa-miR-new262-5p	39	59	1	21	AGTAAAAACACTGACAGGGA	((((....((((((((((((&))))))).)))))...))))	-20.6	0.997243884	-25.9	0.044156
Contig12946		ssa-miR-new211-3p	248	272	0	21	CAGTATTATACAGTAGAAAACAGA	(((((.(((((((.((.(((((((&)))))))))))))))))))))	-22.6	0.993988432	-27.2	0.032828
Contig12946		ssa-miR-new294-5p	190	208	0	19	CTTTTCACTCATCAGAAA	(((((((.((((.(((((&)))))))))...)))))))	-10.7	0.993151658	-26.5	0.046878
Contig12948	[3e-12 - gnl|CDD|88051 pfam09507 CDC27 DNA polymerase subunit Cdc27. This protein forms]	ssa-miR-new127-3p	0	23	1	20	TGAGATAGATTCCAGACCCACCA	((((((.(....(((.(((((((&)))))))))).).))))))	-22.5	0.997576786	-28.2	0.016943
Contig12962	[1e-11 - sp|Q3SZX0|PLM_BOVIN Phospholemman precursor (FXYD domain-containing ion transport]	ssa-miR-new70-3p	175	200	0	21	AGGTGTGCTGCTTTTACCTGTCTTG	((((((((((.......((((((((&))))))))..))).)))))))	-21.1	0.996324952	-26.7	0.035104
Contig12962	[1e-11 - sp|Q3SZX0|PLM_BOVIN Phospholemman precursor (FXYD domain-containing ion transport]	ssa-miR-omy-1b-5p	81	112	0	22	GAGTTGGCCTGTTTTCTGTCAAATGGAGGTT	((((..(.((((...(((......(((((((&))))))).)))..)))))))))	-18.1	0.994381462	-27.9	0.020149
Contig12963		ssa-miR-33_A-3p	84	108	0	18	TGCATTTAGCAGGCCACAACATTG	((((((..(((((....(((((((&))))))))))))))))))	-19.3	0.992613918	-24.9	0.016569
Contig12988	[1e-57 - sp|Q10570|CPSF1_HUMAN Cleavage and polyadenylation specificity factor subunit 1 (Cleavage]	ssa-miR-23a-3p	41	65	0	17	ATCCAGAGTGGCAAACCATGTGAT	((((....(((((....(((((((&)))))))))))).))))	-17.2	0.991313035	-23.9	0.039551
Contig12991	[3e-66 - sp|Q6DHU8.1|TOPK_DANRE Lymphokine-activated killer T-cell-originated protein kinase]	ssa-miR-6221-3p	171	203	1	24	TGTCGCCATGTAATAGCTTCTTCTCGTTGTGA	((.(((.......(((((((.....(((((((&)))))))..)))))))..)))))	-19.6	0.999284908	-26.3	0.038627
Contig12992		ssa-miR-new114-5p	94	127	0	26	CTTGTGACAGAGTCTTGACACGTTGATATGGGT	((((.....(((.((((....((.(((((((((&))))))))).))..)))).)))))))	-23.2	0.994152199	-27.9	0.005991
Contig12994		ssa-miR-221b_C-3p	161	188	1	25	CAGTTCATCATGTAACTACAGGAGAGG	(((..((..(((((.(..((((((.((&))))))))..).))))).)).)))	-19.3	0.995548061	-27.9	0.022401
Contig13023		ssa-miR-new216-3p	141	163	1	21	GCACAATCTGTATCAGACAGTC	(((...((...(((((((((((&))))))))))).))...)))	-19.4	0.995911813	-24.4	0.046184
Contig13037		ssa-miR-6221-3p	17	41	1	24	TGTGAAAAAAGTTAAGGGTTGTGA	((((.....((((..(((((((((&)))))))))..))))....))))	-23.4	0.997367772	-28.9	0.0143
Contig13057		ssa-miR-new19-5p	36	64	1	22	GGTTAAACAGCAGGATCATTACACAGGT	(((...((((((.((.......((((((&)))))))).))))))...)))	-17.11	0.993112331	-24.4	0.029214
Contig13058	[1e-39 - sp|Q0P5H5|RGS2_BOVIN Regulator of G-protein signaling 2 (RGS2)]	ssa-miR-new232-5p	122	143	0	22	GGATACACAGATAAGAGGCCA	((.((((.(((...(((((((&)))))))...)))..)))).))	-17.7	0.996388737	-27	0.012664
Contig13062		ssa-miR-203-3p	220	245	0	20	GAGATCTGTTTCTATCCCCATTTCA	(((...((.(((((....(((((((&)))))))..))))).)))))	-12.6	0.991313035	-28.4	0.02005
Contig13063		ssa-miR-2424-5p	113	133	0	21	GCTGTGCACATTAAACATTT	((((((((.(((((((((((&))))))))))).)).))))))	-20.6	0.992636096	-25.2	0.022304
Contig13063		ssa-miR-new132-5p	113	133	0	21	GCTGTGCACATTAAACATTT	((((((((.(((((((((((&))))))))))).)).))))))	-20.6	0.992636096	-25.2	0.022304
Contig13078		ssa-miR-new262-5p	31	53	0	21	AGCAGGGGTTATATACAGGGAA	(((((..((.....((((((((&)))))))).....)).)))))	-21.4	0.995434379	-26.5	0.035784
Contig13084	[1e-17 - sp|Q04202|TCB2_CAEBR Transposable element Tcb2 transposase]	ssa-miR-217-5p	166	192	1	22	CCACATCTCAAAGTCCTGTATGCAGT	(((.(((......(((((.(((((((&))))))))))))...))))))	-20.9	0.993489131	-26.1	0.035928
Contig13111	[5e-55 - sp|P41585|PACA_ONCNE Glucagon family neuropeptides precursor [Contains: Growth]	ssa-miR-101b-5p	31	58	0	24	ACAGCCCAGATCATTTTGAGATAACTG	(((((((.((((((.....((((((((&))))))))))))).).)).)))))	-21.2	0.99676485	-27.1	0.009836
Contig13123		ssa-miR-146a_B-5p	27	52	1	21	ATCTATGGTTTAACTAACAGTTCTC	((((((((....(((..((((((((&)))))))).)))))))))))	-22.7	0.996403871	-28.3	0.003736
Contig13127		ssa-miR-27a-3p	214	233	0	19	GGAAGTTTAACACTGTGAA	((((.((...(((((((((&)))))))))...)).))))	-21.2	0.993972681	-25.8	0.041176
Contig13130		ssa-miR-new153-3p	63	90	0	23	AGTGCAGGTTTAGTAAAATACATTTTA	((.((((((..(((.((((((((((((&)))))))))))))))))))))))	-22.6	0.995056621	-28.7	0.03455
Contig13141		ssa-miR-new226-5p	202	229	0	21	GGGTCAGAAGTTTACTCTGAACAGGCA	(((((...((.....((((.(((((((&)))))))))))))...)))))	-25	0.994410373	-30.1	0.005111
Contig13215		ssa-miR-new209-3p	52	70	0	19	TAGATCTGTTAACACGGA	((((((((..((((((((&))))))))...))))))))	-18.1	0.992764362	-23.4	0.025445
Contig13215		ssa-miR-new292-3p	52	70	0	19	TAGATCTGTTAACACGGA	((((((((..((((((((&))))))))...))))))))	-18.1	0.992764362	-23.4	0.025445
Contig13267		ssa-miR-103_A-3p	12	27	1	18	GCTTTACATGCTGTC	(((((((((((((.(&))))))).)))..))))	-12.8	0.993112331	-20.2	0.045175
Contig13274		ssa-miR-143_A-3p	73	97	1	19	GCTGCATACATTGGCATTCATCTC	((((((.......((.((((((((&))))))))))..))))))	-20	0.9970666	-25.1	0.014724
Contig13289	[1e-31 - sp|Q8SQ26|CRYL1_PIG Lambda-crystallin homolog]	ssa-miR-725-3p	7	30	1	19	ACCAGGTCAATGTCCTTGACTGA	((((((.(((......(((((((&))))))))))..))))))	-17	0.997703081	-23.8	0.002466
Contig13299		ssa-miR-221b_C-3p	302	331	0	26	TTGGAAATTGGTGAGTAGTGCTGGAGGAA	(..((....((...(((((.(((((((((&))))))).)).)))))..)).))..)	-23.1	0.994381462	-28.6	0.043859
Contig13299		ssa-miR-new232-5p	126	152	0	22	GGGTAACAGTAATGATTTGGAGGCCA	((((.((((....((...((((((((&))))))))..))..))))))))	-21.6	0.997051387	-30.6	0.013961
Contig13301		ssa-miR-new25_B-5p	389	410	1	21	GCCTTATGACCTTTGGAAGTG	((((..(((((..((((((((&)))))))))))))...))))	-23.9	0.991694674	-28.9	0.026864
Contig13303		ssa-miR-new253-5p	145	172	0	22	AGGCATGTCCAATCCTTTAGCGTTGAG	(((((.((((....((...((((((((&))))))))..)).)))))))))	-20	0.996324952	-26	0.041957
Contig13316		ssa-miR-new211-3p	248	272	0	21	CAGTATTATACAGTAGAAAACAGA	(((((.(((((((.((.(((((((&)))))))))))))))))))))	-22.6	0.991861404	-27.2	0.049097
Contig13346	[4e-41 - sp|O75380|NDUS6_HUMAN NADH dehydrogenase [ubiquinone] iron-sulfur protein 6]	ssa-miR-new134-3p	81	108	1	21	AGTTCCTATGATGTGGGGTATATGCAT	((.(((...((..((((....((((((&))))))))))..)).)))))	-15.3	0.995548061	-25.8	0.018148
Contig13346	[4e-41 - sp|O75380|NDUS6_HUMAN NADH dehydrogenase [ubiquinone] iron-sulfur protein 6]	ssa-miR-new140-5p	93	116	0	21	GTGGGGTATATGCATATGGAAGC	(((((((.(((.((.((((((((&)))))))).))))))))))))	-22.3	0.99630352	-26.4	0.014076
Contig13346	[4e-41 - sp|O75380|NDUS6_HUMAN NADH dehydrogenase [ubiquinone] iron-sulfur protein 6]	ssa-miR-new192-3p	123	145	1	22	GTTGGTAAATGCCTAGTCTTGG	((((((..(((((.((((((((&)))))))))))))..))))))	-27.7	0.993627731	-32.1	0.000558
Contig13347		ssa-miR-750-5p	333	350	1	19	GGGGTCAATTAGTCTGA	(((((((..((((((((&))))))))..))))).))	-20.7	0.995322567	-27.7	0.033609
Contig13351		ssa-miR-new98-5p	11	32	0	20	TCAGATGATGTCAGGAAGAGG	(((((.((((...((((((((&))))))))..)))).)))))	-24.8	0.99360198	-29.6	0.019917
Contig13364		ssa-miR-187-3p	119	142	0	20	GGTGATAACACAAAAAGGCACGA	(((..(((((((...((((((((&)))))))))))))))..)))	-22.2	0.99268474	-27.3	0.009414
Contig13384		ssa-miR-new190-5p	237	264	0	21	GGATATCTGTATTAGAGACCATGATGG	((...((((...((((...((((((((&)))))))).))))..))))))	-16	0.997051387	-29.4	0.025532
Contig13384		ssa-miR-new63-3p	0	17	0	18	TAGAGATTATGATGGAT	(((((((((((((((((&))))))))))).))))))	-15.6	0.991835194	-28.5	0.039373
Contig13417		ssa-miR-new34-5p	91	116	1	22	CAGTGGATGTTCTTTTTTTTGCTCG	((((((.(((((......(((((((&))))))).)))))))..))))	-18.8	0.99892457	-24.9	0.022692
Contig13418	[3e-96 - sp|Q5KU39|VPS41_MOUSE Vacuolar protein sorting-associated protein 41 homolog (VAM2]	ssa-miR-new96-3p	5	26	1	22	CCATTGTGTAGTTGAAGGCCA	((.((((((....(.((((((&)))))))....))).))).))	-16.8	0.999553561	-22.7	0.033472
Contig13423		ssa-miR-new25_A-3p	52	78	0	21	AAACACAGTTTTAGAAAACCAGGCCG	((((((((..(.((....((((((((&)))))))))))..))))))))	-21.9	0.997627297	-27	0.022455
Contig13440	[2e-69 - sp|P45591|COF2_MOUSE Cofilin-2 (Cofilin muscle isoform)]	ssa-miR-29d_B-3p	60	82	0	23	GTGTATGGCTGTTCATTCCAGA	(.((...(((((((.(((((((&)))))))....))))))).)).)	-19.9	0.991313035	-26.2	0.015095
Contig13440	[2e-69 - sp|P45591|COF2_MOUSE Cofilin-2 (Cofilin muscle isoform)]	ssa-miR-new212-5p	16	47	0	22	ACTGAGGCCTACAGGGAAAGAAAAAAACAGA	(((..((((....((((.......(((((((&))))))).))))..)))).)))	-19.4	0.994381462	-25.5	0.019165
Contig13441		ssa-miR-new47-5p	94	121	0	22	GGAAGGCCTTGAAAAACCAAACACCCT	((.(((((.(((.......((((((((&))))))))...)))))))).))	-20.4	0.998513269	-26.3	0.048543
Contig13448		ssa-miR-new49-3p	9	29	1	21	GTCTATTGGATGGGATGTTA	((((....((((.(((((((&)))))))....)))).))))	-14.5	0.998885633	-20.3	0.049748
Contig13463	[4e-12 - sp|Q32L22|RPAC1_BOVIN DNA-directed RNA polymerases I and III subunit RPAC1 (RNA]	ssa-miR-new43-5p	5	29	1	22	CTTGGTCATGAGAACTTTGATGGC	(((((.(...((((((.(((((((&)))))))..))))))))))))	-19.6	0.994184639	-24.8	0.020494
Contig13463	[4e-12 - sp|Q32L22|RPAC1_BOVIN DNA-directed RNA polymerases I and III subunit RPAC1 (RNA]	ssa-miR-new46-5p	5	33	0	20	CTTGGTCATGAGAACTTTGATGGCCTCT	((((((....(((......((((((.((&)))))))).)))..))))))	-17.5	0.995548061	-23.7	0.04509
Contig13466		ssa-miR-30e_B-3p	192	214	1	20	TGTAAATTTGGTCCGACTGAAG	(((((((...((((((((((((&)))))))))))))))))))	-23.6	0.991131211	-29.7	0.004319
Contig13466		ssa-miR-new220-5p	5	29	1	20	TCAGGCAGTCTTTTCAAACAGCTC	(((.(((((.......((((((((&))))))))...))))))))	-20.6	0.997407479	-26	0.029559
Contig13477		ssa-miR-new140-5p	28	47	0	18	GAGTCAACTACATGGAAGT	(((((.((((.((((((((&)))))))).)))))))))	-23	0.99436597	-27.6	0.025579
Contig13489		ssa-miR-3250-3p	25	38	0	17	ACAGTAACAGAGT	(((((((((((((&)))))))....))))))	-14.4	0.996808137	-29.3	0.008611
Contig13508		ssa-miR-145-5p	129	152	0	19	ATTCATTGGGTTGTCAGCTGGAC	((((.(((((.....((((((((&))))))))..)))))))))	-21	0.9970666	-26.2	0.020997
Contig13529		ssa-miR-2550_B-3p	72	91	1	20	TACTATGTTTTGTATATAG	((((.((((((.(((((((&))))))).)))))).))))	-14.7	0.999321036	-30.7	0.006683
Contig13529		ssa-miR-3297-5p	359	380	0	21	GTAGTGCACTATATAGGGAAT	((((((((((((.((((((((&)))))))).))))))))))))	-32.6	0.995515034	-43.4	0.000011
Contig13529		ssa-miR-new172-5p	57	80	1	21	TTAAAAGGCTCAGAATACTATGT	(((((((....(((.((((((((&)))))))).))).)))))))	-13	0.994433751	-28.8	0.020463
Contig13529		ssa-miR-new176-5p	322	344	0	22	GTAGTGCTCTATATAGGGAATA	(((((((..(((((((((((((&)))))))))))))..)))))))	-28.4	0.992636096	-33.6	0.001666
Contig13529		ssa-miR-new201-5p	364	383	1	20	GCACTATATAGGGAATAGG	((((((((.((.(((((((&))))))).)).))))))))	-23.3	0.991985911	-28.3	0.024522
Contig13549		ssa-miR-new212-5p	26	57	0	22	ACGCTGGAATAGGGAGGTTCATTCAAACAGA	((.((((.....(((((......((((((((&)))))))).)))))..))))))	-21.2	0.997051387	-27.9	0.003031
Contig13553		ssa-miR-146a_A-5p	51	81	0	22	CTTCTAGGTTGGGGATCAAACAGGTTCTCA	(.((((.....(((((......((((((((&))))))))..))))).)))).)	-17	0.993036218	-23.3	0.048056
Contig13564	[8e-81 - sp|Q9EQX9|UBE2N_RAT Ubiquitin-conjugating enzyme E2 N (Ubiquitin-protein ligase N)]	ssa-miR-new66-5p	3	18	1	18	AAGAAAACAGACAGG	((((...((((((((&)))))))).....))))	-9.8	0.997407479	-25.2	0.039455
Contig13572		ssa-miR-new184-3p	61	92	0	22	TTCCCGTTTATACATGTGGTCATAGCGGTGG	((((((.....(((.(.((((...(((((((&))))))).))))))))))))))	-23.9	0.991313035	-29.9	0.004048
Contig13578		ssa-miR-new121-3p	498	522	0	21	ATCATTGTGGATGAAAGGGAGGAG	((((((..((((((...(((((((&)))))))))))))..))))))	-25.8	0.995225057	-30.8	0.011689
Contig13580		ssa-miR-new118-3p	54	77	0	22	CGTGGTATATTCTACTGCTGTAG	((((((...((((...(((((((&)))))))...))))..))))))	-25.4	0.994381462	-29.8	0.011227
Contig13590		ssa-miR-new55-5p	9	27	1	20	TAAACTAGTTGGTCAGGA	((((((.((.((((((((&))))))))..)).))))))	-18.3	0.992726999	-23.8	0.019485
Contig13613		ssa-miR-new66-5p	4	21	1	21	GGTAAGCCCAAAACAGA	(((((((((.(((((((&))))))))))))....))))	-17.1	0.994184639	-22.7	0.006754
Contig13621		ssa-miR-6221-3p	35	64	1	24	TGTGTTTGAGCCAATCAGTTGTGTTGTGA	(((((((.((((...(((....(((((((&)))))))))).)))).)))))))	-27.3	0.997243884	-32.8	0.000279
Contig13621		ssa-miR-new46-5p	67	96	0	24	GGTTTTGGTGGTATAAGGAAGATAGCCCT	((((((((((......(((..((((((((&)))))))).))).))))))).)))	-24.6	0.998250063	-30.2	0.001047
Contig13621		ssa-miR-new75-5p	64	81	0	17	CGAGGTTTTGGTGGTAT	((..((((.((((((((&))))))))..)))).))	-16.1	0.992726999	-23	0.045102
Contig13621		ssa-miR-new86-5p	15	33	1	19	GGAATTTCTTTCCTTCAT	((((((((..((((((((&))))))))..))))))))	-19.8	0.996403871	-24.6	0.023026
Contig13625	[9e-74 - sp|Q6DHN0|TMM53_BRARE Transmembrane protein 53]	ssa-miR-new74-5p	37	55	0	18	TGTATAGTTGGGACTGTG	(((.....((((((((((&)))))))))).....)))	-20.4	0.999040947	-25	0.045483
Contig13675	[2e-18 - sp|P03934|TC1A_CAEEL Transposable element Tc1 transposase]	ssa-miR-new69-5p	78	105	0	18	CCTATTGAGATGGTTTAGGATGAGTTG	(((((....((((.....(((((((((&))))))))))))))))))	-18.3	0.990959705	-23.9	0.028865
Contig13683		ssa-miR-new120-3p	51	70	1	21	GTACTAGATAAATGGCTGA	(((.(((((...(((((((&)))))))....))))).)))	-19.7	0.998885633	-24.5	0.022101
Contig13694		ssa-miR-new250-5p	180	199	0	20	GCTAACATGAGCTAGCTAA	(((......((((((((((&)))))))))).......)))	-17.82	0.99851338	-29.8	0.008252
Contig13694		ssa-miR-new250-5p	232	250	1	21	GGATTAACTAGCTAGCTA	((.....(((((((((((&))))))))))).......))	-19.2	0.999047599	-29.8	0.008252
Contig13697	[5e-22 - sp|Q17Q97.1|CS060_BOVIN Uncharacterized protein C19orf60 homolog]	ssa-miR-new114-5p	164	191	0	21	GGACCAATTGCTTGAAAGTCTGTGGGT	(((((...(((.((...(..(((((((&)))))))..).))))))))))	-20.3	0.994410373	-25.8	0.042386
Contig13697	[5e-22 - sp|Q17Q97.1|CS060_BOVIN Uncharacterized protein C19orf60 homolog]	ssa-miR-new48-3p	139	167	0	23	TCAGCTTGAACGGCATAAAATCGATGGA	(((((((....(((......((((((((&)))))))).....))))))))))	-22.2	0.998903749	-28	0.010617
Contig13702		ssa-miR-new89-3p	24	52	1	21	GGGAGAGTATTCTGGGCATAAGACATTG	((((.(.....((((.(....(((((((&))))))).).))))).))))	-19.6	0.998885633	-24.4	0.012612
Contig13705		ssa-miR-27a-3p	61	83	1	19	GGATTTTTGTTTGTCACTGTGG	(((.(((.....((((((((((&)))))))))).))).)))	-18.5	0.992292663	-23.9	0.027418
Contig13705		ssa-miR-new30-3p	65	89	0	21	TTTTGTTTGTCACTGTGGCTGGGT	(((((((..((.(((.((((((((&)))))))).))))))))))))	-21.3	0.99630352	-27.4	0.003767
Contig13746		ssa-miR-727-5p	3	30	0	19	GGGTGGAATTAAGATCAGAAGGACTGG	(((.((((((.......(((.((((((&))))))))))))))).)))	-20.01	0.993112331	-25.8	0.003919
Contig13746		ssa-miR-new283-5p	30	58	0	21	TTGATTTGAGAATGAACTTAGACTCCAG	(((((...((.((((.....((((((((&)))))))).)))).)))))))	-15.8	0.995322567	-22.9	0.024753
Contig13758	[8e-11 - gnl|CDD|90340 pfam07686 V-set Immunoglobulin V-set domain. This domain is found]	ssa-miR-3250-3p	55	80	0	22	ACTGTACACTGCAGAGTCACAGAGT	((.(((((..((((((.((((((((&))))))))))))))))))).))	-28.4	0.994991496	-34.7	0.000495
Contig13773		ssa-miR-124-3p	74	93	1	19	GTCTTCAGTGTTGTGCCTT	((.((((.((.((((((((&)))))))))).)))).))	-18.6	0.993627731	-23.2	0.039252
Contig13795	[1e-103 - sp|Q6IQ63.1|MED6_DANRE Mediator of RNA polymerase II transcription subunit 6 (Mediator]	ssa-miR-new98-5p	2	21	1	21	GCTGGTGAAACAGGAAGAG	((..(.((....(((((((&)))))))....))..)..))	-17.3	0.992426669	-22.3	0.02532
Contig13801		ssa-miR-new241-3p	218	248	0	23	GTGCAGTGCAGTTTATACTGTAGGTGGTCA	(((..(((((((...((((...(((((.((&)))))))..))))))))))))))	-24.8	0.996496549	-30.9	0.003809
Contig13816		ssa-miR-103_A-3p	256	275	1	23	TTATAACCTGTAATGCTGC	(((((.(((((((((((((&)))))))..))))))..)))))	-22.1	0.997586578	-26.7	0.038866
Contig13827		ssa-miR-new80-3p	0	24	1	20	TGAAGGGAAATGGTTGACAGTGCT	((((.(((....(((..(((((((&))))))).)))))).))))	-20	0.998885633	-25.6	0.001179
Contig13863		ssa-miR-new126-5p	46	67	1	26	ACACTAAACCTTGTAAGACCA	(((((..(((((.((((((((&)))))))).).)))).....)))))	-19.9	0.992726999	-25.6	0.049623
Contig13864		ssa-miR-106-5p	154	176	1	20	TCTGTCTGTAATAAAGCACTTT	((((((((((....((((((((&))))))))))))).)))))	-19.4	0.996382898	-25.5	0.045453
Contig13864		ssa-miR-17_A-5p	155	176	1	23	CTGTCTGTAATAAAGCACTTT	((..(((((...(((((((((&)))))))))....)))))..))	-20.1	0.996579216	-25.5	0.048742
Contig13889		ssa-miR-66-5p	226	253	0	25	GTGTCTTAATAGGTCATTAGGTCACCA	((((.(((.(..(((....((((((((&))))))))..)))..).))).))))	-21.6	0.9970666	-26.7	0.046388
Contig13894		ssa-miR-new25_A-3p	21	47	1	22	GATATCTCAACCTTAACACCAGGCAC	((...(.((((((.....((((((.(&)))))))..)))))).)..))	-17.1	0.997139757	-23	0.013661
Contig13906	[2e-54 - sp|O54873|MCA1_CRIGR Multisynthetase complex auxiliary component p43 [Contains:]	ssa-miR-2227-5p	4	19	0	19	CTATGGGTATGTGCT	((((((..(((((((&)))))))......))))))	-14.7	0.994381462	-20.1	0.029629
Contig13910		ssa-miR-new64-3p	4	32	1	22	GCCAGAGATGTTGTTGCAATTGATGGAG	(((.(((....(((((((...(((((((&))))))))))))))))).)))	-20.2	0.99669604	-27.6	0.017726
Contig13932		ssa-miR-15a_B-5p	55	75	0	21	ACAGAGCATGATTGCTGCTT	(((((.(((...((((((((&))))))))....))).)))))	-18.9	0.992406595	-24.2	0.049556
Contig13948	[3e-51 - sp|P84089|ERH_MOUSE Enhancer of rudimentary homolog]	ssa-miR-169q-5p	80	109	0	23	ACTAGGAGGTAAAAACCCTGATTCTGGAA	((..((((.......((((((.(((((((&))))))))))).)).))))..))	-22.9	0.994381462	-28.7	0.021871
Contig13959		ssa-miR-3250-3p	265	286	0	18	CACAGGATAAAAGCACAGAGT	(((((.(....((((((((((&)))))))))).).)))))	-21.9	0.992292663	-27.2	0.041235
Contig13976		ssa-miR-139-5p	150	180	0	22	TTGGTGATGTAACACGTGTGCATCTGTAGA	((((.((.......((..((((.(((((((&)))))))))))..)))).))))	-21.71	0.993582452	-27.8	0.013845
Contig13991	[1e-12 - sp|Q5R9F4|RND3_PONPY Rho-related GTP-binding protein RhoE precursor (Rho family GTPase]	ssa-miR-new219-5p	74	93	0	17	GTAAAGGATGATGGGCTCA	((..(((((...(((((((&))))))).)))))..))	-19.8	0.993104502	-25	0.038388
Contig14027		ssa-miR-new74-5p	203	225	0	20	TGTTCTGGATTTAGGGACTGTG	(((.(((......(((((((((&)))))))))....))).)))	-19.9	0.997631212	-26.9	0.022865
Contig14038		ssa-miR-221b_B-3p	11	32	1	22	AGATTTCCACATTCAGGCGTG	((...(((.((..((((((((&))))))))..)).)))...))	-16.9	0.997824983	-21.1	0.0293
Contig14038		ssa-miR-new138-5p	4	31	0	22	GCAATAGAGATTTCCACATTCAGGCGT	((....(((((....(((..(((((((&))))))))))....))))).))	-17.9	0.994381462	-23.6	0.00608
Contig14050	[3e-26 - sp|P17036.3|ZNF3_HUMAN Zinc finger protein 3 (Zinc finger protein KOX25) (Zinc finger]	ssa-miR-new114-5p	151	181	1	23	GAGAGACCTTATAGCTGTAATCAATGTGGG	(.(((((((....(((((.....(((((((&)))))))..)))))))))))))	-26.5	0.998885633	-31.7	0.003285
Contig14056		ssa-miR-new36-5p	3	26	0	21	TCCGCGGCAAAAAATTCTGTCCT	(((((((.......(((((((((&))))))))).....)))))))	-23.7	0.995262973	-29.2	0.000322
Contig14059		ssa-miR-6221-3p	33	55	1	25	TTGTGCATGAATCCTGTTGTGA	((((((.(.(..((((((((((&)))))))..)))..).).))))))	-20.9	0.998885633	-25.5	0.048104
Contig14060		ssa-miR-new127-3p	73	93	0	20	TGAATATTTGCACCCACCAG	(((....(((((((((((((&)))))))).)).)))..)))	-19.3	0.993362181	-24.3	0.049097
Contig14064	[5e-63 - sp|Q6PC78|RN185_BRARE RING finger protein 185]	ssa-miR-new10-3p	15	46	0	23	CCAGGACTAAGGCTCAAGTTGGATAGTTCTT	((((......(((....(((((..(((((((&)))))))....))))))))))))	-16.3	0.993582452	-21.4	0.044804
Contig14067		ssa-miR-new117-3p	21	43	0	19	TCCTTGTGTTTAAACGTCTTGG	(((((((((.....((((((((&))))))))))))))..)))	-17.4	0.993362181	-23	0.046349
Contig14070		ssa-miR-34a-3p	17	40	0	20	AGCCAAAATAATTACCACTGCCA	(((((...(((....((((((((&))))))))..)))..)))))	-18.1	0.997051387	-23.8	0.00916
Contig14070		ssa-miR-449b-5p	17	39	1	19	AGCCAAAATAATTACCACTGCC	(((...(((((....(((((((&)))))))..))))).)))	-16.1	0.998272776	-21.5	0.036557
Contig14077		ssa-miR-18a-5p	28	49	1	21	ATCTACACTAGCAAGCGCCTT	((((.((((((...(((((((&)))))))..)))))).))))	-21.8	0.991187006	-27.1	0.031992
Contig14081		ssa-miR-169q-5p	164	197	0	23	GCCAGGGCTAGTATATACTATATGTTTCTGGAA	(((.(((..(((...((((.......(((((((&)))))))..)))).)))))))))	-19.1	0.995852625	-26.1	0.039084
Contig14081		ssa-miR-new10-3p	69	90	1	22	CAGGGTTTGGGATGAAGTTCT	((((((((((..(.(((((((&))))))).).)))).))))))	-21.5	0.994184639	-25.8	0.045724
Contig14092	[1e-26 - sp|Q80SU7.1|GVIN1_MOUSE Interferon-induced very large GTPase 1 (Very large-inducible]	ssa-miR-new42-5p	71	92	1	21	CTGTGTTTTTGAAGTGGCATC	(((((.((((((..(((((((&))))))).)))))).)))))	-20	0.996242597	-24.4	0.038131
Contig14092	[1e-26 - sp|Q80SU7.1|GVIN1_MOUSE Interferon-induced very large GTPase 1 (Very large-inducible]	ssa-miR-new59-3p	71	96	0	20	CTGTGTTTTTGAAGTGGCATCCCAT	(((.((......((.((.(((((((&))))))))).))..)).)))	-17.8	0.991313035	-24	0.040916
Contig14102		ssa-miR-new126-5p	67	90	1	22	TGCGGTATTGTCTTTAAAGACCA	(((((((((((((...(((((((&))))))))))))).)))))))	-24.4	0.996242597	-30.5	0.006035
Contig14106		ssa-miR-new121-3p	36	65	0	22	CACCATTCTGGTCATTGGTAAAGGAGGAG	(((((((..((....((....((((((((&)))))))))).))..)))))))	-23.9	0.998653977	-28.4	0.045577
Contig14111		ssa-miR-3741-5p	43	68	0	23	GTTCAAACTGTAGAACACAGTTCCT	((((...(((((.....((((((((&)))))))).....))))).))))	-19.5	0.997051387	-24.5	0.04112
Contig14111		ssa-miR-new45-5p	43	68	0	23	GTTCAAACTGTAGAACACAGTTCCT	((((...(((((.....((((((((&)))))))).....))))).))))	-19.5	0.997051387	-24.5	0.04112
Contig14126		ssa-miR-new140-5p	54	75	0	21	GTTTTAGTCACTCCTGGAGGT	((...(((((((..(((((((&)))))))...)))))))..))	-18.5	0.995058393	-31.1	0.011518
Contig14131		ssa-miR-130b-5p	84	103	1	19	AGGCAGTCCTTTGAAAGAG	((((((.(....(((((((&)))))))...))))).))	-11.8	0.996423746	-25.9	0.03065
Contig14143		ssa-miR-30e_B-3p	13	30	1	19	GTGAAATTGGGCTGAAA	(..(((((.((((((((&)))))))).))).))..)	-15.5	0.997051387	-21.7	0.018656
Contig14143		ssa-miR-new103-5p	13	39	0	21	GTGAAATTGGGCTGAAATGGGGGATT	((((..(((.((((....((((((((&)))))))).)))).)))))))	-18.4	0.991985911	-25.1	0.001673
Contig14143		ssa-miR-omy-1b-5p	12	39	0	21	GGTGAAATTGGGCTGAAATGGGGGATT	((((......((((((....(((((((&)))))))))))))....))))	-19	0.998582834	-25	0.002246
Contig14160		ssa-miR-new262-5p	73	101	0	21	AGTTGAATGTCATTGAGAAAACAGGGAA	(((....((.((((((....((((((((&))))))))))))))))..)))	-19	0.992726999	-25.5	0.02125
Contig14191		ssa-miR-24b_B-5p	142	172	0	22	ACTGTTAAATTGTGAAACCATCAGTGGGCA	(((((((....((.......((((((((((&))))))))))))...)))))))	-21.41	0.994722397	-29.1	0.009387
Contig14191		ssa-miR-3741-5p	250	271	1	21	TCTATGTAGGTCTTCAATTCC	(((.((((..(((((((((((&))))))))))).)))).)))	-22.5	0.991131211	-27.1	0.028787
Contig14191		ssa-miR-new45-5p	250	271	1	21	TCTATGTAGGTCTTCAATTCC	(((.((((..(((((((((((&))))))))))).)))).)))	-22.5	0.991131211	-27.1	0.028787
Contig14196		ssa-miR-new97-5p	51	76	0	22	AGATCAGTGGCTCTATTTCCAGAGG	((((..((((.((.....(((((((&))))))).....))))))))))	-17.8	0.991313035	-26.7	0.018056
Contig14224		ssa-miR-188-5p	481	502	1	21	GGTCTGATATAGCAAGGCTGT	(((....((((((..((((((&)))))))))))).....)))	-19.5	0.995548061	-32.4	0.009535
Contig14227		ssa-miR-new145-3p	75	96	1	24	AAGTGAATAGTACTGTATTCC	((((..(((((((((((((((&)))))))..))))))))..))))	-20	0.99509891	-25.6	0.048419
Contig14251		ssa-miR-139-5p	103	128	0	21	TGGACATCTACCATATGTCTGTGGA	((((.......((((((((((((((&))))))).)))))))..))))	-18.8	0.994576926	-25.7	0.017569
Contig14274		ssa-miR-new239-3p	42	68	1	21	GTCATTATGGGGTATTGTGTGTAGAC	((((....((((((..((.(((((((&))))))).))))))))))))	-19.7	0.99573199	-25.6	0.026528
Contig14296	[8e-45 - sp|P30536|TSPO_HUMAN Translocator protein (Peripheral-type benzodiazepine receptor)]	ssa-miR-new169-3p	24	48	0	21	TTGGTTCCAGCTCCATTGGTCAAA	(((((.(((((......(((((((&)))))))...))))).)))))	-20.8	0.991313035	-26.5	0.007581
Contig14298		ssa-miR-139-5p	88	112	0	23	ACTTAATGAACATGCACCTGTGGA	(((......(((((((.(((((((&))))))))))))))......)))	-20.6	0.991313035	-25.7	0.037008
Contig14367	[7e-37 - sp|P35072|TCB1_CAEBR Transposable element Tcb1 transposase (Transposable element Barney]	ssa-miR-221b_C-3p	245	270	1	24	AGGCTGTTATAGCAGCAAAGGGGGG	((((.(...((((.....(((((((&)))))))...))))...).))))	-19.3	0.991282309	-29.2	0.023037
Contig14385	[3e-74 - sp|Q32KL5.1|CX4NB_BOVIN Neighbor of COX4]	ssa-miR-new300-5p	108	134	0	22	CTAGTGAATTGCTCTCACAGGGAAGA	((((((.(((((......((((((((&))))))))..))))).))))))	-20	0.996324952	-25.4	0.043333
Contig14390	[1e-25 - sp|P04323|POL3_DROME Retrovirus-related Pol polyprotein from transposon 17.6 [Includes:]	ssa-miR-new27-3p	284	312	1	19	GGGTAGTTATGCCTTTGTTAAGTCTGTG	((((.....((((((......(((((((&))))))))))))).))))	-20.6	0.999565613	-26.5	0.043055
Contig14402	[6e-63 - sp|P62244|RS15A_HUMAN 40S ribosomal protein S15a]	ssa-miR-new255-5p	166	193	0	22	GTTAGTTCATATAAGGAAATCAGTGAA	(((((.((((((..((...((((((((&)))))))))))))))).)))))	-21	0.997252779	-26.6	0.024734
Contig14413	[3e-68 - sp|Q3T126.1|CNIH4_BOVIN Protein cornichon homolog 4]	ssa-miR-146a_B-5p	49	76	0	22	CAGTATGTGGTGTTCAATATGTTCTCA	((...(((((..((((....(((((((&)))))))))))..)))))..))	-18	0.991313035	-28.9	0.006573
Contig14415		ssa-miR-new28-5p	21	42	1	20	TCAGGACAGTGTTAGTTATGG	((((..((((....(((((((&)))))))..))))..))))	-17	0.998272776	-25.3	0.039338
Contig14428		ssa-miR-new276-3p	262	285	1	20	ATGTTCTCTTGATAATAAGTGCA	(((((((((.......(((((((&)))))))...)))))))))	-18.5	0.994704648	-27.1	0.043867
Contig14432	[5e-24 - sp|P49754|VPS41_HUMAN Vacuolar protein sorting-associated protein 41 homolog (S53)]	ssa-miR-new19-5p	1	19	0	17	GACAGGATTCACAGATGT	(((((.((..((((((.(&)))))))..)).)))))	-13	0.994914105	-21.7	0.005351
Contig14433		ssa-miR-new78-5p	163	182	1	19	CCTTTTGTCCACATGCAGT	(((...((((((.((((((&))))))))))))...)))	-21.6	0.995570996	-26.2	0.024087
Contig14439		ssa-miR-new284-3p	460	487	0	21	CTGTTTTAGGCTAGCAATATTGTCCAG	(((((((..(((.......(((.((((&)))))))...))).)))))))	-14.4	0.996388737	-33.2	0.004473
Contig14440		ssa-miR-3250-3p	22	47	0	21	CAGTTGGACATGATTCCAACAGAGT	((((...(((.(......(((((((&)))))))......))))))))	-13.4	0.999680285	-28.1	0.029223
Contig14460		ssa-miR-5852-3p	379	398	0	18	AGTCAGAGTTTGTCAGGAT	((((((((...((((((((&))))))))..))))))))	-23.5	0.991694674	-28.8	0.029071
Contig14465	[5e-11 - sp|Q68Y88.1|CCL13_CANFA C-C motif chemokine 13 precursor (Small-inducible cytokine A13)]	ssa-miR-190b-5p	207	232	1	22	TAATTGTAAACATATTTGACATATC	((((((.....(((((.((((((((&)))))))).))))).))))))	-12.3	0.996082327	-26.9	0.045641
Contig14466	[3e-66 - sp|O15145.3|ARPC3_HUMAN Actin-related protein 2/3 complex subunit 3 (Arp2/3 complex 21 kDa]	ssa-miR-771-5p	31	55	0	20	TCAGGCATTCAGAAATGTACAGGG	(((((((..(((....((((((((&)))))))).)))))))).))	-19.4	0.992726999	-26.1	0.01726
Contig14467		ssa-miR-221b_C-3p	89	117	0	25	TAGAACTGTGAGTGGTTTGAGTGAGGAG	((((...(...(((((((.((.((((((&)))))))).)))))))..)..))))	-22	0.994381462	-28.9	0.047267
Contig14492		ssa-miR-new205-3p	14	47	0	22	TCCCAAAAGCAAAGTGAAACATTTAGGGAGGGA	(((((..((...((((((.......(((.((((&))))))).)))))))).)))))	-17.8	0.993761002	-28.7	0.027471
Contig14496	[2e-76 - sp|P17248|SYWC_BOVIN Tryptophanyl-tRNA synthetase cytoplasmic (Tryptophan--tRNA ligase)]	ssa-miR-new183-3p	261	286	0	22	GTGGTGAAAATACAGAAGCATGTGA	((((((....(((((...(((((((&)))))))..)))))..))))))	-22.7	0.991101193	-27.9	0.025973
Contig14500		ssa-miR-new201-5p	50	70	0	20	GTACTATGTAAGGAATAGGG	((((((((.(((((((((((&)))))))).)))))))))))	-20	0.991289158	-28.1	0.038975
Contig14517		ssa-miR-new64-3p	187	208	1	22	GTGGTGAACAAAGCAATGGAA	((.(.((((...(((((((((&))))))).))...))))).))	-15.4	0.998272776	-29.3	0.01531
Contig14543		ssa-miR-449a-5p	6	24	0	18	GTTAGATATAACTGCACT	(((((.....(((((.((&)))))))......)))))	-11.4	0.998607537	-21.4	0.038971
Contig14594		ssa-miR-169q-5p	14	40	1	23	GCTGTGGTCTGTCTACAATATCTGGA	((((.((...((((((...(((((((&)))))))..)))))).))))))	-23.9	0.998436209	-29.6	0.009558
Contig14601		ssa-miR-181b_A-5p	8	40	1	22	CCCAGTACTGATTTTCCAGTTGTTTTGAATGT	(((...(((((.....((((.....(((((((&)))))))..))))))))))))	-16.8	0.998885633	-23	0.030965
Contig14601		ssa-miR-222b-3p	22	43	1	20	TCCAGTTGTTTTGAATGTGGC	((((((.(((..(.(((((((&)))))))).))).))))))	-18.8	0.99573199	-24.1	0.017275
Contig14618	[6e-39 - sp|Q6PBT6|GFRP_BRARE GTP cyclohydrolase 1 feedback regulatory protein (GTP]	ssa-miR-6221-3p	153	171	0	21	GCTTCTGTTCTTTGTGAT	(((((.((((((((((((&)))))))...))))).)))))	-18.9	0.991101193	-25.6	0.042076
Contig14619		ssa-miR-204-5p	212	230	0	21	GGTTAGAAAGGAAGGGAA	((((((..(.((((((((&)))))))).)....))).)))	-14.6	0.996630779	-26.5	0.036408
Contig14623		ssa-miR-new186-5p	18	37	1	21	CAGAAACTCTTAGGGACCA	((.((((..((.(((((((&))))))).))...)))).))	-17.8	0.998272776	-23.6	0.008509
Contig14623		ssa-miR-new2-5p	18	37	0	20	CAGAAACTCTTAGGGACCA	((.((((..((.(((((((&))))))).))...)))).))	-17.7	0.991313035	-23.7	0.007971
Contig14626		ssa-miR-184-3p	12	39	1	22	GCATACTTGTCTAGAACACATCCGTCC	((...((((((.((......(((((((&)))))))...)))))))).))	-21.2	0.998272776	-26.6	0.024225
Contig14652		ssa-miR-new134-3p	530	556	0	21	AGTCTGGAACCTCAACTGAATGCATC	((((..(((((......(.(((((((&))))))))..)))))..))))	-23.5	0.998582834	-28.7	0.034461
Contig14652		ssa-miR-new158-5p	423	445	0	18	CATCTATGAGGTCATGTCCTTA	((((...(((((..((((((((&))))))))))))).))))	-23.1	0.994629028	-29.1	0.02841
Contig14653	[1e-63 - sp|P52161|MAX_BRARE Protein max (Myc-associated factor X)]	ssa-miR-3250-3p	11	30	1	18	CACAGTGCTATCACTAGAG	((((((.....(((.((((&)))))))....))))))	-14.8	0.999307784	-25.5	0.02228
Contig14661	[1e-69 - sp|Q7ZTI5.1|MED21_DANRE Mediator of RNA polymerase II transcription subunit 21 (Mediator]	ssa-miR-33_A-3p	145	171	0	21	TCTCGCAATATGTGAGTGGGACATTG	(((.(((...(((....(((((((((&))))))))).))).))).)))	-19.7	0.990959705	-25.3	0.030092
Contig14664	[2e-85 - sp|Q9UKT8.2|FBXW2_HUMAN F-box/WD repeat-containing protein 2 (F-box and WD-40]	ssa-miR-new43-5p	173	200	0	21	CTGTCAGATAGAGTATTGGAGATGGCT	(((.((((......((((..(((((((&)))))))..)))))))).)))	-22.1	0.993582452	-27.4	0.018023
Contig14687		ssa-miR-new121-3p	3	32	1	19	CATCTGAAAATGGACAAAAAACGGGGGGA	((((((.....((((.......(((((((&))))))).))))))))))	-18.7	0.998885633	-26	0.020822
Contig14691		ssa-miR-66-5p	183	211	0	22	TGTCTAACTGTCTCAAGGAAGGTCACCA	((((...(((((((......((((((((&)))))))))))))))...))))	-24.6	0.993036218	-30.2	0.006081
Contig14692		ssa-miR-130b-5p	211	231	1	20	TGGTGAAAGAGAGGAAAGAG	(((((.((.((.((((((((&)))))))))).)).)))))	-21	0.996120501	-25.6	0.04462
Contig14697		ssa-miR-new19-5p	43	63	1	18	GGACAGATAACAAAACAGAT	((((((...((.((((((((&)))))))))).))))))	-18.1	0.992726999	-23.6	0.039859
Contig14700		ssa-miR-new121-3p	2	15	1	21	ACCATTAGGAGGA	(((((((((((((&))))))).......))))))	-16.81	0.999178394	-22.9	0.00098
Contig14701		ssa-miR-217-5p	41	60	0	17	TAGTTCCGACAATGCAGTA	(((((((....((((((((&))))))))..)))))))	-20.2	0.995834107	-25.7	0.03608
Contig14703		ssa-miR-new126-5p	11	40	1	23	TTGTAACGATCGTCCAAAGGAGTAGACCA	(((((.(.((((((((.......((((((&))))))))))).)))).)))))	-17.31	0.995548061	-23.4	0.031452
Contig14710		ssa-miR-100-5p	39	59	1	18	AGATGGGATCTTAAACGGGT	((.(.((((((...((((((&)))))))))))).).))	-18.8	0.993112331	-24.9	0.016271
Contig14710		ssa-miR-100a-5p	39	59	1	18	AGATGGGATCTTAAACGGGT	((.(.((((((...((((((&)))))))))))).).))	-18.8	0.993112331	-24.9	0.016271
Contig14717		ssa-miR-5101-5p	91	109	1	19	GTCATAAAATATGGCCGC	((((....((((((((((&))))))))))....))))	-23.8	0.992292663	-28.3	0.003914
Contig14728		ssa-miR-new118-3p	11	30	1	19	GGTTATAGTCACAGCTGTG	((((....((.((((((((&))))))))..))..))))	-19.3	0.997051387	-24	0.026953
Contig14736		ssa-miR-new208-5p	53	85	0	21	AGCCATGATGTTAGGTTTATTTGACTGCCTGG	(((((.((.....((((.......((((((((&))))))))))))..)))))))	-22.41	0.999040876	-28.1	0.031727
Contig14742		ssa-miR-new151-3p	131	148	0	17	GGTTTGGTAGGTTACCT	((((..(..((((((((&))))))))..)..))))	-24	0.997051387	-27.7	0.008649
Contig14757	[3e-96 - sp|Q3T0T7|SAR1B_BOVIN GTP-binding protein SAR1b]	ssa-miR-6452-3p	76	95	1	21	GGGCTACATCATTTCTGTT	(((((((....((((((((&)))))))).....)))))))	-21.2	0.995434379	-26	0.01887
Contig14765		ssa-miR-729-3p	52	75	0	21	TCTGGGTTCAGTTTTGTACCCAT	((..((((..((.(..(((((((&)))))))..).))))))..))	-21.4	0.991313035	-26.3	0.011643
Contig14777	[2e-11 - sp|Q8N0X7|SPG20_HUMAN Spartin (Trans-activated by hepatitis C virus core protein 1)]	ssa-miR-2550_B-3p	26	49	0	21	CTACTTGCCAAGTCTGTCATAGG	((((((......(((((.(((((&)))))))))).....))))))	-13.1	0.991912865	-34.2	0.001744
Contig14790		ssa-miR-750-5p	20	45	0	20	GGGTAGGGATGTTAAAAGGTCTGAG	((((.((.((((.....((((((((&))))))))))))..))))))	-20	0.992726999	-25.6	0.005716
Contig14790		ssa-miR-new96-3p	22	49	1	24	GTAGGGATGTTAAAAGGTCTGAGGCCA	((...((((((....((...(((((((&))))))).)))))))).....))	-20.1	0.999911721	-26.3	0.005841
Contig14794		ssa-miR-new36-5p	56	81	1	21	TCCAAGCCAGGTTATCTATCTGTCC	((((....(((((.....(((((((&))))))))))))....))))	-20.7	0.998272776	-26.3	0.032653
Contig14797		ssa-miR-new98-5p	11	32	0	20	TCAGATGATGTCAGGAAGAGG	(((((.((((...((((((((&))))))))..)))).)))))	-24.8	0.99360198	-29.6	0.012761
Contig14803		ssa-miR-new126-5p	7	33	1	21	GCAGCGAAACAACAAATTAGAGACCA	((((((......(......(((((((&))))))).).....))))))	-19.2	0.999919984	-25	0.015671
Contig14818		ssa-miR-new256-3p	53	84	0	22	CAAGAGGCATTTTTTCAATAAAACTACTGAA	((((.(((......((((((....(((((((&)))))))))))))..)))))))	-16.5	0.996157977	-22.9	0.04416
Contig14825		ssa-miR-1692_A-3p	105	134	0	22	TGAGCGACGTGATGATTTTCTACCAGCGA	(((((..((....(((((...((((((((&))))))))..))))))))))))	-22	0.995434379	-32.9	0.003696
Contig14841		ssa-miR-188-5p	3	24	1	21	GGAAAATAAAGACACGGCTGT	((...(.((..((((((((((&))))))).)))..)).).))	-16.2	0.999116834	-21.3	0.039921
Contig14868		ssa-miR-new93-5p	11	36	0	19	GGACATTTAGCTCATTTGTCCTGGG	((((....((((.....((((((((&)))))))).))))..))))	-18.8	0.995434379	-24.6	0.043987
Contig14871		ssa-miR-212_C-5p	54	77	1	20	CATTAGTGCTCTTTTTCAGCCAG	(((..(.(.(((....(((((((&))))))).)))).)..)))	-14.4	0.998891393	-22.5	0.04872
Contig14874		ssa-miR-new212-5p	147	178	0	22	GCCTGGAATAACAGAATAGAAATAAAACAGA	((((((.....((((...((....(((((((&))))))).)).)))).))))))	-21.3	0.997224258	-28.2	0.031907
Contig14883		ssa-miR-30e_B-3p	128	147	0	21	TTGCAGAGACCACTGAAAG	(((((((.(((((((((((&)))))))).)).).)))))))	-20.6	0.99630352	-25.2	0.039455
Contig14904		ssa-miR-new107-5p	36	58	1	22	GCCCAAAGGAGTTTTCCCTGGC	((.....(((.....(((((((&))))))).....)))....))	-20.2	0.997399423	-24.5	0.008477
Contig14906		ssa-miR-new126-5p	220	241	1	22	TGTTGAGGCTGTAGAGGACCA	(((...(.((((..(((((((&)))))))..)))).)...)))	-18.8	0.991282309	-30.9	0.011702
Contig14914	[2e-31 - sp|Q800Y2.1|MGP_ARGRE Matrix Gla protein precursor (MGP)]	ssa-miR-new145-3p	21	36	0	18	ATAGCAATTATTCCT	((((((..(((((((&))))))).....))))))	-14.4	0.998911343	-27.8	0.032089
Contig14918		ssa-miR-101b-5p	123	149	0	21	GTGCCGTTTGTGTACCTAAATGACTG	(..(((.....(((((...(((((((&)))))))...))))))))..)	-22.1	0.999780216	-26	0.020113
Contig14920		ssa-miR-193-3p	22	49	1	22	AGATGAGACCATGTTGAAAGGGCCAGT	((.((.(((....(((...((((((((&)))))))).))).))).))))	-22	0.998326848	-29.4	0.015227
Contig14924		ssa-miR-221b_C-3p	153	183	1	24	AGGCACTTTTTGTAACAACCTTGAGGAGGA	(((((.....((((....((((.(((((((&))))))))))).))))..)))))	-20.1	0.998885633	-27.1	0.04519
Contig14931	[1e-61 - sp|Q9H1K1|ISCU_HUMAN Iron-sulfur cluster assembly enzyme ISCU mitochondrial precursor]	ssa-miR-2550_B-3p	93	112	0	21	CCATCCTTCTATATATGGG	((((((((((.((((((((&)))))))).)))..)))))))	-21.2	0.994991496	-26.3	0.032235
Contig14938		ssa-miR-new126-5p	510	535	1	26	ACACTTAAGGCAGCTGAGAAGACCA	(((((...((((.(((..(((((((&)))))))...))).))))..)))))	-25.9	0.999284908	-31.4	0.013262
Contig14944	[4e-12 - sp|P08760|KAD3_BOVIN GTP:AMP phosphotransferase mitochondrial (Adenylate kinase 3) (AK3)]	ssa-miR-3250-3p	58	85	1	22	GTGGCATGGTCTTATATAGGCACAGAG	(..(((((((.......((((((((((&)))))))).)))))))))..)	-24.01	0.995434379	-29.2	0.011077
Contig14944	[4e-12 - sp|P08760|KAD3_BOVIN GTP:AMP phosphotransferase mitochondrial (Adenylate kinase 3) (AK3)]	ssa-miR-new96-3p	202	237	0	24	GTTTTTTGGACAGAAATGCCTGAATGTGAGGCCAG	((((((((.......(((((.(...(.((((((((&)))))))))).)))))))))))))	-26.41	0.994629028	-32.3	0.003021
Contig14954		ssa-miR-101b-5p	249	276	0	24	ATAGAAATGGTAGTTATTTATAACATG	((((...(((((.((((..(((((.((&))))))).)))))))))...))))	-11.6	0.991952568	-27.6	0.030539
Contig14955		ssa-miR-193a-5p	11	32	0	22	TCAGTCACCTACATAGACCCA	(((.(..((..((.(((((((&))))))).))..))...).)))	-18.5	0.994381462	-24.7	0.009084
Contig14959		ssa-miR-new141-5p	10	32	0	17	GGACAGTCTTTATTCCATCCAG	((.(.(((((....((((((((&))))))))))))).)))	-17.7	0.99268474	-23.8	0.002556
Contig14959		ssa-miR-new213-3p	10	32	0	17	GGACAGTCTTTATTCCATCCAG	((.(.(((((....((((((((&))))))))))))).)))	-17.7	0.99268474	-23.8	0.002556
Contig14962	[2e-61 - sp|Q99808.3|S29A1_HUMAN Equilibrative nucleoside transporter 1 (Equilibrative]	ssa-miR-221b_C-3p	59	83	1	23	GGTAGAACTCCAGTTTAGGGAGGA	(..(((.....((((..(((((((&)))))))..))))...)))..)	-20.4	0.995128891	-25.3	0.013412
Contig14999	[5e-48 - sp|P63030|BR44L_MOUSE Brain protein 44-like protein]	ssa-miR-210-3p	210	231	1	19	GCCTAATGTTTTTTACGCACA	(((...((((...((((((((&)))))))).))))..)))	-20.6	0.998106623	-25.8	0.043603
Contig15007	[1e-69 - sp|Q6PEC4.3|SKP1_RAT S-phase kinase-associated protein 1 (S-phase kinase-associated]	ssa-miR-30e_B-3p	11	36	0	22	GCTGCCAACACTAACACACTGAAAG	(((((.((((((.....((((((((&)))))))).)).)))).)))))	-20.1	0.994991496	-25	0.01314
Contig15012		ssa-miR-21_B-5p	112	134	1	22	TTAACATGTGTCATTATAAGCT	(((((((..(((...(((((((&)))))))..)))..)))))))	-15.8	0.99964691	-24.8	0.045268
Contig15038		ssa-miR-new126-5p	2	21	0	21	GTGCACTACTTTAGACCAG	(((((((.((..(((((((&)))))))..))..))))).))	-21.3	0.997469271	-26.2	0.036516
Contig15047	[9e-59 - sp|P15535.1|B4GT1_MOUSE Beta-14-galactosyltransferase 1 (Beta-14-GalTase 1) (Beta4Gal-T1)]	ssa-miR-new212-5p	28	48	0	18	GGAAGAGATGAACAAACAGG	((.((((....(((((((((&))))))))).))))..))	-16.8	0.992565319	-22.7	0.04236
Contig15047	[9e-59 - sp|P15535.1|B4GT1_MOUSE Beta-14-galactosyltransferase 1 (Beta-14-GalTase 1) (Beta4Gal-T1)]	ssa-miR-new98-5p	11	35	1	22	GGACAAAGGATGAATGAGGAAGAG	((.((.(((((((....(((((((&))))))).))))))).)).))	-24.4	0.997243884	-29.6	0.000711
Contig15066	[1e-30 - sp|Q7ZUC7|PGES2_BRARE Prostaglandin E synthase 2 (Microsomal prostaglandin E synthase 2)]	ssa-miR-new38-5p	132	154	0	21	CATACTTGGCAAAAGGAACAGA	((((..((((....((((((((&)))))))).))))....))))	-19.3	0.993036218	-24.9	0.046013
Contig15073		ssa-miR-212_B-3p	1	22	0	21	AGTCTTGATTGGTGGCTGTTG	((((.((((((..((((((((&))))))))..)))))).))))	-21.3	0.994117341	-24.9	0.037531
Contig15079	[9e-42 - sp|Q96RL7|VP13A_HUMAN Vacuolar protein sorting-associated protein 13A (Chorein)]	ssa-miR-new249-5p	0	19	0	21	TAGGCAAAGGAAAGAGTAA	(((((...((.((((((((&))))))))..))....)))))	-15.3	0.995434379	-20	0.033608
Contig15082	[4e-24 - sp|Q66L32|TIM8A_XENLA Mitochondrial import inner membrane translocase subunit Tim8 A]	ssa-miR-3396-5p	15	34	1	19	TGGTGTTCAATTGCGATCC	(((((..(....(((((((&)))))))...)..)))))	-20.8	0.999888588	-25.2	0.025179
Contig15082	[4e-24 - sp|Q66L32|TIM8A_XENLA Mitochondrial import inner membrane translocase subunit Tim8 A]	ssa-miR-new61-5p	15	34	1	19	TGGTGTTCAATTGCGATCC	(((((..(....(((((((&)))))))...)..)))))	-20.8	0.999888588	-25.2	0.025179
Contig15116		ssa-miR-5101-5p	166	187	1	19	GTATTTTCGACATGGCTCATC	((.....(.(((((((.((.(&)))))))))).)....))	-14.2	0.996532835	-26.4	0.028183
Contig15138		ssa-miR-new120-3p	71	93	1	21	GCATCAATGAACTGATGGCTGA	(((.....((.(((.(((((((&))))))).))).))...)))	-18.6	0.998726339	-23.6	0.044272
Contig15164		ssa-miR-new126-5p	289	316	1	24	ACTGTACACATTGTAGAGATAAGACCA	(((((((((.((((.....((((((((&)))))))).))))))).))))))	-23.6	0.992726999	-29.5	0.020555
Contig15171		ssa-miR-103_B-3p	386	411	0	20	CATGTGTTGTACCGATGAGTGTCTG	(((((.((((((.....((((.(((&))))))))))))).)).)))	-14.5	0.991127658	-27.2	0.046489
Contig15176	[2e-47 - sp|Q5E966.1|EIF3I_BOVIN Eukaryotic translation initiation factor 3 subunit I (Eukaryotic]	ssa-miR-15a_C-3p	72	95	0	20	AGTCTGGATGTCGTTGATCTGTT	(((((((...((.(.((((((((&)))))))).).)))))))))	-20.7	0.997613442	-26.3	0.007048
Contig15176	[2e-47 - sp|Q5E966.1|EIF3I_BOVIN Eukaryotic translation initiation factor 3 subunit I (Eukaryotic]	ssa-miR-27a-3p	27	50	1	19	GGAGCAGTCTTTAAAGGCTGTGA	(((((((((.......(((((((&)))))))))))..)))))	-18.01	0.998272776	-23.6	0.037673
Contig15182	[2e-34 - sp|Q3ZB90.1|KLDC6_DANRE Kelch domain-containing protein 6]	ssa-miR-new208-5p	269	295	1	21	AGCCTGATAGTTTTCTGTTCTACCTG	((((.((..(......((((((((((&)))))))))))..)).))))	-21.4	0.992292663	-27.4	0.031092
Contig15184	[4e-24 - sp|Q02817.2|MUC2_HUMAN Mucin-2 precursor (MUC-2) (Intestinal mucin-2)]	ssa-miR-3741-5p	102	129	1	21	TCCATTTGCATCAGTTTTCTCAGTTCC	(((...((((((.......((((((((&))))))))..)))))).)))	-21.5	0.997051387	-27.5	0.012269
Contig15184	[4e-24 - sp|Q02817.2|MUC2_HUMAN Mucin-2 precursor (MUC-2) (Intestinal mucin-2)]	ssa-miR-new258-5p	149	174	1	21	GGAACACTGGGCATTCCAATTTGGA	((((((..(((....((.(((((((&)))))))))..)))))))))	-19.8	0.994329022	-25.8	0.030949
Contig15184	[4e-24 - sp|Q02817.2|MUC2_HUMAN Mucin-2 precursor (MUC-2) (Intestinal mucin-2)]	ssa-miR-new45-5p	102	129	1	21	TCCATTTGCATCAGTTTTCTCAGTTCC	(((...((((((.......((((((((&))))))))..)))))).)))	-21.5	0.997051387	-27.5	0.012269
Contig15202		ssa-miR-193-3p	108	140	0	22	GGTGGAATTCCACTTTAACTGTCTGGCCAGTT	(((((......((((....(((..((((((((&)))))))).))))))).)))))	-19.2	0.992726999	-26.6	0.037977
Contig15226		ssa-miR-new66-5p	113	134	1	20	GTAATTCTGCCCCTGAACAAG	((((..(.((((..(((((((&))))))))))).)..))))	-15.2	0.99573199	-26.8	0.044532
Contig15228		ssa-miR-new91-5p	57	74	1	18	CAGTCCTTTCAGATCTG	((((((...((((((((&))))))))...))))))	-22.9	0.995434379	-27	0.036529
Contig15231		ssa-miR-new114-5p	5	41	1	24	TGGAATCTACATGCTCTACGAGTGGATATCTATGGG	((((..((...((((......(((((....((((((&)))))))))))))))))..))))	-21.6	0.995548061	-27.8	0.021363
Contig15233		ssa-miR-551-3p	14	40	0	20	AGAAAAAAAAGGAATATATGGGTCGT	(((((...(((((.....((((((((&)))))))))))))..)))))	-22.7	0.9976903	-29	0.000153
Contig15233		ssa-miR-551a-3p	24	40	0	19	GGAATATATGGGTCGT	(((((...((((((((&))))))))......)))))	-16.2	0.9970666	-21.4	0.027672
Contig15234		ssa-miR-205a-5p	64	92	0	21	AGAAAAAAGGAGAAATGTCAATGGAGGA	(((.....((.....((..(((((((((&))))))))).))))....)))	-12.7	0.999139564	-30.9	0.00988
Contig15234		ssa-miR-new140-5p	72	91	1	22	GGAGAAATGTCAATGGAGG	(((((..(..(((((((((&))))))).))..)..))).))	-14.2	0.998272776	-30.4	0.012402
Contig15237	[2e-49 - sp|Q9CY16|RT28_MOUSE Mitochondrial 28S ribosomal protein S28 (S28mt) (MRP-S28)]	ssa-miR-new267-3p	2	21	0	17	GAACAGCATTGACTCCGAA	((((.((.....(((((((&)))))))..))..))))	-15.5	0.994381462	-20.7	0.028338
Contig15241		ssa-miR-30d_A-5p	4	27	0	19	CTAGTTGTAGGACCAGGTTTACA	(((((((..(((....(((((((&))))))).))).)))))))	-17.6	0.991313035	-23.1	0.019762
Contig15242		ssa-miR-new146-5p	282	304	1	22	TGGCATGTTATAGAAAGGGTCC	(((((.(((.....((((((((&)))))))).....))))))))	-22.2	0.997051387	-28.3	0.03568
Contig15242		ssa-miR-new212-5p	0	26	0	19	TGAGCCTCTGTGAGGTTTCAAACAGA	((.(((.....((((...((((((((&)))))))).)))).)))))	-21.1	0.997407479	-27.4	0.048707
Contig15253		ssa-miR-new78-5p	12	36	0	20	GACTTTGAAAGTATTGCTACGGTG	(.(((....(((.(..((((((((&))))))))..))))..))))	-17.5	0.997051387	-22.2	0.047233
Contig15254		ssa-miR-new93-5p	18	39	0	20	CAGATATATCTATGTCCTGGG	(((((....((..((((((((&)))))))).))....)))))	-19.1	0.996630779	-22.9	0.0087
Contig15255		ssa-miR-10c-5p	2	38	1	20	AAATCCTACAGGAGGGTAACTCTTCACGAACAGGGT	((((((....(((.......(((......(((((((&)))))))))))))))))))	-15.71	0.996423746	-22.8	0.045619
Contig15263	[5e-12 - gnl|CDD|88746 pfam00168 C2 C2 domain..]	ssa-miR-new97-5p	20	44	1	20	ACATCAGTTACCAGTAAGCCAGAG	((((.(((((.(((...(((((((&)))))))))))))))))))	-21.5	0.994184639	-26.1	0.013794
Contig15274	[6e-40 - sp|P19075|TSN8_HUMAN Tetraspanin-8 (Tspan-8) (Transmembrane 4 superfamily member 3)]	ssa-miR-223-5p	0	24	0	23	TAATGCAGCAACACGTGATACACT	((((.((((.......((((((((&))))))))......)))).))))	-14.62	0.999662466	-19.9	0.042714
Contig15280		ssa-miR-6496-5p	160	192	1	26	GGACAAGAGAGGTAATTGGACTTTGTGGCTCT	((((..(.(.((...((((.(.(((.((((((&))))))))).)))))..))))))))	-20.9	0.992944055	-26.8	0.027245
Contig15303	[2e-30 - sp|Q9Y6G3.1|RT32_HUMAN Mitochondrial 28S ribosomal protein S32 mitochondrial precursor]	ssa-miR-new238-3p	217	234	0	18	CATGAAATTCTGGGACA	((..(...(((((((((&)))))))))....)..))	-18.7	0.998666172	-26.6	0.048231
Contig15340		ssa-miR-19b_B-3p	38	57	0	18	GCCATACATGTGTGCAATA	(((..(((...((((((((&)))))))).)))...)))	-16.1	0.997309925	-31	0.003636
Contig15340		ssa-miR-92a-3p	38	57	0	18	GCCATACATGTGTGCAATA	(((..(((...((((((((&)))))))).)))...)))	-16.1	0.997309925	-31	0.003636
Contig15340		ssa-miR-92b-3p	38	57	0	18	GCCATACATGTGTGCAATA	(((....(((.((((((((&)))))))).)))...)))	-16.5	0.997309925	-28.9	0.010958
Contig15340		ssa-miR-new126-5p	218	256	0	25	CACTGTTGATGAATCTTTGAGCCATTTACAAAGGCCAG	((((((.(....((((....(((.......((((((((&)))))))).))))))).).))))))	-24.3	0.998106623	-30.7	0.005762
Contig15350	[2e-11 - sp|Q3SZX0|PLM_BOVIN Phospholemman precursor (FXYD domain-containing ion transport]	ssa-miR-new121-3p	98	120	0	20	TCAACTAGGACAAAAGGAGGAG	(((.(((((((...((((((((&)))))))).))))))).)))	-27.7	0.99268474	-32.7	0.000374
Contig15366	[4e-42 - sp|Q5R8E4|FA82B_PONPY Protein FAM82B]	ssa-miR-new46-5p	11	37	0	22	TCTTTTGGATTTAGCTCGATGGCCCT	((.(((((...(((..(.((((((((&))))))))).)))..)))))))	-18.2	0.992726999	-24	0.045686
Contig15372		ssa-miR-130b-5p	59	88	1	22	AGGGGCTGTGATAGGGTAAATAAAAAGGG	((..(.((..((((((.......((((((&))))))))))))..)))..))	-19.11	0.998261061	-23.8	0.023828
Contig15377		ssa-miR-1692_B-5p	131	152	0	18	CCTTTTCTCCTTGACCAACTG	((((..(((....((((((((&)))))))).)))..))))	-20.9	0.994629028	-25.1	0.036499
Contig15391		ssa-miR-new209-3p	271	294	0	21	TGCAAATCATGTGACAACACAGA	((((((((.((.(..((((((((&)))))))).).))))))))))	-21.1	0.996781536	-26.6	0.042896
Contig15391		ssa-miR-new292-3p	271	294	0	21	TGCAAATCATGTGACAACACAGA	((((((((.((.(..((((((((&)))))))).).))))))))))	-21.1	0.996781536	-26.6	0.042896
Contig15393		ssa-miR-new148-5p	146	173	1	26	GGAAATATCCTGTATCTCTGAGTTACG	((....(((((.((((((.((((((((&)))))))).)))))))))))...))	-23.3	0.994629028	-28.1	0.01337
Contig15402		ssa-miR-new264-3p	30	57	0	22	GTCATTATCATGATTCACTCCCAGGAA	(((.....(((((((.....(((((((&)))))))...)))))))..)))	-18.8	0.996388737	-24.4	0.009158
Contig15403		ssa-miR-3741-5p	178	206	1	23	GCTATGTCAACTGCAGTTATTCAATTCC	(((.......(((((....(((((((((&)))))))))...)))))..)))	-21	0.993080381	-26.3	0.039911
Contig15403		ssa-miR-new45-5p	178	206	1	23	GCTATGTCAACTGCAGTTATTCAATTCC	(((.......(((((....(((((((((&)))))))))...)))))..)))	-21	0.993080381	-26.3	0.039911
Contig15408		ssa-miR-new126-5p	134	157	1	24	ACTGCAGATACTGTACAAGGCCA	(((((((...(((..((((((((&))))))))..)))...)))))))	-31.7	0.998106623	-36.3	0.000109
Contig15419		ssa-miR-new80-3p	248	275	0	20	TGAACTGGTTAATGTCAAACAGTGCTG	(((((.((.....(((...((((((((&)))))))).))).)))))))	-24.2	0.997051387	-30	0.013778
Contig15434		ssa-miR-new212-5p	4	29	0	20	CTGAGCTCCTCAGCTACAAACAAGA	(((.((....(((..((((((.(((&)))))))))...))))))))	-13.6	0.993112331	-27.4	0.002706
Contig15441		ssa-miR-193-3p	480	500	1	19	GGGTATTTTATAGGGCCAGT	(((.(((((...((((((((&))))))))..))))))))	-24.9	0.995322567	-30	0.020367
Contig15455		ssa-miR-new182-3p	62	79	1	21	TTTCACCTCTGAGTGTG	(((((((((.(((((((&)))))))..))))..)))))	-18.2	0.994184639	-23.3	0.048122
Contig15466		ssa-miR-new272-3p	98	117	0	18	CCTAACACATCCTGCTCAA	(((.......(((((((((&)))))))))......)))	-19.12	0.999016533	-25.3	0.019146
Contig15471		ssa-miR-new46-5p	75	110	0	24	GGCCTTTTGATTGGCTCTTCCTGTTTTGTAGCCCT	(((((......((((.......((..(((((((((&)))))))))...))))))))).))	-19.11	0.993080381	-24.9	0.030808
Contig15497		ssa-miR-207a_A-3p	35	55	0	17	ATCTGTTTACTTAGGGCTCT	((((((......(((((.((&)))))))....))))))	-14.9	0.995548061	-22.9	0.04367
Contig15509		ssa-miR-133_A-3p	9	36	0	21	CACTGTGTGCAAGGAATATGGGACCAA	(((((.((.....(((...((((((((&)))))))).))).))))).))	-18.2	0.995434379	-24	0.010015
Contig15509		ssa-miR-133a-3p	9	36	0	21	CACTGTGTGCAAGGAATATGGGACCAA	(((((.((.....(((...((((((((&)))))))).))).))))).))	-18.2	0.995434379	-24	0.010015
Contig15509		ssa-miR-new114-5p	3	31	1	24	TGTAGTCACTGTGTGCAAGGAATATGGG	((.((.(.((((.(((..((.(((((((&))))))))))))))))).)).))	-21.7	0.997243884	-25.9	0.004339
Contig15524		ssa-miR-new288-5p	60	82	1	24	AGTTGGTTGAATTTCTGCCCCA	((((((..(((...((((((((&)))))))).....))).))))))	-24.8	0.997051387	-31.2	0.001249
Contig15525		ssa-miR-new297-3p	468	491	0	22	TGTGAAGGCAACAAAGATGCAGA	((((.((((.(((..((((((((&))))))))..))))))).))))	-23.3	0.993627731	-29.3	0.028709
Contig15528	[6e-20 - sp|P34712.2|MDR1_CAEEL Multidrug resistance protein 1 (P-glycoprotein A)]	ssa-miR-new110-5p	66	93	1	21	CTGGTCAATCAGAATGATCTGATCCGC	((((..((.((((......((((((((&))))))))))))))..))))	-21.9	0.997051387	-27.1	0.030943
Contig15540		ssa-miR-new222-3p	7	32	0	21	GGGCCCTATTCTCTATTATAGTGCA	((.(((...(((......(((((((&)))))))..)))...))).))	-16.3	0.993582452	-21.7	0.015126
Contig15540		ssa-miR-new222-5p	7	32	0	21	GGGCCCTATTCTCTATTATAGTGCA	((.(((...(((......(((((((&)))))))..)))...))).))	-16.3	0.993582452	-21.7	0.015126
Contig15548		ssa-miR-new268-3p	115	134	1	20	TTGGTAGTGGAAAGGCAGA	((((((.((((((((((((&))))))).)))))))))))	-19.2	0.992276976	-24.3	0.043884
Contig15559		ssa-miR-new121-3p	19	41	0	18	GTTTAGGAAATAAAGGGAGGGG	((((((((......((((((((&))))))))..))))))))	-22.4	0.997051387	-27.8	0.006875
Contig15559		ssa-miR-new205-3p	15	39	0	20	TCGGGTTTAGGAAATAAAGGGAGG	(((((...(((((....(((((((&))))))).))).)).)))))	-16.2	0.991313035	-27.3	0.009109
Contig15572		ssa-miR-771-5p	285	305	0	21	GTTTATGGTAGTTTGCAGAG	(((((.(((((..(((((((&)))))))..))..))))))))	-17.5	0.995225057	-32.2	0.002344
Contig15592		ssa-miR-new159-3p	10	29	0	19	AGCTGATCATTCCTGGTAT	((((...((..((((((((&))))))))...))..))))	-17	0.995434379	-22.9	0.024904
Contig15595		ssa-miR-new126-5p	30	57	1	24	AGTGGAGGATTTGGACAAAGTAGACCA	(.((.((.(((((..((....((((((&))))))))..))))).)).)).)	-18.6	0.99671477	-24.7	0.012069
Contig15604		ssa-miR-new238-3p	181	200	0	18	CACAACGAAATGTGGGACA	((((((...((.(((((((&))))))).))..))))))	-21.6	0.991313035	-26.4	0.040414
Contig15620		ssa-miR-new227-3p	243	273	0	23	GAGTCAGTACAACAGTGGGAATATGAGGCA	((((..((....((((((.....(((((((&)))))))..))))))..))))))	-21.4	0.996388737	-27.5	0.028466
Contig15634		ssa-miR-new121-3p	286	314	1	22	CGTTGTTTGAAGGACATAAAGGGGAGGA	((..((((..(((((.....((((((((&)))))))))))))))))..))	-21.7	0.994629028	-27.8	0.029893
Contig15650	[1e-36 - sp|Q28296|MAL_CANFA Myelin and lymphocyte protein (T-lymphocyte maturation-associated]	ssa-miR-new158-5p	233	256	1	19	CCATCATAGGCCTACATGTCCTT	((((((.((((.....(((((((&))))))))))).))))))	-23.6	0.996850649	-28.7	0.013264
Contig15667		ssa-miR-101a-3p	33	52	0	19	CAGTTACTCCTGTGCTGTA	((((((.(((.((((((((&)))))))).).))))))))	-18.6	0.991985911	-23.9	0.007934
Contig15676		ssa-miR-new212-5p	116	143	1	22	GCCCGGAATTAGTGCTTTTACAGACAG	(((.((...(((.(.....((((((((&)))))))).).))).)).)))	-14.1	0.995434379	-27.3	0.026445
Contig15679	[1e-62 - sp|Q96DP5|FMT_HUMAN Methionyl-tRNA formyltransferase mitochondrial precursor (MtFMT)]	ssa-miR-new114-5p	22	42	1	20	GATGAGCTGGATCGTATGGG	(((..((((....(((((((&)))))))...))))..)))	-18.1	0.993080068	-24.7	0.027535
Contig15689	[2e-34 - sp|O14548|COX7R_HUMAN Cytochrome c oxidase subunit VIIa-related protein mitochondrial]	ssa-miR-221b_C-3p	148	178	0	25	CAGAGCAAATGTGTTGAAAATGAGGAGGAA	((((.((.(((((((.....(.((((((((&)))))))).)))).)))).))))))	-21.1	0.992726999	-26.7	0.042824
Contig15689	[2e-34 - sp|O14548|COX7R_HUMAN Cytochrome c oxidase subunit VIIa-related protein mitochondrial]	ssa-miR-730-5p	146	174	0	22	TACAGAGCAAATGTGTTGAAAATGAGGA	((((.((((....(((....((((((((&))))))))..))))))).))))	-21	0.997627297	-28.5	0.01287
Contig15701		ssa-miR-new98-5p	120	145	1	21	GCAAGGATGATATGAGGTGGAAGAG	((.(((((((.......((((((((&)))))))))))))))...))	-21.81	0.995434379	-27.3	0.022839
Contig15710	[2e-18 - sp|Q6NV31.1|WDR82_DANRE WD repeat-containing protein 82 (Protein word of mouth)]	ssa-miR-222_A-3p	290	318	0	19	CTAGTTGAGGTTAGCACTATATGTGGCT	(((((...((((((......((((((((&)))))))))))))))))))	-18.1	0.997309925	-28.3	0.041984
Contig15711		ssa-miR-new54-5p	35	58	1	23	TGTTGGTTGAACTAAACGCTGGA	(((((((((.((((..(((((((&))))))).)))))))))).)))	-23.3	0.996242597	-28.4	0.030091
Contig15731		ssa-miR-new126-5p	181	203	1	26	ACAGTGTGGTGGAGAGAGGCCA	(((.((..((.(...(((((((&)))))))...)....))..)).)))	-19	0.991282309	-36.7	0.000995
Contig15740	[2e-40 - sp|Q02084|A33_PLEWA Zinc-binding protein A33]	ssa-miR-new254-3p	151	168	1	19	TCAGGAAGTTTCTGTGG	(((((.(((((((((((&))))))).)))).)))))	-20.2	0.996261967	-25.3	0.037372
Contig15741		ssa-miR-3824-3p	223	246	0	21	CTGGAATGAGTAGGTGTGTCCAA	(((....(((...(((.((((((&)))))))))...)))...)))	-15.9	0.993112331	-27.2	0.037473
Contig15761		ssa-miR-new154-3p	28	45	0	23	AGGTGGTGAATGCTTTA	((((((((..(((((((&)))))))..))......))))))	-15.1	0.991313035	-25.5	0.019686
Contig15762	[8e-11 - sp|Q8N2M8|SFR16_HUMAN Splicing factor arginine/serine-rich 16 (Suppressor of]	ssa-miR-omy-1b-5p	106	132	1	22	GAGTGGTAGAGATGGATTTGGGAGAT	(((((((((...((.....(((((((&))))))))).))))..)))))	-19.4	0.998885633	-24.9	0.046085
Contig15781		ssa-miR-205a-5p	110	135	0	20	GATGAAGGTGGTTGAAGTTGGAGGA	(((...(((((.......(((((((&)))))))..)))))...)))	-20.1	0.999125528	-26.3	0.026552
Contig15794		ssa-miR-new147-5p	29	55	0	23	TTTCAAATGACACGGTATTCGGACCC	((((...((((.(((...((((((((&))))))))...))))))).))))	-25.8	0.997051387	-30.8	0.006028
Contig15806		ssa-miR-new121-3p	28	52	1	22	TATGATGTGGTAACTAGAGGAGGA	(((.((.(((......((((((((&))))))))...))).)).)))	-18.7	0.997051387	-24.4	0.04984
Contig15813		ssa-miR-4155-3p	2	19	0	17	AGTCATTTTCACCATGG	((((.....((((.(((&)))))))......))))	-10.7	0.998609998	-24.9	0.048399
Contig15817		ssa-miR-190_A-5p	34	59	0	19	TCAACTAGATTTTTTGAGCAGGGGG	((((..(((......(.((((((((&)))))))).).))).))))	-16.2	0.9970666	-21.4	0.048734
Contig15829		ssa-miR-new273-5p	268	295	0	22	GGAATGGAATTCATGGAACGGTATCAA	(((((((......((((((((((((((&)))))))))))))).)))))))	-26.1	0.995515034	-31.7	0.002877
Contig15838		ssa-miR-new220-5p	324	350	1	20	TTAGTAAAGAGTAGCTCTCACAGCTC	(((((....((((((....(((((((&))))))).)))))))))))	-22	0.998230352	-28.2	0.024062
Contig15843		ssa-miR-new170-5p	106	128	0	24	AGTAACACATTGAGGTGAATAA	((((.(((....(((.((((((&))))))))).....)))...))))	-11.3	0.996595067	-29.7	0.01616
Contig15853		ssa-miR-4206-3p	6	27	1	20	ATAGGAGGAGAAGTGATCGTC	((((...(((...((((((((&))))))))..)))..))))	-16.8	0.993036218	-22.2	0.009963
Contig15853		ssa-miR-new139-3p	6	27	1	20	ATAGGAGGAGAAGTGATCGTC	((((...(((...((((((((&))))))))..)))..))))	-16.8	0.993036218	-22.2	0.009963
Contig15865		ssa-miR-new79-3p	112	137	0	21	ACTTTGTTTCTGTTTCCTTGTGCTG	(((..(..(((((....((((((((&)))))))))))))..)..)))	-20.5	0.997051387	-26	0.027856
Contig15874	[3e-12 - gnl|CDD|67953 pfam04360 Serglycin Serglycin. Serglycin is the most prevalent]	ssa-miR-6221-3p	3	35	0	26	CCTGCCAGAATGCTAAATATTGAAATTGTGAT	(((((......(((.....((.(..(((((((&)))))))..).)).....))))))))	-15.9	0.999722071	-22	0.049807
Contig15889		ssa-miR-125b-5p	337	361	0	20	ATGAGTACTTTTGGGTGTCAGGGA	(..(((......((((.(((((((&))))))).))))..)))..)	-24	0.994410373	-29.8	0.013168
Contig15889		ssa-miR-125c-5p	342	361	0	21	TACTTTTGGGTGTCAGGGA	(((....((((.(((((((&))))))).))))......)))	-22.6	0.996388737	-28.1	0.030794
Contig15890		ssa-miR-new114-5p	160	191	1	24	TGAGGGACCTTACAGATGTTGTATGTATGGG	((.((((((.......((((((..(((((((&)))))))..))))))))))))))	-25.91	0.998885633	-31	0.013763
Contig15899		ssa-miR-3250-3p	3	28	0	22	ACAGTTTAGTTCAACTACACAGAGT	(((((.((((.......((((((((&))))))))....)))).)))))	-19.3	0.999040876	-25	0.009592
Contig15900		ssa-miR-new134-3p	7	27	1	19	TCTGTGACCAACAGATGCAT	(((..((((....(((((((&)))))))..))))..)))	-15.4	0.998885633	-20.8	0.04964
Contig15905		ssa-miR-10c-5p	219	241	0	22	ACAGATTTAGATCCACGGGGTA	(((((((..((((.((((((((&)))))))).))))..)))))))	-26.1	0.994991496	-29.7	0.016271
Contig15907		ssa-miR-3124-5p	2	25	1	20	ACTTCGTAATAAGTCTCCAACCA	(((((.(....((..((((((((&)))))))))).).))).))	-14.2	0.996630779	-20.4	0.031208
Contig15910	[4e-15 - sp|Q5QD21|TAA7C_RAT Trace amine-associated receptor 7c]	ssa-miR-new238-3p	12	30	0	17	ATAATAGAGCATGGGACA	(((((.((...(((((((&)))))))..)).)))))	-16.6	0.994381462	-21.9	0.016351
Contig15911	[3e-73 - sp|P21566|COF2_CHICK Cofilin-2 (Cofilin muscle isoform)]	ssa-miR-15a_C-3p	99	122	1	20	AGCTTTAGCCCTTTTTGGTCTGT	(((((...(((.....(((((((&))))))).)))...)))))	-18.4	0.999284908	-24.3	0.029244
Contig15911	[3e-73 - sp|P21566|COF2_CHICK Cofilin-2 (Cofilin muscle isoform)]	ssa-miR-new46-5p	87	111	0	23	GTCTAAAGGAATAGCTTTAGCCCT	((((...((..(((...(((((((&)))))))...)))..))..))))	-19.9	0.996388737	-24.4	0.037965
Contig15967		ssa-miR-new2-5p	46	73	0	22	AGTACTCTAATAGGGAATAGGGGGCCA	(((((...((((((......(((((((&)))))))...)))))).)))))	-22	0.991313035	-28.1	0.014916
Contig15993		ssa-miR-5101-5p	9	30	0	18	TCACAGCTTTTCTTGGCCACT	(((.((((...(.((((((((&)))))))).).)))))))	-17.8	0.997309925	-23.3	0.017723
Contig15998		ssa-miR-205b-5p	30	56	0	21	GGGATATTGAGTATGGATATGAAGGA	(((((.(((.((..(((.((((((((&)))))))))))))))))))))	-19.7	0.99676485	-25.3	0.02921
Contig16000		ssa-miR-188-5p	88	107	0	22	TGAGGGAAATAAGGCTGTA	((.((((.(((.(((((((&)))))))..)))..))))..))	-15.9	0.994381462	-28.1	0.039199
Contig16006		ssa-miR-new190-5p	35	57	0	21	GGCCTTAGTTGGAAAGTGATGA	(((((....((((..(((((((&)))))))..))))...)))))	-19.8	0.994410373	-25.6	0.004022
Contig16006		ssa-miR-new249-5p	31	54	0	23	AACTGGCCTTAGTTGGAAAGTGA	(((.((((((.(.(.((((((((&)))))))).).).)))))).)))	-19.9	0.99630352	-25.7	0.004168
Contig16016		ssa-miR-221b_C-3p	279	304	0	24	AGACAGAAACATGCAGAAGGGGGAA	(((((((.....((...((((((((&))))))))...))....)))))))	-26.8	0.997824983	-32.1	0.004314
Contig16035	[4e-91 - sp|P97314|CSRP2_MOUSE Cysteine and glycine-rich protein 2 (Cysteine-rich protein 2)]	ssa-miR-30e_B-3p	22	38	1	19	GTATTTCTGACTGAAA	(((..(((((((((((&)))))))))))....)))	-17.7	0.994835552	-22.7	0.021375
Contig16036	[4e-14 - sp|P82252.1|BAT1_RAT B(0+)-type amino acid transporter 1 (B(0+)AT)]	ssa-miR-new88-5p	160	192	0	21	GGGGATTACAATGTGAACGCTATATGTCTTGG	(((((.......((....(((..(((((((((&)))))))))))).)).)))))	-21.9	0.993972681	-28.8	0.006331
Contig16038		ssa-miR-new47-5p	154	177	1	18	AGCCTGTCAAACTTGTAACACCC	((((((.((......((((((((&)))))))))).))))))	-23.4	0.995434379	-28.6	0.030164
Contig16039		ssa-let-7a_A-5p	1	29	0	22	AACTGCTCAGAATCACATACTTACCTCA	(((((..(((.......(((.(((((((&))))))))))..)))..)))))	-16.8	0.991313035	-21.8	0.026389
Contig16048		ssa-miR-new114-5p	17	38	1	20	GATCTGTATGTGTATGTAGGG	(((((((.((((.((((.(((&))))))).)))))))))))	-20.1	0.993753905	-32.4	0.005172
Contig16063	[1e-10 - UNIPROTKB|P18583 - symbol:SON_HUMAN SON C21orf50 DBP5 KIAA1019]"	ssa-miR-new163-5p	12	30	0	18	GTGGAATTTAGTCTAGTG	(..(((((..((((((((&))))))))..)))))..)	-22	0.997944727	-25.8	0.044878
Contig16063	[1e-10 - UNIPROTKB|P18583 - symbol:SON_HUMAN SON C21orf50 DBP5 KIAA1019]"	ssa-miR-new163-5p	132	150	0	18	GTGGAATTTAGTCTAGTG	(..(((((..((((((((&))))))))..)))))..)	-22	0.996379028	-25.8	0.044878
Contig16063	[1e-10 - UNIPROTKB|P18583 - symbol:SON_HUMAN SON C21orf50 DBP5 KIAA1019]"	ssa-miR-new163-5p	222	240	0	18	GTGGAATTTAGTCTAGTG	(..(((((..((((((((&))))))))..)))))..)	-22	0.999088051	-25.8	0.044878
Contig16067		ssa-miR-new286-3p	32	61	0	22	TGGGAATAGGGTACCATTAGGGATGCCAA	(((((.....((.((....((.(((((((&))))))).)).))))..)))))	-16.9	0.993582452	-23.2	0.023013
Contig16071		ssa-miR-new195-5p	7	36	0	21	TCAGTGCTCTAAAATGAGTCTCTCTGGGG	((((..(.......(((.....(((((((&))))))))))....)..))))	-18.6	0.998187729	-25.1	0.004323
Contig16106		ssa-miR-729-3p	70	101	0	22	GCCCTACAATGGCGGTTTCAAATATACCCAT	((((......((((...(((....(((((((&))))))))))..)).)).))))	-18.4	0.991313035	-25.7	0.044647
Contig16108		ssa-miR-181a-5p	259	283	0	22	CTTTCTGACTCTGGGTTGAATGTT	(((.(((((...(.((((((((((&)))))))))).).))))).)))	-21.8	0.992636096	-27.3	0.031798
Contig16112		ssa-miR-new91-5p	251	281	0	22	AGGATTTATATCAGCCTAATCAAGGTCTGG	((((.......((((((((...((((((((&))))))))..))))))))))))	-27.41	0.992726999	-32.7	0.005483
Contig16120		ssa-miR-193a-5p	30	54	1	21	CAAAATGTGCCTGTAAAAAGACCC	((.....((((((((..(((((((&)))))))))))))))...))	-23.8	0.998673828	-30	0.01339
Contig16125	[1e-110 - sp|Q9DFS6|IF4EA_BRARE Eukaryotic translation initiation factor 4E-1A (eIF4E-1A) (mRNA]	ssa-miR-new168-5p	17	39	1	22	TTGTTGGTTGGTTGTTTTTCCT	(((..(((..(..(((((((((&)))))))))..)..))).)))	-17.9	0.997631212	-20.9	0.03487
Contig16126		ssa-miR-2227-5p	28	47	0	21	GGTTTGGTTGAGATGTGCT	((((((((..(((((((((&)))))))).)..)))).))))	-23.4	0.998164028	-27.4	0.048786
Contig16128	[3e-70 - sp|O73872|SODC_BRARE Superoxide dismutase [Cu-Zn]]	ssa-miR-new126-5p	44	70	1	26	ACACACTAGCCACTGCTTAAAGACCA	((((..((((..((((((.(((((((&)))))))))))))..))))..))))	-26.5	0.996242597	-33	0.001491
Contig16129	[7e-74 - sp|P01116|RASK_HUMAN GTPase KRas precursor (K-Ras 2) (Ki-Ras) (c-K-ras) (c-Ki-ras)]	ssa-miR-new297-3p	3	27	0	20	TGCATTTTTACACATTAGTGCGGG	((((.....((((((..(((((((&)))))))..)))))).))))	-18.5	0.994381462	-22.7	0.01612
Contig16145	[3e-45 - sp|P08520|LEG_ELEEL Beta-galactoside-binding lectin (14 kDa lectin) (Electrolectin)]	ssa-miR-new25_B-5p	252	275	0	21	GCACATTACAAGCTTGGAAGTGT	((.(......(((((((((((((&))))))))))))).....)))	-20.7	0.99387253	-26.7	0.03958
Contig16176		ssa-miR-145-5p	37	63	1	23	AGGAGAATATATCCTGTGTAGCTGGG	(((.((.....(((((.(.(((((((&)))))))..).))))).)))))	-17.7	0.999565613	-23.8	0.013743
Contig16199		ssa-miR-33_B-3p	13	36	1	20	ACTTCATTGCAGTAATACACATT	(((.((((((((....(((((((&))))))))))))))).)))	-20.4	0.99509891	-26	0.001813
Contig16200		ssa-miR-730-5p	32	55	0	22	TATATAGGTATACGCAATGGGGA	((((((.((((.(((((((((((&))))))))))).))))))))))	-22.9	0.993488465	-28	0.042518
Contig16227		ssa-miR-3250-3p	179	211	0	21	CAGAAATCAGCAGTAACTGCTCTCTACAGAGT	(((....((((((.....((.....(((((((&))))))))).))))))..)))	-21	0.995852625	-27.3	0.020502
Contig16227		ssa-miR-new126-5p	10	35	1	26	ACTCTGTGTATTTCCAGTGAGACCA	((.((((((((((((...(((((((&))))))).)).)))))).)))).))	-21.8	0.997867162	-26.6	0.038715
Contig16237	[2e-91 - sp|Q9DDJ0.1|UBC9B_DANRE SUMO-conjugating enzyme UBC9-B (SUMO-protein ligase B)]	ssa-miR-new33-3p	25	46	1	21	GAAGAAATTGGTTTGCTGAGG	(((((.(((.(...(((((((&))))))).).))).)).)))	-17.9	0.998885633	-22.4	0.04859
Contig16255		ssa-miR-375-3p	10	33	1	18	GCTTGCTGAACACATAAGGACGA	((..(((((((......((((((&)))))))))))))..))	-16.7	0.993104502	-21.5	0.037285
Contig16261		ssa-miR-new13-5p	7	24	1	21	TATGCCAATCTGTGCCT	(((((....((((((((&)))))))).......)))))	-18.5	0.995434379	-24.2	0.017946
Contig16280		ssa-miR-new18-5p	140	165	0	18	GTGGTGTTTATTTTTCAGTCTGATT	(..((((.......(((((((((((&)))))))))))))))..)	-22.31	0.995287459	-28.7	0.020019
Contig16296		ssa-miR-new184-3p	35	73	0	25	TATTTCATTGACTGTAAGAGGCCTTCATGTAGCAGTGA	((((((.(((((......(((...((.....(((((((&))))))).)).))))))))))))))	-20.7	0.994381462	-27.5	0.011354
Contig16305		ssa-miR-new118-3p	160	183	0	19	GGTTGATTCTTCCTTGGCTGTAG	((((..((((((...((((((((&)))))))))))))).))))	-23.2	0.993362181	-28	0.025543
Contig16315		ssa-miR-new119-5p	241	266	0	21	AGGTAACCTTTAGGGTTCCTCCTAG	((((..((.....(.((((((((((&)))))))))).)...))))))	-24.2	0.993285853	-29.7	0.007349
Contig16320		ssa-miR-16a_A-5p	585	608	0	21	ATTAGTGTGAATTGGTGCTGCTA	((((((((......(((((((((&)))))))))....))))))))	-19.7	0.992493471	-29.2	0.034897
Contig16320		ssa-miR-new126-5p	610	633	1	23	CTGACAGTATACCATTAAGGCCA	(((.((((((....(((((((((&)))))))))....)))))))))	-22.3	0.997631212	-31.3	0.01636
Contig16332		ssa-miR-125c-5p	5	24	0	21	CACAATCGAACATCAGGGA	((((.(((....(((((((&))))))).....)))..))))	-17.2	0.994381462	-22	0.01143
Contig16336		ssa-miR-2184_D-5p	13	30	1	20	GCTGGTGAATTTACTGT	((..(((((((((((((&)))))))..))))))..))	-12.8	0.991187006	-23	0.024007
Contig16347		ssa-miR-194_A-5p	8	25	0	19	ACTGGAGAGATGTTACA	(((((((...(((((((&)))))))....))))).))	-15.6	0.991313035	-20.9	0.024273
Contig16355		ssa-miR-new262-5p	5	26	1	21	AGCATGATCATTACACAGGGG	((((((..((((..(((((((&)))))))..)))))).))))	-15.9	0.994184639	-22	0.032414
Contig16362		ssa-miR-new216-3p	251	276	0	20	CAGGTACAAATCAAATCAACAGTCA	(((((...(((((....((((((((&)))))))))))))..)))))	-20.2	0.998163243	-26	0.046381
Contig16369		ssa-miR-169q-5p	34	60	1	23	GCTGTGGTCTGTCTACAATATCTGGA	((((.((...((((((...(((((((&)))))))..)))))).))))))	-23.9	0.997243884	-29.6	0.006544
Contig16382		ssa-miR-new66-5p	109	131	0	21	GGCAAGTCAGTTAAGAACAAAT	((((((.((((...((((((((&))))))))..)))).))))))	-21.7	0.997613442	-26.1	0.017751
Contig16401		ssa-miR-new226-5p	2	23	1	19	GTACTGTAGTTAAAGACAGGC	((.((((((((...(((((((&))))))).))))))))))	-19	0.992726999	-23.5	0.012407
Contig16457		ssa-miR-1660-5p	3	25	0	17	GTGATGTTCTATCGATTCCCTG	((...(((((.....(((((((&))))))))))))...))	-13.3	0.995058393	-28.1	0.015316
Contig16457		ssa-miR-24b_B-5p	54	76	0	19	GTTATTGGCGTTCAAGTAGGCA	(((((..((.....((((((((&))))))))..))..)))))	-24.8	0.995434379	-29.6	0.008999
Contig16486	[4e-14 - sp|Q6UWL2|SUSD1_HUMAN Sushi domain-containing protein 1 precursor]	ssa-miR-3250-3p	190	212	0	20	AGCTGCAGTCAAACACAAGAGT	(((.(((((....(((.(((((&))))))))....))))))))	-16.8	0.992932106	-27	0.018648
Contig16499		ssa-miR-new126-5p	64	88	1	21	GCAGCAGGAGCATCATAGAGACCA	((((((...((......(((((((&)))))))..))...))))))	-22.4	0.992426669	-28.5	0.013882
Contig16503	[9e-12 - sp|P03934|TC1A_CAEEL Transposable element Tc1 transposase]	ssa-miR-new70-3p	140	164	1	21	GGTTTTGTCCATGCCATTTGTCTT	((...((((..(((....((((((&)))))))))..))))...))	-12.4	0.995548061	-26.6	0.032001
Contig16505	[1e-80 - sp|P97633|KC1A_RAT Casein kinase I isoform alpha (CKI-alpha) (CK1)]	ssa-miR-new168-5p	101	125	0	23	ATTGTGGGCAACCCTTTTTTCCTG	((((.((((......(((((((((&)))))))))......))))))))	-19.5	0.996956284	-24.6	0.033645
Contig16510		ssa-miR-new25_A-3p	307	326	1	18	TATGACTCAGACCTAAGCC	((..((((((.((.(((((&)))))))))))))..))	-22.6	0.997395193	-28.1	0.030569
Contig16511	[4e-14 - gnl|CDD|68954 pfam05403 Plasmodium_HRP Plasmodium histidine-rich protein]	ssa-miR-181a-5p	15	36	1	22	CTGACTGTGTGTGATGAGTGT	((.((((...(((.(((((((&))))))).)))...)))).))	-17.3	0.998272776	-24	0.031611
Contig16525		ssa-miR-221b_C-3p	37	66	0	24	AGAACCATTGAAGTCTCATTCTGGAGGGG	(((.....((.(((((((....(((((((&)))))))))))))).))....)))	-19.8	0.991313035	-25.6	0.033782
Contig16543		ssa-miR-460b-5p	14	37	0	22	AGCAACTGTAATGTCACAATGTA	((((...((.((((.((((((((&)))))))))))).))...))))	-18	0.992419313	-23.2	0.03834
Contig16546		ssa-miR-new96-3p	4	26	0	24	GTTATCGGCAGTTTGAGGCCAG	(((....((.....((((((((&))))))))....)).......)))	-20.1	0.994450977	-25.5	0.039238
Contig16548	[2e-19 - sp|P14315.3|CAPZB_CHICK F-actin-capping protein subunit beta isoforms 1 and 2 (CapZ 36/32)]	ssa-miR-489-3p	91	118	0	21	GCAGCCACAGCATAATATTGGATGTCA	((((((...(((((......(((((((&))))))).)))))..))))))	-23.7	0.991313035	-29.5	0.005462
Contig16562		ssa-miR-new250-5p	42	64	1	21	GGTTCATTTCTTTAGCTAGCTA	((((......((((((((((((&))))))))))))....))))	-19.8	0.993285853	-26.2	0.003028
Contig16565		ssa-miR-205a-5p	183	203	0	21	AGACCCTTTGGTTTGAAGGA	((((((..(((..(((((((&)))))))..)))..)).))))	-23.1	0.991101193	-27.9	0.011943
Contig16594		ssa-miR-6221-3p	274	299	1	23	GCGTTAGAAAAGTCCCTAGTTGTGG	(((((.....((((((..(((((((&)))))))..))))))..)))))	-27.6	0.999178394	-31.1	0.007878
Contig16600		ssa-miR-221b_C-3p	135	163	1	24	AGGCATGTGTTTTTTTCTCCATGGAGGG	(((((..(((......(((((.((((((&)))))))))))..)))..)))))	-23.2	0.99671477	-28.1	0.01348
Contig16623		ssa-miR-new59-3p	363	384	1	18	GAGAAATAGAACGGAATCCCA	(((..(((((..((.((((((&))))))))))))).)))	-17.9	0.992944055	-28.1	0.03102
Contig16628	[2e-33 - sp|P55204|GUC2C_PIG Heat-stable enterotoxin receptor precursor (GC-C) (Intestinal]	ssa-miR-new58-5p	176	195	1	23	AGTGTTGACTGTGTCTCCA	(((.(((((((.(((((((&)))))))...)))).))).)))	-20	0.996961639	-25.5	0.040858
Contig16658		ssa-miR-new126-5p	196	217	1	22	TGTAAAACTTGCACAAGACCG	((((..((((((.((((((((&)))))))).))))))..))))	-25.1	0.992726999	-30.5	0.008238
Contig16666		ssa-miR-new126-5p	88	113	1	25	CATAGCATCATCTGTGAAGAGACCA	(((.(((.(((((((...(((((((&)))))))..))))))).))).)))	-26.2	0.997243884	-31	0.011144
Contig16666		ssa-miR-new33-3p	300	323	1	22	GGAAATAGACTTGACAGCTGAGG	((((..(.((((((..(((((((&))))))))))))).)..))))	-24.2	0.996242597	-29.8	0.015377
Contig16679		ssa-miR-6221-3p	193	221	1	26	CCTGCACCACATATAGCTTTTGTTGTGA	(((((.(......(((((((.(((((((&)))))))..)))))))..).)))))	-23.3	0.999284908	-27.5	0.022452
Contig16679		ssa-miR-new162-5p	4	24	0	21	GTCAAATAAAGACCTGGTCA	((((......((((((((((&))))))))))......)).))	-20.2	0.994063463	-27.6	0.014841
Contig16679		ssa-miR-new214-5p	4	24	0	21	GTCAAATAAAGACCTGGTCA	((((......((((((((((&))))))))))......)).))	-20.2	0.994063463	-27.6	0.014841
Contig16682		ssa-miR-new77-5p	247	269	0	21	GCTATGGTGAATGATCAGAGTG	((.((((((..((.((((((((&)))))))).))..))))))))	-22.2	0.997495116	-26.5	0.037453
Contig16687	[9e-29 - gnl|CDD|34734 COG5133 COG5133 Uncharacterized conserved protein [Function]	ssa-miR-103_A-3p	107	132	1	21	ATGGCAAATGTATCACTTATGCTGC	(((((...(((((.....(((((((&))))))).)))))..)))))	-20.7	0.998272776	-26.3	0.048177
Contig16688		ssa-miR-new126-5p	182	206	1	25	CATTGTCATACTGCAATGAGACCG	(((((((((.((((...(((((((&)))))))..)))))))..))))))	-22.2	0.999306317	-27.5	0.017946
Contig16692		ssa-miR-new268-3p	102	122	0	21	ATTGAAAGGAAAGAACAGGG	((((...((((.((((((((&)))))))).))))....))))	-14.8	0.993036218	-24.7	0.03637
Contig16715		ssa-miR-new160-3p	298	325	0	21	CATTTTAACAATGGGGAAAAATGGGTA	((((...(((..(((((...(((((((&)))))))))))))))..))))	-20.2	0.995596347	-27	0.045749
Contig16724		ssa-miR-new183-3p	403	431	0	23	GGTTGGATTGTTTGTGAGCACCATGTGA	((.(((..(((.....(((.((((((((&)))))))))))..)))..)))))	-22.4	0.994629028	-28.7	0.033102
Contig16727	[4e-36 - sp|Q3T042|NOB1_BOVIN RNA-binding protein NOB1]	ssa-miR-21_B-5p	5	29	1	23	GTCATGATCGGAAAAAGGTGAGCT	((((..(((((.....((((((((&))))))))...)))))..))))	-17.5	0.994637107	-26.6	0.039178
Contig16748		ssa-miR-new185-3p	20	44	0	19	TGTGAGTTTTTACTTAACCAGTGA	((((((.....((...((((((((&))))))))..)).))))))	-20.1	0.999066379	-26.2	0.001251
Contig16758		ssa-miR-new126-5p	17	36	1	26	ACAACAGACATAGAGACCA	(((.(((.(((.(((((((&)))))))......))))))...)))	-14.9	0.998885633	-30.5	0.002228
Contig16772		ssa-miR-5882b-5p	81	99	1	20	CTGAAACTGGTGTTATTC	((((..((((((((((((&))))))))))))...))))	-19.9	0.993485694	-25.6	0.01015
Contig16772		ssa-miR-new41-5p	81	99	1	20	CTGAAACTGGTGTTATTC	((((..((((((((((((&))))))))))))...))))	-19.9	0.993485694	-25.6	0.01015
Contig16774		ssa-miR-194_A-5p	2	23	0	19	ATAGGGGGTAAAAATGTTGCA	(((.(((((.....(((((((&)))))))...))))).)))	-14.3	0.991313035	-19.9	0.035142
Contig16774		ssa-miR-194_B-5p	2	23	0	19	ATAGGGGGTAAAAATGTTGCA	(((.(((((.....(((((((&)))))))...))))).)))	-14.3	0.991313035	-19.8	0.037666
Contig16778	[7e-53 - sp|Q8R5F3|CF130_MOUSE Uncharacterized protein C6orf130 homolog]	ssa-miR-193a-5p	64	86	0	22	TCACCTTTTGTCATAGGCTCCA	((((((..((((..((((.(((&))))))).....))))))))))	-18.8	0.992944055	-24.2	0.022019
Contig16788		ssa-let-7d_A-5p	14	43	1	22	AATCAGAGACAACGAAAGACACCTGCCTC	(((((...(((((.((......(((((((&))))))))).))))).)))))	-18.7	0.991187006	-24.2	0.009434
Contig16788		ssa-let-7d_C-5p	14	43	1	22	AATCAGAGACAACGAAAGACACCTGCCTC	(((((...(((((......(..(((((((&)))))))..)))))).)))))	-16.6	0.996423746	-22.5	0.027546
Contig16794		ssa-miR-new43-5p	65	93	1	21	TTGATTCAGAGCTTTTTCATATGATGGC	((((..(((((((.......((((((((&)))))))).)))))))))))	-19.8	0.992726999	-26.1	0.040806
Contig16807		ssa-miR-2580-3p	106	129	0	23	AGGTCTGGTTCACTGTGCTGTTA	(((((((.(.....(((((((((&))))))))).....).)))))))	-22.1	0.995262973	-27.2	0.029902
Contig16816		ssa-miR-new52-3p	8	25	1	19	GTCTACTTATCGGGCTA	((((....(((((((((&))))))))).....))))	-21.1	0.999170822	-26.3	0.047684
Contig16822		ssa-miR-181b_A-5p	17	49	1	21	CCAAATAAACGATAGCATGCAAACATGAATGT	(((......((((((((.......((((((((&)))))))))))))))).)))	-21.11	0.998545265	-28.1	0.017457
Contig16829		ssa-miR-190_A-5p	44	68	0	21	GGTCACAATTAGTTTAACAGGAGG	(((((.((..(((...((((((((&)))))))))))..)).)))))	-22.5	0.994991496	-27.8	0.002524
Contig16850		ssa-miR-new187-3p	163	183	1	20	ATTCTGACATGATTGACCTG	(((((((((((..(((((((&)))))))))))).))))))	-22.2	0.995707116	-27.3	0.016316
Contig16858		ssa-miR-5101-5p	40	62	1	19	GTTATATTAGCCTATTGGCCAC	((((....((((...(((((((&)))))))...))))))))	-20.9	0.998885633	-26.4	0.03553
Contig16864		ssa-miR-new152-5p	23	54	0	23	GCCTGATAGTAAAATTTGCCTACAACTTTTA	((((.(((((.......((((...(((((((&))))))).)))))))))..))))	-16.21	0.998271041	-21.7	0.038129
Contig16865	[3e-25 - sp|Q5R710|HS90B_PONPY Heat shock protein HSP 90-beta]	ssa-miR-29d_B-3p	20	49	0	23	GAGCCAGGTCTTGGTTTATTTCTTCCAGG	((((...(.((...(((((..((((((((&)))))))))))))..))).))))	-19.5	0.992764362	-25.3	0.003741
Contig16867		ssa-miR-new48-3p	50	77	1	23	TCACTCCTTGTTCCTTCCTGTCAATGG	(((..(((.(((..(((...(((((((&)))))))))).))).))).)))	-13.6	0.991187006	-24.7	0.036793
Contig16917		ssa-miR-new205-3p	195	214	0	19	CAGAGATAAAAGAGGGAGA	((((((...((.(((((((&))))))).))...))))))	-22.6	0.994381462	-27.2	0.034416
Contig16940		ssa-miR-new54-5p	148	173	0	26	GCCAAAACAGAAGATTCAGCTGGAT	(((...((((..(((((.(((((((&))))))).).))))..))))...)))	-22.5	0.994381462	-28.1	0.030569
Contig16941		ssa-miR-new140-5p	26	51	0	21	GTATTGTCACTTTCTACTTGGAAGC	(((..((((((.......(((((((&)))))))...))))))..)))	-20.8	0.994381462	-25.8	0.006337
Contig16942		ssa-miR-new47-5p	48	77	1	20	CAGGTTTTATGACATTTAATAGGGCGCCC	(((((....((((((.......(((((((&))))))))))))).)))))	-19.31	0.998272776	-25.3	0.017017
Contig16952		ssa-miR-new5-3p	90	115	0	21	TCCCTGGACAACTGTAAGTGCTGTT	((((.((....((((..((((((((&)))))))).)))).)).))))	-21.2	0.991694674	-27.6	0.006653
Contig16959		ssa-miR-new44-5p	59	81	0	17	TCCAACACAACATGGCTTAGCT	((((((((......((((((((&)))))))).))))))))	-21.8	0.992726999	-27.9	0.007898
Contig16968		ssa-miR-727-5p	276	307	0	22	GCTGGGTTTCTTGTTGAGGTGTAAAGGCTGA	((((((......(((((.......(((((((&))))))))))))....))))))	-21.51	0.991313035	-27.5	0.041407
Contig16973		ssa-miR-new126-5p	163	188	1	20	TAGCCTCCTTTGTACTACAAGACCA	((((..((..(((....((((((((&)))))))).))))).))))	-19.8	0.997662254	-33.2	0.004161
Contig16973		ssa-miR-new263-3p	411	432	0	20	TGTGATTGCATACTGACGGAA	(((....((((((.(((((((&))))))).))))))...)))	-22.8	0.991101193	-28.8	0.02547
Contig16986	[3e-89 - sp|Q9H1P3|OSBL2_HUMAN Oxysterol-binding protein-related protein 2 (OSBP-related protein]	ssa-miR-new145-3p	66	93	0	22	GCTGGATATCAGTTCTGAAATGTTCCT	(((......(((((((((..(((((((&)))))))))))).))))..)))	-18.4	0.993582452	-24.8	0.023264
Contig16988	[3e-53 - sp|P26583|HMGB2_HUMAN High mobility group protein B2 (High mobility group protein 2)]	ssa-miR-25-3p	82	109	0	22	TCAGAACATGTACAGTGATGTGCAATG	(((((....(.((((....((((((((&)))))))))))))....)))))	-18	0.998106623	-25.7	0.014646
Contig16999		ssa-miR-212_B-3p	9	30	0	21	AGCTATACTGAACGACTGTTA	((((((((((...((((((((&))))))))..)))).))))))	-20.2	0.997155448	-25.5	0.036369
Contig17009		ssa-miR-new223-3p	21	45	0	22	CTGTGGTACATAAAGTGAAGTGCA	(((.((((((.....(((((((((&)))))))))...)))))).)))	-21.1	0.99245472	-26.1	0.03641
Contig17015		ssa-miR-new36-5p	127	153	0	21	TCCTTAGAGGTAAAGATATCTGTCCT	(((...(((((.......((((((((&)))))))).)))))....)))	-19.4	0.998106623	-25.9	0.02114
Contig17018		ssa-miR-3297-5p	91	112	0	21	GTATTGCACTAAATAGGGAAT	(((.(((((((..((((((((&))))))))..))))))).)))	-24.9	0.99509891	-29.4	0.011608
Contig17018		ssa-miR-5432-5p	90	112	0	22	AGTATTGCACTAAATAGGGAAT	((((.(((((((.(((((((((&))))))))).))))))).))))	-26.8	0.992135606	-31.9	0.003207
Contig17018		ssa-miR-new134-3p	29	52	0	21	GGCACTGTACCGTTATATGCATC	((..(...((((....(((((((&)))))))..))))...)..))	-14.5	0.999125528	-30.3	0.006737
Contig17018		ssa-miR-new170-5p	90	114	0	24	AGTATTGCACTAAATAGGGAATAG	((((.(((((((((((((((((((&))))))))))))))))))).))))	-32.3	0.991241285	-37.4	0.000226
Contig17021	[6e-37 - sp|Q5U2R1|DLP1_RAT Decaprenyl-diphosphate synthase subunit 2 (Decaprenyl pyrophosphate]	ssa-miR-new179_A-5p	15	31	0	18	TTGGTTACTTAGTGCA	(((((((..(((((((&)))))))....)))))))	-16.1	0.995852625	-21.6	0.018925
Contig17021	[6e-37 - sp|Q5U2R1|DLP1_RAT Decaprenyl-diphosphate synthase subunit 2 (Decaprenyl pyrophosphate]	ssa-miR-new222-3p	9	31	0	20	GTGCCATTGGTTACTTAGTGCA	((.(((..((((..((((((((&))))))))..))))))).))	-17.7	0.991694674	-23.1	0.006164
Contig17021	[6e-37 - sp|Q5U2R1|DLP1_RAT Decaprenyl-diphosphate synthase subunit 2 (Decaprenyl pyrophosphate]	ssa-miR-new222-5p	9	31	0	20	GTGCCATTGGTTACTTAGTGCA	((.(((..((((..((((((((&))))))))..))))))).))	-17.7	0.991694674	-23.1	0.006164
Contig17023		ssa-miR-new48-3p	185	210	1	22	CACTCTGGCTTTATTCAGTCAGTGG	((..(((((((..(((..(((((((&)))))))))))))))))..))	-22	0.991187006	-27.5	0.027891
Contig17033		ssa-miR-new54-5p	42	66	0	23	TGTTGGTTGAACTAAACGCTGGAT	(((((((((.((((..((((((((&)))))))).)))))))))).)))	-24	0.99436597	-29.1	0.027439
Contig17052	[3e-72 - sp|P83510.2|TNIK_MOUSE Traf2 and NCK-interacting protein kinase]	ssa-miR-new97-5p	36	61	0	19	CATACTGTACATACCTAACCAGAGG	((((..((.((((.....(((((((&)))))))..))))))))))	-14.8	0.994381462	-26.5	0.049951
Contig17071		ssa-miR-new118-3p	18	44	0	23	CTATGGTGTTGAATGCTGAGCTGTAG	(((((((.((.....((.((((((((&))))))))))...)).)))))))	-23	0.997627297	-27.5	0.018159
Contig17097		ssa-miR-730-5p	282	310	0	21	ATACAGAGGAGAATGTGCCACATGAGGA	((((((......(((..(...(((((((&))))))).)..))).))))))	-20.5	0.997803816	-26.8	0.037982
Contig17123		ssa-miR-new288-5p	4	33	1	21	CGGATGATTTCCGCATTGTATATTCCCCA	((((.((.....((((((......(((((&)))))))))))...))))))	-20.6	0.996278036	-26.7	0.012639
Contig17149		ssa-miR-new55-5p	35	57	1	20	TAAATACAGCAGAAACTCAGGG	(((((...(((((...((((((&))))))))).))..)))))	-12.7	0.995548061	-28	0.016327
Contig17158	[3e-70 - sp|P45591|COF2_MOUSE Cofilin-2 (Cofilin muscle isoform)]	ssa-miR-29d_B-3p	60	82	0	23	GTGTATGGCTGTTCATTCCAGA	(.((...(((((((.(((((((&)))))))....))))))).)).)	-19.9	0.991313035	-26.2	0.012173
Contig17158	[3e-70 - sp|P45591|COF2_MOUSE Cofilin-2 (Cofilin muscle isoform)]	ssa-miR-new212-5p	16	47	0	22	ACTGAGGCCTACAGGGAAAGAAAAAAACAGA	(((..((((....((((.......(((((((&))))))).))))..)))).)))	-19.4	0.994381462	-25.5	0.015479
Contig17162		ssa-miR-new30-3p	56	79	1	21	TCCTGTGATAAGCTTTAGCTGGG	((((((......(((.(((((((&)))))))..)))..))))))	-23.4	0.998272776	-28.4	0.014923
Contig17170		ssa-miR-new91-5p	102	131	1	22	GGGAAAAATATAGCCTGGTCCCAGATCTG	((((......(((((..(...((((((((&)))))))).)..)))))))))	-24	0.996630779	-28.8	0.004621
Contig17178		ssa-miR-new120-3p	51	71	1	21	GCCTATTTTCTTGTGGCTGA	((......(((..(((((((&)))))))..)))......))	-15.6	0.999881201	-25.3	0.030683
Contig17179		ssa-miR-221b_C-3p	125	155	0	26	TCAGACATATATGACCTTGTGCAGGAGGAA	(((((((.(..((.(((....(((((((((&)))))))))))).))..).)))))))	-27.1	0.995146983	-32.5	0.000779
Contig17187	[3e-27 - sp|Q5RC79|ZFP1_PONPY Zinc finger protein 1 homolog (Zfp-1)]	ssa-miR-199-3p	28	47	0	20	ACCATGTTAAAACTACTGT	(((((((....((((((((&))))))))....)))).)))	-15.7	0.999066379	-23.1	0.010666
Contig17193		ssa-miR-125c-5p	268	291	0	20	ACAAGTACTTTGGGTGTCAGGGA	(((.((.....((((.(((((((&))))))).))))..)).)))	-24.3	0.994381462	-30	0.012051
Contig17223		ssa-miR-new96-3p	5	31	1	25	TGTAAAATGTTGTTAGTTGGGGGCCA	(((....((.(((..(..((((((((&)))))))))..))).))....)))	-20.8	0.997051387	-25.1	0.011716
Contig17226		ssa-miR-6221-3p	45	67	0	24	TGTGCTATTTCGTAGTTGTGAT	((((((...((.((((((((((&)))))))).)).))....))))))	-20	0.998106623	-25.3	0.010128
Contig17239		ssa-miR-6221-3p	37	64	1	26	CCTACTTTCTGTAAGCCTCTGTTGTGG	(((.(.((((...((((((.(((((((&)))))))..)))))))))).).)))	-22.9	0.997243884	-28.6	0.006939
Contig17261		ssa-miR-3297-5p	20	47	0	19	AGTGCTTATGTGTGTATATAGGGGAAT	(((((...(((((.......(((((((&))))))))))))..)))))	-19.41	0.994381462	-25.7	0.003496
Contig17261		ssa-miR-new252-5p	20	48	1	22	AGTGCTTATGTGTGTATATAGGGGAATG	(((((...(((((.......((((((((&)))))))))))))...)))))	-17.91	0.993036218	-24.5	0.008294
Contig17263		ssa-miR-6529-5p	25	55	1	22	GTGAACTTGGCTGATTTTATTGACGCGCCT	((((.....((.(.......((((((((((&))))))))))).))...))))	-21.11	0.994063463	-30.9	0.008129
Contig17277		ssa-miR-new187-3p	47	68	0	20	ATCCAATGAAACCAGACCTGA	((((..((((....(((((((&))))))).....))))))))	-17.7	0.993582452	-23.5	0.023467
Contig17281	[3e-19 - sp|P52747|ZN143_HUMAN Zinc finger protein 143 (SPH-binding factor)]	ssa-miR-725-3p	28	47	0	17	TAGAAGTCATAGTACTGAA	((((((.((..(.((((((&)))))))..))))))))	-11	0.998067532	-26.5	0.046442
Contig17300		ssa-miR-new126-5p	189	218	1	26	ACGATGAAAAAGCACAGGGTCATGGACCA	(((.((....(((((..(.(((.((((((&))))))))).)..))))).)).)))	-21.9	0.99671477	-27.6	0.023996
Contig17307		ssa-miR-new126-5p	11	42	0	25	CACCAAAAAGGACTTGTGGGTAGTAAACCAG	(((.....((.((((((....((...(((((&)))))))...)))))).))...)))	-16.8	0.99114076	-28.5	0.004265
Contig17314		ssa-miR-new131-5p	62	83	1	19	AGTTGATTCAGACCATCTGGG	(((.....(((((.(((((((&)))))))..))))).)))	-16	0.998272776	-25.4	0.042627
Contig17322	[8e-18 - sp|Q5R6I2|MYOZ2_PONPY Myozenin-2 (Calsarcin-1)]	ssa-miR-new58-5p	31	57	1	23	GGTAAATTGTGACTGACTGATCTCCA	(((...((((.(((((.(.(((((((&))))))).)))))))))).)))	-21.4	0.994184639	-26.9	0.018933
Contig17327		ssa-miR-new183-3p	239	265	0	22	GTGAAGAGCACATTTCTCCCATGTGA	(((..(.(((((.....(((((((((&))))))))).))))).)..)))	-23.9	0.993080381	-29.7	0.010574
Contig17337		ssa-miR-new114-5p	130	151	1	23	GGAACTCCTGTTGTATATGGG	(((...(((((((((((((((&)))))))..))))))))..)))	-26.2	0.992726999	-31.5	0.01514
Contig17366	[4e-58 - sp|Q9Y3B4|PM14_HUMAN Pre-mRNA branch site protein p14 (SF3B 14 kDa subunit)]	ssa-miR-new81-3p	115	141	1	21	TTAGATTTCATTGCCTTTGGCAGGCT	((((..((((((.(((...(((((((&))))))))))))))))))))	-19.7	0.996242597	-25.8	0.046855
Contig17404		ssa-miR-223-5p	85	116	0	25	TCCATAGGGCTCTGGTCAAAAGTAGTGCACT	((((...((((...(((((.....(((((((&)))))))))))).))))....))))	-19.8	0.995455039	-26.8	0.010049
Contig17418		ssa-miR-new145-3p	439	461	0	18	ACAAAAAAATCTGATTGTTCCT	(((.....((((((.(((((((&)))))))))))))..)))	-14.2	0.99951721	-29.4	0.021589
Contig17432		ssa-miR-24-3p	4	21	1	19	TTCCTTTTACTTGAGCC	(((((...((.((((((&)))))))).....)))))	-15.7	0.997139757	-20.8	0.008178
Contig17432		ssa-miR-24b_A-3p	4	21	1	19	TTCCTTTTACTTGAGCC	(((((...((.((((((&)))))))).....)))))	-15.7	0.997139757	-20.8	0.008178
Contig17435	[2e-76 - sp|Q7ZVB1|CHM1B_BRARE Charged multivesicular body protein 1b (Chromatin-modifying protein]	ssa-miR-750-5p	3	21	1	20	AGGAAGAACTCAGTCTGA	(((..(....((((((((&)))))))).....)..)))	-14.5	0.999704715	-22.2	0.006277
Contig17443		ssa-miR-new162-5p	4	24	0	21	GTCAAATAAAGACCTGGTCA	((((......((((((((((&))))))))))......)).))	-20.2	0.994063463	-27.6	0.030502
Contig17443		ssa-miR-new214-5p	4	24	0	21	GTCAAATAAAGACCTGGTCA	((((......((((((((((&))))))))))......)).))	-20.2	0.994063463	-27.6	0.030502
Contig17445		ssa-miR-204-5p	188	209	1	21	GGTTTGTGGATAATAAAGGGG	(((....((((.(((((((((&))))))))).))))...)))	-20.7	0.996331008	-25.5	0.041701
Contig17458	[8e-14 - sp|Q9I955|TYBA_CYPCA Thymosin beta-a]	ssa-miR-new300-5p	140	163	1	20	GGTGCATGATTAGTAAAGGGAAG	(((((((...(((...(((((((&))))))))))..)))))))	-20.4	0.99573199	-26.2	0.043498
Contig17465		ssa-miR-new251-3p	100	119	1	18	TCTTGTTGCTTGCTAGCTA	(((((((....((((((((&))))))))..)))))))	-20.1	0.992726999	-25.7	0.041724
Contig17475		ssa-miR-new271-3p	7	29	0	19	GCCACAATGGTAGAAAGTTAAA	((((..(((((....(((((((&)))))))..))))).))))	-15	0.994381462	-23.9	0.047687
Contig17475		ssa-miR-new78-5p	107	127	1	21	AGTTAAAGTCCTTCTGCAGT	((((..(((((..(((((((&))))))).)))))...))))	-18.9	0.998230352	-24.6	0.032141
Contig17492		ssa-miR-new183-3p	3	18	0	18	TGTGAACCCATGTGA	((((..(((((((((&))))))))).....))))	-17.9	0.991451396	-23.6	0.011451
Contig17494	[5e-23 - ZFIN|ZDB-GENE-030131-7146 - symbol:arrdc2 arrestin domain]"	ssa-miR-new205-3p	66	93	0	19	CAGAGTTTGTGGAAATATTGGGGGAGA	(((((...(((((.......(((((((&))))))).))))).)))))	-22.5	0.994381462	-28.7	0.008865
Contig17512	[7e-72 - sp|Q9NWV4|CA123_HUMAN Uncharacterized protein C1orf123]	ssa-miR-725-3p	58	83	0	22	ACTGGCCAGATATCCACTGACTGAA	(((.((((((....((.((((((((&)))))))).))..)))))))))	-21.5	0.993346742	-27	0.004047
Contig17516	[2e-62 - sp|Q9H1K1|ISCU_HUMAN Iron-sulfur cluster assembly enzyme ISCU mitochondrial precursor]	ssa-miR-2550_B-3p	93	112	0	21	CCATCCTTCTATATATGGG	((((((((((.((((((((&)))))))).)))..)))))))	-21.2	0.994991496	-26.3	0.017983
Contig17519	[4e-37 - sp|P35072|TCB1_CAEBR Transposable element Tcb1 transposase (Transposable element Barney]	ssa-miR-new147-5p	427	462	0	26	TGGCTTTTTTTTCTGGCCACTCTTCCGTAAAGCCC	(((.....((..((((((.......((...(((((&)))))))......))))))..)))))	-19.32	0.994299169	-29.9	0.024372
Contig17544	[9e-58 - sp|Q1JQ19.1|DEPD7_DANRE DEP domain-containing protein 7]	ssa-miR-140-3p	53	78	1	21	TTTGTGCAGTTTGAACCTCCTGTGG	((((((..((((.....((((((((&))))))))..))))))))))	-18.8	0.998163243	-25.5	0.006708
Contig17544	[9e-58 - sp|Q1JQ19.1|DEPD7_DANRE DEP domain-containing protein 7]	ssa-miR-new53-3p	48	76	0	21	ACCTCTTTGTGCAGTTTGAACCTCCTGT	((((.....((((.((.....(((((((&)))))))..)).)))).))))	-16.7	0.995455039	-23.2	0.027421
Contig17554		ssa-miR-new170-5p	134	151	0	19	TGCATTATAAGGAATAG	(((((((...(((((((&))))))).....)))))))	-13.5	0.996249894	-30.6	0.009115
Contig17565	[5e-45 - sp|Q5VYY1|ANR22_HUMAN Ankyrin repeat domain-containing protein 22]	ssa-miR-221b_C-3p	51	81	1	23	GATGCTGAAAAAGCCTGACTGAAGGGAGGG	(((...((...(((((.......(((((((&))))))).)))))...)).)))	-18.9	0.991282309	-31.4	0.001873
Contig17570		ssa-miR-new31-5p	30	59	1	22	TGCATAGTCTATTACGGGTTTTGCCAGGG	((((....((((...(((....(((((((&))))))))))...))))))))	-21.3	0.998885633	-26.9	0.016037
Contig17570		ssa-miR-new31-3p	30	59	1	22	TGCATAGTCTATTACGGGTTTTGCCAGGG	((((....((((...(((....(((((((&))))))))))...))))))))	-21.3	0.998885633	-26.9	0.016037
Contig17578		ssa-miR-122-5p	107	135	1	22	CAAACTTTCCAACCTGTCTCTACACTCC	(((((...(((...((((...(((((((&))))))))))).))).)))))	-21.3	0.991187006	-27.2	0.01386
Contig17594		ssa-miR-6452-3p	121	141	0	22	AGGGCAAAGACCATCTGTTA	(((((....(((((((((((&))))))).....)))).)))))	-18.9	0.991313035	-25.6	0.045612
Contig17600	[3e-53 - sp|Q5RAY0|PFD5_PONPY Prefoldin subunit 5]	ssa-miR-new30-3p	247	269	0	22	GTTTATGTTTCATTAGCTGGGT	((((.((((((...((((((((&))))))))....))))))))))	-21.2	0.997922417	-26.1	0.047068
Contig17623	[5e-22 - sp|P33567|SYUB_BOVIN Beta-synuclein (Phosphoneuroprotein 14) (PNP 14) (14 kDa]	ssa-miR-214-3p	210	233	0	20	TGTAAATGTCATGTTACTGCTGT	(((...((((.(((..(((((((&)))))))..))))))).)))	-21.5	0.994943196	-29	0.010485
Contig17659		ssa-miR-15c-5p	43	67	0	17	ATCATGTACTGTTAGCAGCTGCTA	((((((.((.((.....(((((((&)))))))))))))))))	-15.8	0.994410373	-22.4	0.042521
Contig17693		ssa-miR-new176-5p	128	150	0	22	GTAGTGCACTATAGAGGGAATA	(((((((..((((.((((((((&)))))))).))))..)))))))	-24	0.994991496	-29.4	0.00482
Contig17695		ssa-miR-27b_B-3p	81	104	0	19	TGAGGTTGGAATAATACTGTGAA	((((.((((.....(((((((((&))))))))).)))).))))	-18.8	0.992654063	-24.7	0.018644
Contig17695		ssa-miR-27e-3p	81	104	0	19	TGAGGTTGGAATAATACTGTGAA	((((.((((.....(((((((((&))))))))).)))).))))	-18.8	0.992654063	-24.7	0.018644
Contig17703		ssa-miR-169q-5p	23	51	0	22	TTGAAGGTCCTTGATGATCTTTCTGGGA	(((..(((((....(((....(((((((&))))))))))..)))))..)))	-17.5	0.994381462	-24.4	0.03436
Contig17703		ssa-miR-new259-5p	28	51	0	17	GGTCCTTGATGATCTTTCTGGGA	(((((((...(....((((((((&))))))))).)))))))	-18.4	0.995434379	-24.1	0.034799
Contig17708		ssa-miR-6072-5p	93	115	0	21	GTGTTATACTTTTTGAACAGGG	(((((((.....(((((.((((&))))))))).....)))))))	-13.8	0.994381462	-31.5	0.007199
Contig17708		ssa-miR-new231-5p	93	118	1	19	GTGTTATACTTTTTGAACAGGGGCC	(((((......((((..(.((((((&)))))))..)))))))))	-19.4	0.995548061	-28.7	0.028358
Contig17747		ssa-miR-2072-3p	13	31	1	20	AGCACTAGATGCAATGAG	(((((.((((((((((((&))))))).))))).)))))	-20.4	0.993170627	-25	0.047235
Contig17749		ssa-miR-460b-5p	18	47	0	22	GGTTATACAGATTGTGCATGCACAGTGTG	(((....(((......((((.((((((((&)))))))).)))).)))..)))	-14.9	0.993036218	-21.4	0.04407
Contig17749		ssa-miR-new19-5p	10	31	0	21	GTGAGAGAGGTTATACAGATT	(..(((.((..((.(((((((&))))))).))..)).)))..)	-16.4	0.991313035	-24.8	0.004998
Contig17752	[4e-14 - sp|Q9P2D8.3|K1409_HUMAN Uncharacterized protein KIAA1409]	ssa-miR-new66-5p	20	43	0	19	TAAGACTCTGCTTCTGACGTAAT	((((((...((((..((((.(((&))))))).)))).))))))	-10.6	0.993761002	-26.8	0.04642
Contig17774		ssa-miR-205a-5p	124	147	0	22	CAGGAAAAGGTGGTTATGAAGGA	((((....(((((..((((((((&)))))))).)))))....))))	-24.2	0.992726999	-28.8	0.011758
Contig17774		ssa-miR-205b-5p	125	147	0	21	AGGAAAAGGTGGTTATGAAGGA	((((...(((((..((((((((&)))))))).)))))...))))	-25.2	0.992726999	-30.3	0.004918
Contig17777		ssa-miR-139-5p	1	25	0	19	GAGCAATTGCCCTTGAACTGTAGA	(((((..(((......((((((((&)))))))))))..)).)))	-16	0.997634869	-29.1	0.018117
Contig17792		ssa-miR-145-5p	38	74	1	23	AGGTTCATTCCTATTGCTGGAATATTTGTGACTGGA	(((...((((((......((((.......(((((((&))))))))))).)))))).)))	-17.11	0.998885633	-24.6	0.020236
Contig17811	[1e-33 - sp|P13413|TNNI1_RAT Troponin I slow skeletal muscle (Troponin I slow-twitch isoform)]	ssa-miR-223-5p	5	20	0	18	CAGTTCAAATACACT	(((((((((((((((&)))))))))))...))))	-17.5	0.99590359	-23.2	0.049506
Contig17833		ssa-miR-122-5p	104	123	1	18	TACTATTGCAGAGCACTCC	((((((((....(((((((&)))))))..))))))))	-19.7	0.993036218	-24.7	0.034509
Contig17843		ssa-miR-new210-5p	79	101	1	22	AGTGAATGACAGAGTTGAACAG	((((...((((((..(((((((&)))))))..))))))..))))	-17.7	0.991187006	-30.1	0.01196
Contig17854	[4e-34 - sp|P13413|TNNI1_RAT Troponin I slow skeletal muscle (Troponin I slow-twitch isoform)]	ssa-miR-223-5p	5	20	0	18	CAGTTCAAATACACT	(((((((((((((((&)))))))))))...))))	-17.5	0.99590359	-23.2	0.010964
Contig17880		ssa-miR-221b_C-3p	206	236	1	25	CAGACCAACCCACATCCCCAAAAAGGGGGA	(((((..((......((((....(((((((&)))))))))))....))..)))))	-24.1	0.99439054	-29.8	0.007442
Contig17883		ssa-miR-460b-5p	51	74	1	22	AGCAAGAGTTTTGTTAACAATGT	((((..((((.(((..(((((((&)))))))))).))))..))))	-17.1	0.998145476	-23.3	0.048853
Contig17898		ssa-miR-771-5p	294	321	1	22	GGTTTTATGGCTGGGTTTCTGTACAGA	(((((...(((((((.....(((((((&))))))))))).))).)))))	-20.1	0.998230352	-27.7	0.028201
Contig17902	[1e-22 - sp|Q6V595|KLHL6_MOUSE Kelch-like protein 6]	ssa-miR-new81-3p	96	116	0	20	TAGTTTGTTGTTACAGGCTG	(((((..((.((.(((((((&))))))).)).))..)))))	-22.3	0.991101193	-26	0.011765
Contig17926		ssa-miR-new114-5p	232	259	1	23	GGATGATAGCTAGGCCTAAGATATGGG	(((.(((.(((..((....((((((((&)))))))).)))))..))))))	-21.7	0.996630779	-27.5	0.039431
Contig17931		ssa-miR-new96-3p	56	75	0	23	TCCATTTGTAACAGGCCAG	(((...(((...(((((((&))))))).....))).....)))	-18.2	0.999510547	-32.4	0.001613
Contig17945	[9e-89 - sp|Q5ZMV7.1|WDR82_CHICK WD repeat-containing protein 82]	ssa-miR-new146-5p	24	43	0	17	GTTGCTGAACTTGAGTCCT	((((((...(..(((((((&)))))))..).))))))	-20.9	0.995542988	-25.7	0.032347
Contig17950		ssa-miR-new97-5p	61	85	0	21	GGCTAGTTTGAGAAAATCCAGAGG	((((((((..((.....(((((((&))))))).))..))))).)))	-18.5	0.991313035	-28.2	0.006962
Contig17952		ssa-miR-new223-3p	0	22	0	21	TGAAGGGAAGTGAAGAAGTGCA	(((((...(((...((((((((&))))))))..)))...)))))	-20.8	0.995434379	-26.1	0.006368
Contig17955		ssa-miR-122-5p	393	409	0	18	TACTATGGCACTCACA	((((((.((((((.((&))))))))....))))))	-13.2	0.998261061	-29.5	0.015186
Contig17962	[3e-46 - sp|P55009|AIF1_RAT Allograft inflammatory factor 1 (AIF-1) (Ionized calcium-binding]	ssa-miR-new5-3p	43	64	0	23	GGTCCATGTCAATCTGCTGTT	(((((..(((....(((((((&))))))).....)))...)))))	-19.9	0.991313035	-24.9	0.014001
Contig17971		ssa-miR-new13-5p	39	57	1	19	TGCTGAATACTTGTGCCT	(((((..(((.(((((((&))))))))))...)))))	-21.5	0.998885633	-26.8	0.016939
Contig17976		ssa-miR-new183-3p	2	35	0	20	GGCTGTGTCAGAGAATAGCTGTTTTCCATGTGA	(((.((((......(((((......((((((((&))))))))))))))))))))	-23.6	0.998326848	-29.2	0.026752
Contig17988		ssa-miR-188-5p	181	210	0	21	GGTAGATAAGCAATAAGCATGGGGCTGTG	((((((...((.....(((.(.(((((((&))))))).)))).))))))))	-24	0.994381462	-30.8	0.008784
Contig17998	[5e-21 - sp|Q4V348|Z658B_HUMAN Zinc finger protein 658B]	ssa-miR-new42-5p	28	48	1	22	CCAGATCTGCTGATAGCATC	((.......(((((((((((&))))))).)))).......))	-17.64	0.993080068	-22	0.045794
Contig18007		ssa-miR-2227-5p	179	205	0	21	GGTCATTATATGTGGATTATGTGGCT	((((((.....((.(((.((((.(((&))))))).))).)).))))))	-14.3	0.991900715	-25.6	0.048377
Contig18007		ssa-miR-new119-5p	2	28	0	21	AGGCACAAAGACAGTGTTACTCCTAG	((((.......(((((((.(((((((&)))))))..))))))).))))	-25.1	0.992129818	-30.4	0.003771
Contig18009		ssa-miR-new212-5p	68	100	0	22	ACCTAACAGCCTTCTGGGACTTTAAGAGCAGA	((((....(((....(((((.....(((((((&))))))))))))..))).))))	-19.8	0.991313035	-26.4	0.027166
Contig18012		ssa-miR-new146-5p	151	177	1	23	CTGGCATGCATGATTTTAAAGGGTCC	(((((((((......((.((((((((&)))))))).)))))..))))))	-22.8	0.992726999	-29.1	0.012513
Contig18016	[6e-28 - sp|Q8R033|LYRM2_MOUSE LYR motif-containing protein 2]	ssa-miR-1788-3p	56	78	1	21	CAGAAGCTTTTCTATGCTGCCT	((((.(((((.....(((((((&))))))).)))))...))))	-20.8	0.998272776	-26.6	0.048475
Contig18031		ssa-miR-6421-3p	141	163	0	19	ATACTTTGGCAGAAAGCACGAA	((((....((((..((((((((&))))))))...))))))))	-17.6	0.993934178	-24.6	0.046877
Contig18053		ssa-miR-new114-5p	36	63	0	24	TGGAAACTGCTTTGCTTATATGTGGGT	((((..((((..(((....((((((((&))))))))..)))))))...))))	-23	0.997051387	-29.2	0.019274
Contig18059		ssa-miR-193a-5p	409	430	0	20	GCCTAATGCTATATGGACCCA	((((..((((....(((((((&))))))).....))))))))	-21.3	0.996388737	-28	0.037263
Contig18067		ssa-miR-223-5p	19	44	1	25	TCTAACGGAAAAGCTTGAAATACAC	((((((.....((((((((((((((&))))))))..))))))..))))))	-22.4	0.99360198	-28.1	0.033116
Contig18069	[2e-52 - sp|Q3SZ21|RPP30_BOVIN Ribonuclease P protein subunit p30 (RNaseP protein p30) (RNase P]	ssa-miR-30e_B-3p	75	95	1	19	GTATTAACATCTTGCTGAAA	(((..(((((((.(((((((&))))))).))))))))))	-17.5	0.999533553	-23.8	0.028437
Contig18074		ssa-miR-6221-3p	9	32	1	20	TTCCTCTGTCATTGGGGTTGTGA	((((...(((....(((((((((&)))))))))..))).))))	-20.2	0.992565319	-26.1	0.005289
Contig18087		ssa-miR-3250-3p	14	43	1	22	ACAGTCAAACCAAAGAGAGGATCACAGAG	((((.((......((...(((.(((((((&))))))).))).)).))))))	-18.8	0.998885633	-24.8	0.006021
Contig18090		ssa-miR-new89-3p	2	18	0	19	GATGTTGGAACATTGG	((..((((.(((((((&)))))))....))))..))	-16.8	0.994381462	-19.2	0.035694
Contig18114		ssa-miR-new81-3p	11	33	1	20	TAGAACAGAAAACTAGCAGGCT	(((..((.....((.(((((((&))))))).))..))..)))	-17.2	0.999888588	-23.7	0.027973
Contig18114		ssa-miR-omy-1b-5p	47	76	1	22	GAGAGTTGAATAGCCCTGGTATAGGGGAT	(((.((((..((((..((....(((((((&))))))))))))))))).)))	-18.7	0.99796708	-24.3	0.021277
Contig18118		ssa-miR-2184_B-5p	48	76	1	23	CAGTGCTATGCATGTTACTCTTTGCTGT	((((.....(((((..((((.(((((((&)))))))))))..)))))))))	-19.7	0.991187006	-25.5	0.015307
Contig18119		ssa-miR-3297-5p	15	35	0	20	TAGTGTAAGCATTAGGGAGT	(((((((.....((((((((&)))))))).....)))))))	-18.4	0.995434379	-23.5	0.017595
Contig18123		ssa-miR-223-5p	10	34	1	26	GTGCATATCATTTGTTGAGTGCGC	((.((..((((((((..(((((((&)))))))..))))).)))..)).))	-21.3	0.991187006	-25	0.009205
Contig18135		ssa-miR-new254-3p	16	34	0	19	TCACTGGCTATCTGTGAA	(((..((((.((((((((&)))))))).))))...)))	-17.4	0.995834107	-23.1	0.011302
Contig18159		ssa-miR-new146-5p	48	74	0	23	CTGGAAACACTTCTTTAGAGTCTACT	((((.....((((...((((((..((&)))))))).))))......))))	-15.7	0.996278036	-25.7	0.015243
Contig18165	[2e-59 - sp|P13797|PLST_HUMAN Plastin-3 (T-plastin)]	ssa-miR-6032-5p	336	356	1	18	GAGAGAGATTGAGAGACAGA	((((.((((...((((((((&)))))))))))).))))	-16.9	0.994114836	-26.7	0.046286
Contig18167	[3e-38 - sp|P84751|HVCM5_MOUSE Ig heavy chain Mem5]	ssa-miR-new296-3p	8	33	0	22	CCGTGGAACATTCAGCTGGTTCAAA	(((.(((.....(((..((((((((&)))))))).)))...))).)))	-16.3	0.993036218	-21.1	0.0293
Contig18175		ssa-miR-15a_B-5p	50	72	1	21	ACAGAAAATGTTTCTTGCTGCT	(((((...(((((..(((((((&)))))))..))))).)))))	-17	0.99573199	-23.2	0.039317
Contig18176		ssa-miR-6221-3p	85	112	1	25	TTGGTTGCAAAAAAATGCCCGTTGTGG	((((((.((.......(((((((((((&)))))))...)))))).))).)))	-18.21	0.999719872	-23.8	0.049935
Contig18211		ssa-miR-new62-5p	63	83	1	20	GCTCTGAAGCACAAGACTAA	((...(((((((.(((((((&)))))))))))).))..))	-16	0.991187006	-25.2	0.039455
Contig18215		ssa-miR-new126-5p	123	150	1	21	GTGGGACTAAAATGCTTTTAGAGGCCA	(..(.(((....((((....(((((((&))))))).))))))).)..)	-20.1	0.999934931	-26.5	0.024462
Contig18224		ssa-let-7h-5p	70	95	1	21	ATGACATGACTTACATGTTACCTTC	(..(((..((((((....((((.((&))))))))))))..)))..)	-18.3	0.993112331	-25	0.030543
Contig18239		ssa-miR-new126-5p	51	75	1	21	GCAACAACAGTCTTAGCAGGACCA	(((.((...(((....((((((((&)))))))))))...)).)))	-18.3	0.991553371	-33	0.005906
Contig18243		ssa-miR-3297-5p	40	61	0	21	GTAGTGTATTACATAGGGAAT	(((((((((((..((((((((&))))))))..)))))))))))	-26.8	0.99433491	-30.6	0.006329
Contig18243		ssa-miR-new176-5p	40	62	0	22	GTAGTGTATTACATAGGGAATA	(((((((..(((((((((((((&)))))))))))))..)))))))	-29.5	0.99433491	-33.8	0.001218
Contig18244	[2e-65 - sp|Q9P0M6.3|H2AW_HUMAN Core histone macro-H2A.2 (Histone macroH2A2) (mH2A2)]	ssa-miR-new46-5p	94	132	0	24	GGTGCTGTAAGTAGGCGTTTTTGACATTGGATAGCCCT	(((.((.......(((((....((((.....(((((((&))))))))))).))))).)).)))	-25.3	0.994381462	-32.7	0.001318
Contig18245		ssa-miR-new219-5p	55	83	1	22	TCTTTATACAGGGACACATCACAGGCTC	((((......((((((......((((((&)))))))))))).....))))	-19.9	0.999307784	-26.2	0.017851
Contig18246		ssa-miR-190_B-3p	88	122	1	21	GGTGTTGAGTTTGATTTGCCCTTTCGTGGTCCAT	(((((.....((((..((((.......(((((((&))))))))))))))))))))	-21.21	0.996423746	-28.3	0.010844
Contig18246		ssa-miR-new22-5p	88	122	1	21	GGTGTTGAGTTTGATTTGCCCTTTCGTGGTCCAT	(((((.....((((..((((.......(((((((&))))))))))))))))))))	-21.21	0.996423746	-28.3	0.010844
Contig18258	[1e-86 - sp|P62255|UB2G1_RAT Ubiquitin-conjugating enzyme E2 G1 (Ubiquitin-protein ligase G1)]	ssa-miR-new146-5p	14	45	0	23	CTGCTTCTAGCTTCACTTTTTCAGGGTCTCC	((((.....((((((.......((((((.((&))))))))))))))....)).))	-18.41	0.995548061	-23.6	0.028223
Contig18281	[4e-41 - sp|Q568Z6.1|K0174_RAT Uncharacterized protein KIAA0174 homolog]	ssa-miR-new58-5p	116	138	0	20	CTTGATACTGTGCTTTCTCCAT	((((.(((((.....(((((((&)))))))....)))))))))	-19.9	0.993582452	-24.7	0.045928
Contig18291		ssa-miR-new126-5p	86	111	1	24	ACTGGTGTTATTCTGGGAAAGACCG	((((..((...((((...(((((((&)))))))...)))).))..))))	-17.9	0.998885633	-28.7	0.014741
Contig18292		ssa-miR-4155-3p	200	221	1	21	GTTAACTGAAATGAACACCTG	(((..((..((((..((((((&)))))))))).))....)))	-11.4	0.995548061	-26.9	0.041182
Contig18325		ssa-miR-new114-5p	125	156	0	23	GGAGCATAACTAGCCATTGCAACTTGTGGGT	((((....(((.((...(((....(((((((&)))))))...))))).)))))))	-19.9	0.993582452	-25.7	0.038558
Contig18333		ssa-miR-new220-5p	31	51	0	20	TGGGTTTTAGGATCAGCTCA	(.(((..(((.(.(((((((&))))))).).)))..))).)	-17.8	0.991313035	-22.5	0.039381
Contig18357		ssa-miR-222_A-3p	287	320	1	24	GGGAAATAAAGGTAGCACAGGAAAAAATGTAGC	((((......((((((.(((......(((((((&))))))))))))))))...))))	-22.8	0.999178394	-28.5	0.025724
Contig18372		ssa-miR-217-5p	301	327	1	20	AATCAGTTTTTATTTTGTGATGCAGT	((((((((((.......(((((((((&)))))))))))))))))))	-21.61	0.991802314	-27.7	0.034035
Contig18399		ssa-miR-181b_A-5p	8	31	0	22	CCACACTGTAGAAGCTGAGTGTT	((.(((((....(((((((((((&))))))))..)))..)))))))	-19	0.994991496	-24.5	0.012706
Contig18402		ssa-miR-221b_C-3p	203	228	1	24	AGTCTGATTTATTGAATCGGGGGGG	((.(.(((.....(..(((((((((&)))))))))..)...))).).))	-16.8	0.999056703	-33.4	0.002738
Contig18413		ssa-miR-new58-5p	11	30	0	17	GCATGGGGAAAATCTCCAT	((((...((..((((((((&))))))))..)).))))	-18.3	0.992517893	-23.5	0.045599
Contig18429		ssa-miR-221-3p	72	92	1	21	AATGTAGCTGGTTATGTAGC	(((.((((.((..(((((((&)))))))..)).)))).)))	-18.8	0.99573199	-28	0.004991
Contig18448		ssa-miR-216b-5p	166	195	0	22	TCACAGTTATATGCAGCATGGAGAGGTTG	(((((((....(((....((.((((((((&)))))))).)).))))))))))	-22.6	0.996324952	-29.3	0.026723
Contig18448		ssa-miR-221b_C-3p	0	24	0	25	TAGTAATGATGAGCCAAGGAGGAA	(((....((((((((.((((((((&))))))))..)))).))))...)))	-26.2	0.996418367	-31.5	0.012003
Contig18478		ssa-miR-6032-5p	114	140	1	20	GCAGGAGTATATTCAGAGTGAACAGA	((((((.......((((..(((((((&)))))))..))))))))))	-18.41	0.998272776	-25.8	0.026878
Contig18494		ssa-miR-3250-3p	133	150	1	22	ACATACAAGCCACAGAG	((((((.((((((((((&)))))))....)))))).)))	-15.9	0.994184639	-27.6	0.039181
Contig18505	[5e-24 - sp|O00399|DCTN6_HUMAN Dynactin subunit 6 (Dynactin subunit p27) (Protein WS-3)]	ssa-miR-new183-3p	152	186	0	23	GGTGGAGGTTCCTTTGACAGTCTTCTTCATGTGA	(((((..((.......((((((.....(((((((&)))))))))))))))...)))))	-22.11	0.994381462	-27.9	0.025964
Contig18514		ssa-miR-new186-5p	373	400	1	19	TAAATAGACAAAACCTCCAGGGGACCA	((((((((.......((...(((((((&))))))).))))))))))	-17.91	0.998106623	-28.7	0.025002
Contig18517	[8e-35 - sp|Q8TBR7|FA57A_HUMAN Protein FAM57A (CT120 protein)]	ssa-miR-15c-5p	42	63	1	18	AATTATGCGTCTTTTGCTGCT	((((((((((.....((((((&))))))))).)))))))	-16	0.997803816	-22.6	0.026666
Contig18517	[8e-35 - sp|Q8TBR7|FA57A_HUMAN Protein FAM57A (CT120 protein)]	ssa-miR-16_A-5p	40	63	1	20	TCAATTATGCGTCTTTTGCTGCT	(((((..(((((.....((((((&)))))))))))...)))))	-16.1	0.998261061	-22.8	0.023526
Contig18517	[8e-35 - sp|Q8TBR7|FA57A_HUMAN Protein FAM57A (CT120 protein)]	ssa-miR-16a_A-5p	38	63	1	22	TGTCAATTATGCGTCTTTTGCTGCT	(..((((..(((((.....((((((&)))))))))))...))))..)	-16.1	0.998261061	-22.6	0.026666
Contig18518	[2e-21 - gnl|CDD|90340 pfam07686 V-set Immunoglobulin V-set domain. This domain is found]	ssa-miR-new121-3p	2	21	1	21	ACCATGGTTGTAAGGAGGA	(((((((.((..(((((((&))))))))).))...)))))	-17.5	0.997243884	-24.2	0.002691
Contig18525	[5e-19 - sp|Q96HQ2.1|C2AIL_HUMAN CDKN2AIP N-terminal-like protein (CDKN2A-interacting protein]	ssa-miR-new186-5p	67	94	1	21	CACAAAATGAATCTACAAGCGGGGCCA	((((((....((((......(((((((&)))))))))))...))))))	-18.9	0.998726339	-24.2	0.032301
Contig18541		ssa-miR-6221-3p	17	50	0	25	CTGTCATTATCACAACCCTAGTAAAGTTGTGAT	((((.....((.((.((((((....((((((((&)))))))))))))).))))..))))	-24.7	0.992726999	-29.9	0.001991
Contig18542		ssa-miR-new234-5p	77	103	0	20	GCCTTTAGTCTTTGTAAAGGGCCACA	((..(((((((......((((((.((&))))))))))))).))..))	-16.3	0.995548061	-27	0.022087
Contig18543		ssa-miR-new301-5p	23	48	0	23	GCTACTAGTACGTAGTTAGGAAACT	(((..((((..((.(((.(((((((&)))))))..)))))..)))))))	-13.7	0.992129818	-30.3	0.016407
Contig18597		ssa-miR-2227-5p	287	304	1	18	TATTGTCATGGATGTGC	(((.((((..(((((((&)))))))..)))).)))	-17.6	0.999178394	-27.4	0.032486
Contig18606		ssa-miR-771-5p	22	50	1	19	CTTGGCATAATTCACTGGGAGTTACAGG	((.((((((.......(((...((((((&))))))))))))))).))	-16.91	0.99671477	-22.5	0.029056
Contig18614	[2e-29 - sp|Q5V9E9.1|G6PI_DICDI Glucose-6-phosphate isomerase (GPI) (Phosphoglucose isomerase)]	ssa-miR-21a-3p	5	38	0	22	GCCTTCTTGAAAACAATGGAGTTGCTGGGCTTA	(((..(((((......(((......((((((((&)))))))))))..))))).)))	-18.2	0.997824983	-24.1	0.005349
Contig18614	[2e-29 - sp|Q5V9E9.1|G6PI_DICDI Glucose-6-phosphate isomerase (GPI) (Phosphoglucose isomerase)]	ssa-miR-new30-3p	9	34	1	21	TCTTGAAAACAATGGAGTTGCTGGG	(((((.......((((...((((((&)))))))))).....)))))	-16.9	0.999553561	-22.4	0.01639
Contig18614	[2e-29 - sp|Q5V9E9.1|G6PI_DICDI Glucose-6-phosphate isomerase (GPI) (Phosphoglucose isomerase)]	ssa-miR-new48-3p	3	25	0	22	CAGCCTTCTTGAAAACAATGGA	((((((.(((.....(((((((&)))))))....)))..))))))	-20.2	0.991313035	-25	0.003277
Contig18618		ssa-miR-221b_B-3p	3	29	1	22	AGTTGACTCCTATCAAGTCAGACGTA	((.((((.(((....((.((((((((&)))))))).)).)))))))))	-22.6	0.995865273	-27.9	0.016996
Contig18618		ssa-miR-508-3p	35	54	0	19	TCCAGTGAGATGGTTAGGA	(((((.((.(.((((((((&)))))))).).)).)))))	-20.5	0.991396927	-26.1	0.049779
Contig18628	[2e-61 - sp|Q9Y2B0.1|CNPY2_HUMAN Protein canopy homolog 2 precursor (MIR-interacting saposin-like]	ssa-miR-new114-5p	97	130	1	23	GGTGATTACTGTCTGTAATACAGGAATTGTGGG	((.(((..(((.((((......(((..((((((&))))))))))))))))))).))	-22.3	0.99887807	-28.8	0.003825
Contig18636		ssa-miR-new54-5p	472	503	0	25	TTTGTTAGCAGCAGATTGCACCTGCTGGCAT	(((((..(((((.((((((....(((((.((&))))))).)))))).))))))))))	-23.2	0.994145359	-31.9	0.008942
Contig18665	[7e-18 - sp|P02607|MYL6_CHICK Myosin light polypeptide 6 (Myosin light chain alkali]	ssa-miR-new91-5p	166	185	1	20	GACAGCACAAAAAGATCTG	((((((.((((.(((((((&))))))).)))).))))))	-24.5	0.996242597	-28.6	0.011607
Contig18676	[2e-65 - sp|Q13610|PWP1_HUMAN Periodic tryptophan protein 1 homolog (Keratinocyte protein IEF SSP]	ssa-miR-new55-5p	18	42	0	19	AAGCTCAGACCCTGATATCAGGAT	((((((......(((.((((((((&)))))))).))).))))))	-15.8	0.995434379	-21.9	0.041263
Contig18689		ssa-miR-new248-3p	18	41	1	20	GATTCTGAATTTTCAGAGGAGTA	(((..((.....(((((((((((&)))))))).)))))..)))	-16.5	0.99892735	-21	0.04044
Contig18702		ssa-let-7d_A-5p	91	110	1	21	ATCATTATCCTACTACCTC	(((((...((.((((((((&)))))))).))....)))))	-18.9	0.995434379	-27.7	0.028329
Contig18720		ssa-miR-new126-5p	78	107	1	26	ACGCTAACGACAAGTTGCAATTAAGACCG	(((((..((.((..((((...((((((((&)))))))).)))).)).)).)))))	-18.3	0.995322567	-25.5	0.019188
Contig18732		ssa-miR-omy-1b-5p	59	88	1	22	GACCTCTGTAGACTGATAACTATGGAGGT	((.(.((((((.((((.......((((((&)))))))))))))))).).))	-21.31	0.995548061	-26	0.012338
Contig18733		ssa-miR-4647-3p	104	123	0	20	TACAGATATTATTCCCTGA	(((((....((((((((((&)))))))))).....)))))	-18.6	0.996681141	-23.9	0.045117
Contig18733		ssa-miR-new145-3p	92	120	0	22	GCTTGTCTGAGGTACAGATATTATTCCC	(((((.....(((((......(((((((&)))))))....))))).)))))	-19.1	0.994410373	-24.8	0.031532
Contig18737		ssa-miR-new42-5p	0	21	0	18	TAGTTCAACTAATAGGCATCT	((((((.(((....(((((((&))))))))))..))))))	-15.5	0.997224258	-22.6	0.006849
Contig18747		ssa-miR-new25_A-3p	123	151	1	22	GGGACAATAAAGCCCTGAGAACCAGGCC	(..(((....(((((......(((((((&)))))))..))))).)))..)	-24.3	0.991282309	-29.7	0.003834
Contig18764		ssa-miR-6221-3p	193	221	1	26	CCTGCACCACATATAGCTTTTGTTGTGA	(((((.(......(((((((.(((((((&)))))))..)))))))..).)))))	-23.3	0.999178394	-27.5	0.029465
Contig18764		ssa-miR-new162-5p	4	24	0	21	GTCAAATAAAGACCTGGTCA	((((......((((((((((&))))))))))......)).))	-20.2	0.994063463	-27.6	0.019791
Contig18764		ssa-miR-new214-5p	4	24	0	21	GTCAAATAAAGACCTGGTCA	((((......((((((((((&))))))))))......)).))	-20.2	0.994063463	-27.6	0.019791
Contig18786		ssa-miR-new84-3p	63	90	0	19	AATGTTTGGCTACTGAAAGCAGCCCTG	((((.((((((.......(.(((((((&)))))))))))))).))))	-21.41	0.994381462	-26.7	0.008422
Contig18787		ssa-miR-new168-5p	17	33	1	22	CTGGGTTTTTTTTCCT	(((((..(((((((((&)))))))).....)..)))))	-13.7	0.998106623	-20.8	0.026897
Contig18795		ssa-miR-6221-3p	45	71	1	22	CGCTTTTGGTTTCACATTGGTTGTGG	(((.((..((..((....((((((((&))))))))))..))..)))))	-24.6	0.997051387	-27.5	0.021683
Contig18813		ssa-miR-169q-5p	4	25	0	18	GAGTTCATAACTAATCTGGAA	((((((...(((.((((((((&)))))))).)))))))))	-19.5	0.996718998	-24.6	0.042499
Contig18819		ssa-miR-193a-5p	30	54	1	21	CAAAATGTGCCTGTAAAAAGACCC	((.....((((((((..(((((((&)))))))))))))))...))	-23.8	0.997662254	-30	0.007188
Contig18844		ssa-miR-21_B-5p	284	307	1	22	TCAACATCTAGCCTGTATAAGCT	((((((.((((.(((.(((((((&)))))))))).))))))))))	-22.4	0.994184639	-28.3	0.042948
Contig18852		ssa-miR-new146-5p	187	211	0	23	CTAGCACTTTGTTTTTAGAGTCCC	((.(((..((((((..((((((((&))))))))..)))))).))).))	-25.6	0.995322567	-29.7	0.005763
Contig18860	[2e-16 - sp|Q91X46|ARHG3_MOUSE Rho guanine nucleotide exchange factor 3]	ssa-miR-new89-3p	123	149	0	21	GGGAAGAAAAACACTGTGGACATTGG	((((.......(((((..((((((((&))))))))....)))))))))	-21.81	0.997051387	-26.8	0.02558
Contig18863		ssa-miR-new176-5p	143	167	0	21	TAGTTTGAATAAGCATAGGGGATG	((((.(((....((((((((((((&)))))))))))).))).))))	-19.8	0.991131211	-25.7	0.025101
Contig18864		ssa-miR-new235-3p	16	34	1	18	ACATAAGTATTCAGACCC	(((..((.((.(((((((&))))))).))))..)))	-14.9	0.999020428	-31.7	0.002566
Contig18926		ssa-miR-169q-5p	148	177	0	22	CCAGGAATAAGTTTAATCTGGGTCTGGGA	((.(((....(((((.....(((((((((&)))))))))..)))))))).))	-19.8	0.993972681	-26.3	0.022965
Contig18926		ssa-miR-new91-5p	150	175	0	22	AGGAATAAGTTTAATCTGGGTCTGG	((((...(((((((...((((((((&))))))))..))))))).))))	-22.3	0.993627731	-27.5	0.011002
Contig18929		ssa-miR-221b_C-3p	49	79	0	25	TAGATATGGAACCTGCTGTATTCGGAGGGA	(((((..(((....(((.((...(((((((&))))))))).)))....))))))))	-20.3	0.994381462	-26.9	0.018082
Contig18941	[6e-21 - sp|P35072|TCB1_CAEBR Transposable element Tcb1 transposase (Transposable element Barney]	ssa-miR-301a_B-3p	81	102	1	18	GACAAACTATTTTTATGCACT	((((((((((.....((((((&))))))))))).)))))	-15.8	0.998082782	-24.2	0.044784
Contig18941	[6e-21 - sp|P35072|TCB1_CAEBR Transposable element Tcb1 transposase (Transposable element Barney]	ssa-miR-new79-3p	4	30	0	21	GCTCCTGACAAACAGTTATTGTGCTG	(((((.((......((..((((((((&))))))))))...)).)))))	-17	0.995434379	-24.1	0.043958
Contig18969		ssa-miR-221b_C-3p	180	202	0	24	GGAAAATGTGTTTTGGGAGGAA	(((..((((((((..(((((((&)))))))..)))).))))...)))	-23.4	0.994381462	-28.3	0.029506
Contig18984		ssa-miR-125c-5p	171	194	1	22	TCATTTGTTTCCACTGCTCGGGG	((((..(((.......(((((((&))))))).....)))..))))	-16.5	0.99439054	-29.6	0.004681
Contig18997		ssa-miR-730-5p	145	166	0	21	ATTCAGCATGATCTGTGAGGA	((.(((((((....(((((((&)))))))....))))))).))	-22.2	0.991313035	-27.3	0.022302
Contig18997		ssa-miR-new168-5p	122	141	1	22	TTGGTGGTGTGCTTTTCCT	((((.((((.(.(((((((&))))))).).)...)))))))	-13.3	0.99573199	-26.1	0.044795
Contig19020		ssa-miR-new219-5p	179	206	1	22	TCTGTCAAGTTGAGGAGTAAAAGGCTC	(((....((((.((((....(((((((&))))))).)))).)))).)))	-22	0.998272776	-27.8	0.038994
Contig19023	[6e-18 - sp|Q9UII2.1|ATIF1_HUMAN ATPase inhibitor mitochondrial precursor]	ssa-miR-new31-5p	12	32	1	20	CATTAGAATAAAGGCCAGGG	((((((((....((((((((&))))))))..))).)))))	-19.6	0.992726999	-24.1	0.046619
Contig19023	[6e-18 - sp|Q9UII2.1|ATIF1_HUMAN ATPase inhibitor mitochondrial precursor]	ssa-miR-new31-3p	12	32	1	20	CATTAGAATAAAGGCCAGGG	((((((((....((((((((&))))))))..))).)))))	-19.6	0.992726999	-24.1	0.046619
Contig19024		ssa-miR-103_A-3p	105	133	1	23	TCAATGTCCTCAGTATCATTAATGCTGC	(((..(((((..((((....((((((((&)))))))))))))))))..)))	-21.4	0.992726999	-27.7	0.018488
Contig19052		ssa-miR-23a-3p	5	23	0	21	GGAAATGCTGAATGTGAT	((((((.((.((((((((&))))))))....)).))))))	-15.5	0.99676485	-20.7	0.036477
Contig19053		ssa-miR-new235-3p	1	34	1	21	GAGAAAAACGTAGCCGTCACTTTAAGGAGACCC	((((.....((((....(((.......((((((&))))))))).))))..))))	-15.91	0.999186352	-30.4	0.003762
Contig19079	[6e-49 - sp|Q9Z266.1|S25BP_MOUSE SNARE-associated protein Snapin (Synaptosomal-associated protein]	ssa-miR-new32-5p	90	112	1	22	AGTTTTCACAAACTCCACTGGG	((..(((((.((((.(((((((&))))))).)))))))))..))	-21.1	0.994184639	-26.5	0.047097
Contig19087	[2e-21 - sp|Q7L266.2|ASGL1_HUMAN L-asparaginase (L-asparagine amidohydrolase) (Asparaginase-like]	ssa-miR-193-3p	85	107	1	22	GGATGGACTCTCCATGGCCAGT	((..(((((......(((((((&))))))).....)))))..))	-19.9	0.993559701	-27.8	0.004991
Contig19089	[2e-57 - sp|Q5R9E8|NDUAA_PONPY NADH dehydrogenase [ubiquinone] 1 alpha subcomplex subunit 10]	ssa-miR-2550_C-5p	71	90	1	21	TCTCGATGTCTTGTGCCTG	((.(((......(((((((&))))))).......))).))	-15.22	0.992426669	-28.5	0.018322
Contig19090	[5e-23 - sp|P26323|FLI1_MOUSE Friend leukemia integration 1 transcription factor (Retroviral]	ssa-miR-new211-3p	110	132	0	21	TAGTTCTCTAAGAGTAAACAGA	((((.(....((((.(((((((&)))))))))))....).))))	-15.6	0.997224258	-28.6	0.017659
Contig19112	[3e-56 - sp|Q17QZ3.1|SPX3_BOVIN Sugar phosphate exchanger 3 (Solute carrier family 37 member 3)]	ssa-miR-new91-5p	127	154	1	21	GTCCAGTCTATGTATATATTTGGTCTG	(..(((((((...(((.....((((((&))))))))).)))))))..)	-15.5	0.994381462	-26.8	0.027404
Contig19115	[1e-37 - ZFIN|ZDB-GENE-041014-11 - symbol:si:ch211-261f7.2]	ssa-miR-221b_C-3p	138	166	0	25	CAGACAGTAATTAGCCAAGTGGGAGGAA	(((((((....(((((...(((((((((&))))))))).)))))...)))))))	-31.8	0.99245472	-37	0.000432
Contig19147		ssa-miR-725-3p	66	95	0	22	GCTAGCTAGCGCTTAACAGTTTGACTGGA	(((.(((((.....(((((..((((((((&))))))))))))).))))))))	-17.2	0.993346742	-24.1	0.027001
Contig19163		ssa-miR-new119-5p	103	125	1	19	GTCCGGTTAAAAAATCCTCCTG	(((((((.......((((((((&))))))))...)))))))	-20.8	0.997051387	-26.2	0.018072
Contig19173		ssa-miR-new202-5p	112	137	1	22	ATTGTAAGATCTACGTCTGTGCCCG	((((..(((...(((...(((((((&))))))))))..)))..))))	-20.6	0.999565613	-25.2	0.024536
Contig19183		ssa-miR-221b_C-3p	30	61	1	25	CGGATTCTTGTTGATGTGTGATGTAGGAGGA	(((((.......((((((...(.((((((((&)))))))).)..)))))).)))))	-23	0.997051387	-29	0.018457
Contig19186		ssa-miR-new274-3p	34	55	1	21	TGTGTGCCCATGCATCTATCA	((((.((.((.(((.((((((&)))))))).).)).))))))	-16.1	0.995703116	-21.6	0.045779
Contig19199		ssa-miR-222b-3p	111	137	0	23	TGCATCTGTGTGATCATAGTGTGGCT	((.(((((.(((((((..((((((((&)))))))).))))))))))))))	-19.8	0.993346742	-26.4	0.014014
Contig19220	[2e-11 - sp|O08589|PLM_RAT Phospholemman precursor (FXYD domain-containing ion transport]	ssa-miR-omy-1b-5p	81	112	0	22	GAGTTGGCCTGTTTTCTGTCAAATGGAGGTT	((((..(.((((...(((......(((((((&))))))).)))..)))))))))	-18.1	0.994381462	-27.9	0.014298
Contig19244		ssa-miR-new274-3p	225	245	0	21	TGTGGAAAAGGGACTATCAA	(((((...(((.((((((((&))))))))..)))...)))))	-21.7	0.997824983	-26.8	0.044037
Contig19251		ssa-miR-new208-5p	53	85	0	21	AGCCATGATGTTAGGTTTATTTGACTGCCTGG	(((((.((.....((((.......((((((((&))))))))))))..)))))))	-22.41	0.999040876	-28.1	0.034224
Contig19275	[5e-17 - sp|P32249.2|EBI2_HUMAN EBV-induced G-protein coupled receptor 2 (EBI2)]	ssa-miR-221b_C-3p	99	128	1	25	CAGGACAAAGGTGAGGAGGATGAGGAGGA	((((....((..(.((....(.(((((((&))))))).)..)).)..)).))))	-21	0.99439054	-26.3	0.019155
Contig19291	[4e-28 - sp|Q3T061|COX7R_BOVIN Cytochrome c oxidase subunit VIIa-related protein mitochondrial]	ssa-miR-3124-5p	126	150	0	21	TACTGATGTCTCGGTAACAACCAA	((((....(((((((..(((((((&))))))).)))))))..))))	-19.5	0.994576926	-25	0.034816
Contig19293		ssa-miR-222_A-3p	135	158	0	19	TTAGTGAGAGCCTGTGTGTAGCT	(((((...((((...((((((((&))))))))..)))))))))	-19.4	0.995834107	-25.8	0.045749
Contig19293		ssa-miR-new262-5p	31	53	0	21	AGCAGGGGTTATATACAGGGAA	(((((..((.....((((((((&)))))))).....)).)))))	-21.4	0.995434379	-26.5	0.025453
Contig19303		ssa-miR-4155-3p	134	160	0	22	AGTCTTTTATAGTTCAATTCACCTGA	(((((.....((((((((.(((((((&))))))).))).))))))))))	-20.1	0.993111849	-26.2	0.028019
Contig19332	[4e-31 - sp|Q3T0Q0|SAT1_BOVIN Diamine acetyltransferase 1 (Spermidine/spermine]	ssa-miR-22a-3p	43	63	0	17	TCTTCCAGGTAAAGCAGCTT	(((((..(((...(((((((&)))))))..))))))))	-16.8	0.993582452	-22.6	0.035024
Contig19345	[1e-42 - sp|Q86WC4|OSTM1_HUMAN Osteopetrosis-associated transmembrane protein 1 precursor]	ssa-miR-5109-3p	64	81	0	17	TGGTTTCAACCAGTTCT	((((((..(((((((((&)))))))))..))))))	-19.8	0.992036682	-25.6	0.004116
Contig19361		ssa-miR-723-3p	48	72	1	19	GCAGGTTTCTCTTTGTGTGATGTC	((((((......((((.(((((((&))))))).))))))))))	-18.4	0.996423746	-24	0.033644
Contig19367		ssa-miR-new4-5p	7	27	0	19	TTCTGAATGACTGGTTTGTT	((((((((..(.((((((((&)))))))))..))))))))	-14.1	0.99268474	-20.7	0.020851
Contig19375	[9e-71 - sp|Q3MHX1|COMD7_BOVIN COMM domain-containing protein 7]	ssa-miR-new66-5p	41	61	1	20	GAGGGGCAGCAAAAAACAAA	(..(((((((...(((((((&)))))))..)))))))..)	-18.6	0.998726339	-23.6	0.017291
Contig19379		ssa-miR-411c-5p	50	67	1	19	GGTGAAAGAAATACAGG	(((.(((((((((((((&))))))).)))))).)))	-19.1	0.994329022	-23.2	0.028427
Contig19380	[6e-12 - sp|Q9EP64|TNMD_MOUSE Tenomodulin (TeM) (mTeM) (Chondromodulin-I-like protein) (ChM1L)]	ssa-miR-new19-5p	30	51	1	21	GTTTCAGCACAAATAACAGGT	((..(((((((...(((((((&))))))))))))))....))	-17.4	0.998272776	-23.4	0.036659
Contig19391	[6e-53 - sp|P31395|STMN1_CHICK Stathmin]	ssa-miR-34a-3p	74	102	0	22	ATGGCCAGTATTTTTGTCTTCACTGCCA	(..((((((......(....((((((((&)))))))).)...))))))..)	-22.2	0.999542114	-27.6	0.017607
Contig19428		ssa-miR-6221-3p	70	98	0	23	GTGTCTGGCTAAATCATAGGATTGTGAT	(((((..(((......((((.(((((((&))))))))))).)))..)).)))	-23.3	0.994381462	-28.6	0.010419
Contig19455		ssa-miR-181b_A-5p	5	25	0	21	CTGTCTGACTCTGGAATGTT	(((.(((((....(((((((&)))))))......))))))))	-13.5	0.994410373	-19.5	0.040328
Contig19475		ssa-miR-new226-5p	168	186	1	18	TTTATTCTTTGGCGAGGC	(((((..((((((.((((&))))))))))..)))))	-16	0.995548061	-28.5	0.027988
Contig19476	[7e-40 - sp|Q9H074|PAIP1_HUMAN Polyadenylate-binding protein-interacting protein 1]	ssa-miR-145-5p	194	220	0	21	GGAAGATTGGGGACAATCAACTGGAT	(((...(((((((.....((((((((&)))))))))))))))...)))	-21.2	0.995834107	-26.8	0.040478
Contig19487		ssa-miR-new25_A-3p	65	92	1	22	GAAGCAAAACAGACAAGGAACCAAGCC	((((((.....(((..((..(((((((&)))))))))..))).))))))	-21.3	0.999178394	-26.4	0.007762
Contig19498		ssa-miR-181a-5p	42	73	1	21	TTACAGTAGGACAGTGTTAAAATGTGGATGT	((((.....((((((((.......(((((((&))))))))))))))).))))	-18.11	0.997051387	-25	0.015528
Contig19517		ssa-miR-3250-3p	82	103	1	21	TAGCACTGATGAAACACAGAG	((((((....((..(((((((&))))))).))....))))))	-20.1	0.998885633	-29.4	0.016967
Contig19523	[5e-11 - sp|Q68Y88.1|CCL13_CANFA C-C motif chemokine 13 precursor (Small-inducible cytokine A13)]	ssa-miR-190b-5p	207	232	1	22	TAATTGTAAACATATTTGACATATC	((((((.....(((((.((((((((&)))))))).))))).))))))	-12.3	0.996082327	-26.9	0.03753
Contig19528		ssa-miR-new79-3p	43	75	0	22	GAAATTAGCATGTGTCTGGTTTCTCTGTGCTG	((..((((.....(((((.......(((((((&)))))))..)))))))))..))	-15.9	0.995852625	-23.2	0.039776
Contig19537		ssa-miR-221b_C-3p	76	100	0	25	CAACATTTGTGTCATGAGGGGGAA	(((((..((((((.(.((((((((&)))))))).)))).)))..))).))	-20.1	0.992726999	-29.7	0.007841
Contig19540		ssa-miR-190_B-3p	96	122	1	18	GTTTGATTTGCCCTTTCGTGGTCCAT	((((((..((((.......(((((((&)))))))))))))))))	-19.91	0.996423746	-26.3	0.046418
Contig19540		ssa-miR-190_B-3p	259	284	0	19	TGTGAATGCAATGAAAGGTCCTATT	(((..((((.......(((((.(((&)))))))).))))...)))	-10.5	0.998187638	-26.3	0.046418
Contig19540		ssa-miR-new22-5p	96	122	1	18	GTTTGATTTGCCCTTTCGTGGTCCAT	((((((..((((.......(((((((&)))))))))))))))))	-19.91	0.996423746	-26.3	0.046418
Contig19540		ssa-miR-new22-5p	259	284	0	19	TGTGAATGCAATGAAAGGTCCTATT	(((..((((.......(((((.(((&)))))))).))))...)))	-10.5	0.998187638	-26.3	0.046418
Contig19541		ssa-miR-19b_B-3p	11	33	0	18	GCTATGGATGTATAGTGCAGTA	(((..((((....(((((((((&))))))))).)))).)))	-17.6	0.995137393	-29.4	0.018107
Contig19541		ssa-miR-92a-3p	11	33	0	18	GCTATGGATGTATAGTGCAGTA	(((..((((....(((((((((&))))))))).)))).)))	-17.6	0.995137393	-29.4	0.018107
Contig19544		ssa-miR-new125-5p	63	84	1	20	AGTGCAAACTAAGCTAGACCA	(((((..((((...(((((((&)))))))...)))))))))	-20	0.998272776	-25.6	0.035739
Contig19582	[3e-26 - sp|Q32P73|RPB9_BOVIN DNA-directed RNA polymerase II subunit RPB9 (RNA polymerase II]	ssa-miR-new220-5p	22	46	0	20	TCTGCAATTATCTGCGTCAGCTCA	((.(((.......(((.(((((((&))))))).)))...))).))	-17.5	0.994410373	-24.1	0.005523
Contig19585		ssa-miR-new66-5p	2	24	0	21	GGCAAGTCAGTTAGGAACAAAT	((((((.(((((..((((((((&)))))))).))))).))))))	-22.5	0.994991496	-26.7	0.000526
Contig19601		ssa-miR-new262-5p	21	44	1	21	AGCATGATAAGCTTACACAGGGA	((((((....(((...(((((((&)))))))..))).)).))))	-17.5	0.998885633	-23.4	0.04126
Contig19605	[7e-74 - sp|Q5ZLX5|ZRAB2_CHICK Zinc finger Ran-binding domain-containing protein 2]	ssa-miR-169q-5p	108	133	1	21	CGGACTTGTCAAAGTACGATCTGGA	(((....(((....(((((((((((&)))))))).))))))..)))	-19.2	0.996630779	-24.7	0.042394
Contig19605	[7e-74 - sp|Q5ZLX5|ZRAB2_CHICK Zinc finger Ran-binding domain-containing protein 2]	ssa-miR-new91-5p	109	132	0	21	GGACTTGTCAAAGTACGATCTGG	((((..(((.....(((((((((&))))))).))...))).))))	-21.2	0.993582452	-25.7	0.022585
Contig19614	[6e-61 - sp|P59998.3|ARPC4_HUMAN Actin-related protein 2/3 complex subunit 4 (Arp2/3 complex 20 kDa]	ssa-miR-1692_B-5p	66	81	1	19	TCCTCATCACCAACT	(((((.(((((((((&))))))).))...)))))	-18	0.996242597	-23.5	0.049927
Contig19614	[6e-61 - sp|P59998.3|ARPC4_HUMAN Actin-related protein 2/3 complex subunit 4 (Arp2/3 complex 20 kDa]	ssa-miR-new123-5p	48	72	1	22	AGGGTTATGACATCAGTTTCCTCA	((((((..((......((((((((&))))))))...))..))))))	-18.6	0.997051387	-24.2	0.042355
Contig19618		ssa-miR-22b-3p	13	37	1	22	ACATGTCTTGAATGTGTGGCAGCT	(((..((((.(((...((((((((&))))))))))).))))..)))	-20	0.99360198	-26.5	0.047753
Contig19630	[5e-24 - sp|Q13011|ECH1_HUMAN Delta(35)-Delta(24)-dienoyl-CoA isomerase mitochondrial]	ssa-miR-new244-5p	52	76	1	19	TCATGTGTTTTCTGTAGCAACCAC	(((.(((......(..((((((((&))))))))..).))))))	-14.5	0.999704715	-28.5	0.025447
[truncated: 7,581 more rows]
